# Supplementary material for: Chlorido­(4′-chloro-2,2′:6′,2′′-terpyridine-κ3 N,N′,N′′)(tri­fluoro­methane­sulfonato-κO)zinc(II) aceto­nitrile monosolvate
Source: IUCrdata. 2020 Sep 30;5(Pt 9):x201292. doi: 10.1107/S2414314620012924 (PMC9462286; doi:10.1107/S2414314620012924)
Supplement: Supplementary file 1 [file x-05-x201292-sup1.cif]

##############################################################################
#                                                                            #
# This CIF contains the data for a data article accepted for                 #
# publication in IUCrData. It conforms to the requirements of                #
# Notes for Authors for IUCrData, and has been                               #
# peer reviewed under the auspices of IUCrData.                              #
#                                                                            #
# Full details of the Crystallographic Information File format               #
# are given in the paper "The Crystallographic Information File (CIF):       #
# a New Standard Archive File for Crystallography" by S. R. Hall, F. H.      #
# Allen and I. D. Brown [Acta Cryst. (1991), A47, 655-685].                  #
#                                                                            #
# The current version of the core CIF dictionary is obtainable from          #
# ftp://ftp.iucr.org/pub/cif_core.dic.                                       #
#                                                                            #
# Software is freely available for graphical display of the structure(s)     #
# in this CIF. For information consult the CIF software page                 #
# http://www.iucr.org/resources/cif/software.                                #
#                                                                            #
# This file may be used for bona fide research purposes within the           #
# scientific community so long as proper attribution is given to the data    # 
# article from which it was obtained.                                        #
#                                                                            #
##############################################################################
data_I
_database_code_depnum_ccdc_archive 'CCDC 2033215'
_audit_creation_method
;
Olex2 1.2
(compiled 2015.01.26 svn.r3150 for OlexSys, GUI svn.r4998)
;
_journal_date_recd_electronic     2020-09-21
_journal_date_accepted     2020-09-21
_journal_name_full     'IUCrData'
_journal_year     2020
_journal_volume     5
_journal_issue      9
_journal_page_first     0
_journal_page_last     0
_journal_paper_category     HM
_journal_paper_doi     10.1107/S2414314620012924
_journal_coeditor_code     VM4046
_publ_contact_author_name     'Rafael A. Adrian'
_publ_contact_author_address
;
Department of Chemistry and Biochemistry, Univeristy of the Incarnate Word, San
Antonio, TX 78249,
USA
;
_publ_contact_author_email     adrian@uiwtx.edu
_publ_contact_author_fax     ?
_publ_contact_author_phone     '1 (210) 832-2117'
_publ_section_title
;\
Chlorido(4'-chloro-2,2':6',2''-terpyridine-\k^3^<i>N</i>,<i>N</i>',<i>N</i>'')\
(trifluoromethanesulfonato-\k<i>O</i>)zinc(II) acetonitrile monosolvate
;
_publ_section_title_footnote     .
loop_
    _publ_author_name
    _publ_author_footnote
    _publ_author_address
    'Adrian, Rafael A.' .
;
Department of Chemistry and Biochemistry, University of the Incarnate Word,
San Antonio, TX 78209,
USA
;
    'Arman, Hadi D.' .
;
Department of Chemistry, The University of Texas at San Antonio, San Antonio,
TX 78249,
USA
;
_publ_section_synopsis
;
The title compound structure is a unique example of a zinc(II) metal center
surrounded by a tridentate chloroterpyridine ligand, a chloride and a
coordinated trifluoromethanesulfonate in a distorted square-pyramidal
geometry.
;
_chemical_name_systematic
;\
Chlorido(4'-chloro-2,2':6',2''-terpyridine-\k^3^<i>N</i>,<i>N</i>',<i>N</i>'')\
(trifluoromethanesulfonato-\k<i>O</i>)zinc(II) acetonitrile monosolvate
;
_chemical_name_common     ?
_chemical_formula_moiety     'C16 H10 Cl2 F3 N3 O3 S Zn, C2 H3 N'
_chemical_formula_sum     'C18 H13 Cl2 F3 N4 O3 S Zn'
_chemical_formula_iupac     '[Zn (C F3 O3 S1) Cl (C15 H10 Cl1 N3)], C2 H3 N'
_chemical_formula_weight     558.65
_chemical_melting_point     ?
_space_group_crystal_system     monoclinic
_space_group_name_H-M_alt     'P 1 21/n 1'
_space_group_name_Hall     '-P 2yn'
loop_
    _space_group_symop_operation_xyz
    'x, y, z'
    '-x+1/2, y+1/2, -z+1/2'
    '-x, -y, -z'
    'x-1/2, -y-1/2, z-1/2'
_cell_length_a     7.6550(14)
_cell_length_b     15.329(3)
_cell_length_c     18.486(4)
_cell_angle_alpha     90
_cell_angle_beta     92.088(7)
_cell_angle_gamma     90
_cell_volume     2167.8(8)
_cell_formula_units_Z     4
_cell_measurement_reflns_used     10648
_cell_measurement_theta_min     3.0
_cell_measurement_theta_max     27.4
_cell_measurement_temperature     98
_exptl_crystal_description     Chunk
_exptl_crystal_colour     Blue
_exptl_crystal_size_max     0.5
_exptl_crystal_size_mid     0.23
_exptl_crystal_size_min     0.13
_exptl_crystal_density_diffrn     1.712
_exptl_crystal_density_meas     ?
_exptl_crystal_density_method     ?
_exptl_crystal_F_000     1120
_exptl_absorpt_coefficient_mu     1.530
_exptl_absorpt_correction_type     multi-scan
_exptl_absorpt_process_details
;
(ABSCOR; Higashi, 1995)
;
_exptl_absorpt_correction_T_min     0.287
_exptl_absorpt_correction_T_max     1.000
_exptl_special_details     ?
_diffrn_ambient_temperature     98
_diffrn_source     'Sealed Tube'
_diffrn_source_power     2.0
_diffrn_source_voltage     50.0
_diffrn_source_current     40.0
_diffrn_radiation_type     MoK\a
_diffrn_radiation_wavelength     0.71075
_diffrn_radiation_monochromator     'Graphite Monochromator'
_diffrn_measurement_device_type
;
Rigaku Saturn724
;
_diffrn_measurement_device
;
AFC12 (Right): Kappa 3 circle
;
_diffrn_measurement_method     'profile data from \w-scans'
_diffrn_detector     CCD
_diffrn_measurement_specimen_support     Loop
_diffrn_detector_area_resol_mean     28.5714
_diffrn_reflns_number     15157
_diffrn_reflns_av_R_equivalents     0.0282
_diffrn_reflns_av_unetI/netI     0.0270
_diffrn_reflns_theta_min     2.976
_diffrn_reflns_theta_max     26.370
_diffrn_reflns_theta_full     25.242
_diffrn_measured_fraction_theta_max     0.998
_diffrn_measured_fraction_theta_full     0.998
_diffrn_reflns_limit_h_min     -9
_diffrn_reflns_limit_h_max     9
_diffrn_reflns_limit_k_min     -19
_diffrn_reflns_limit_k_max     19
_diffrn_reflns_limit_l_min     -23
_diffrn_reflns_limit_l_max     22
loop_
    _refln_index_h
    _refln_index_k
    _refln_index_l
    _refln_F_squared_meas
    _refln_F_squared_sigma
    0 0 3 1.24 0.22
    0 0 -3 1.43 0.26
    0 0 4 1359.4 44.73
    0 0 -4 1304.88 42.91
    0 0 -5 0.82 0.4
    0 0 -6 1304.16 43.23
    0 0 -7 0.23 0.42
    0 0 -8 2525.29 108.65
    0 0 -9 -0.22 0.53
    0 0 -10 560.01 15.56
    0 0 -11 1.26 0.96
    0 0 -12 544.48 16.44
    0 0 -12 548.2 15.92
    0 0 -13 -0.04 0.75
    0 0 -13 0.94 0.8
    0 0 -14 31.2 1.81
    0 0 -14 25.45 1.47
    0 0 -15 0.01 0.97
    0 0 -16 604.04 20.23
    0 0 -17 0.51 1.02
    0 0 -18 42.72 2.62
    0 0 -19 0.31 1.07
    0 0 -20 84.18 4.29
    0 0 -21 -1.42 1.46
    0 0 -22 48.71 3.41
    0 0 -23 -0.88 1.64
    0 -1 3 394.86 8.44
    0 1 3 371.44 8.25
    0 -1 -3 362.13 7.77
    0 1 -3 364.02 8.2
    0 -1 4 1262.23 39.44
    0 1 4 1125.51 35.94
    0 -1 -4 1166.13 36.5
    0 1 -4 1142.69 36.23
    0 -1 -4 1144.03 36.6
    0 1 5 45.93 1.36
    0 -1 -5 47.04 1.32
    0 1 -5 50.75 1.29
    0 1 -6 102.21 2.55
    0 -1 -6 103.13 2.39
    0 1 -7 70.04 2.16
    0 -1 -7 68.76 2.12
    0 -1 -8 1911.99 74.55
    0 1 -8 1941.07 75.59
    0 -1 -9 176.32 4.33
    0 1 -9 172.57 4.91
    0 -1 -10 709.12 20.89
    0 1 -10 715.78 21.86
    0 1 -11 408.89 11.16
    0 -1 -11 398.12 10.76
    0 1 -12 32.59 1.63
    0 -1 -12 32.68 1.64
    0 1 -13 246.04 6.96
    0 -1 -13 243.42 7.43
    0 -1 -14 79.37 3.12
    0 1 -14 83.36 3.03
    0 -1 -15 1.96 1.21
    0 1 -15 1.96 1.09
    0 -1 -16 536.7 17.02
    0 1 -16 567.98 18.2
    0 -1 -16 547 17.51
    0 -1 -17 44.25 2.78
    0 1 -17 51.58 3
    0 -1 -17 47.58 2.98
    0 1 -18 137.38 5.15
    0 -1 -18 142.56 5.21
    0 1 -19 7.4 1.8
    0 -1 -19 12.28 1.69
    0 -1 -20 35.17 3.03
    0 1 -20 26.64 2.55
    0 -1 -21 70.43 3.98
    0 1 -21 78.12 4.33
    0 -1 -22 1.46 1.37
    0 1 -22 1.35 1.95
    0 -1 -23 32.01 3.77
    0 1 -23 32.58 3.3
    0 2 2 15.08 0.48
    0 2 2 15.05 0.55
    0 2 2 14.43 0.34
    0 -2 2 15.55 0.72
    0 -2 -2 14.59 0.39
    0 2 -2 14.23 1.14
    0 -2 -2 13.79 0.5
    0 2 3 693.89 18.76
    0 -2 3 714.37 19.37
    0 2 3 726.47 19.13
    0 -2 -3 711.98 18.87
    0 2 -3 688.84 20.55
    0 -2 -3 696.92 18.38
    0 -2 -3 723.74 19.29
    0 -2 4 156.45 3.06
    0 2 4 160.44 3.01
    0 2 4 141.49 3.2
    0 2 -4 154.49 4.24
    0 -2 -4 148.56 2.86
    0 2 5 2781.13 124.3
    0 -2 5 2954.46 131.42
    0 2 -5 3096.29 139.8
    0 2 6 1145.65 37.21
    0 -2 -6 1161.23 38.3
    0 2 -6 1198.49 39.3
    0 2 7 18.98 1.09
    0 -2 -7 20.24 1.08
    0 2 -7 21.05 1.07
    0 2 8 58.01 1.87
    0 -2 -8 57.59 2.21
    0 2 -8 58.67 1.8
    0 -2 -9 309.75 7.92
    0 2 -9 298.69 7.77
    0 -2 -10 57.19 1.99
    0 2 -10 52.67 2.08
    0 2 -11 260.03 7.09
    0 -2 -11 271.06 7.14
    0 2 -12 221.75 6.21
    0 -2 -12 229.49 6.16
    0 2 -13 36.74 2.01
    0 -2 -13 36.25 1.99
    0 -2 -14 7.87 1.31
    0 2 -14 9.02 1.34
    0 -2 -15 288.12 8.66
    0 2 -15 279.16 8.63
    0 2 -16 152.36 5.5
    0 -2 -16 138.48 4.99
    0 -2 -17 2.17 1.35
    0 2 -17 1.81 1.4
    0 -2 -18 209.57 7.19
    0 2 -18 215.91 7.66
    0 -2 -18 208.5 7.46
    0 -2 -19 94.76 5.34
    0 -2 -19 91.61 4.1
    0 2 -19 95.16 5.33
    0 2 -20 21.36 2.54
    0 -2 -20 20.24 2.34
    0 -2 -21 272.13 10.77
    0 2 -21 279.73 11.1
    0 -2 -22 18.98 2.52
    0 2 -22 23.53 3.08
    0 -2 -23 0.55 1.34
    0 2 -23 -0.1 1.91
    0 -3 0 1.45 0.34
    0 -3 0 0.7 0.25
    0 3 0 0.76 0.26
    0 3 0 0.54 0.34
    0 3 1 476.68 10.97
    0 -3 1 478.3 11.79
    0 3 1 433.48 10.71
    0 -3 -1 461.28 10.72
    0 3 -1 476.41 11.27
    0 -3 -1 472.02 10.94
    0 3 2 905.41 25.71
    0 3 2 896.44 26.12
    0 -3 2 951.53 28.2
    0 -3 2 966.87 31.6
    0 3 2 887.73 26.05
    0 -3 -2 911.42 27.47
    0 -3 -2 912.49 26.17
    0 -3 -2 893.62 25.71
    0 3 3 723.47 20.11
    0 -3 3 844.14 24.41
    0 3 3 707.57 19.77
    0 3 3 765.09 20.55
    0 -3 -3 718.04 19.41
    0 -3 -3 744.6 20.07
    0 -3 -3 724.4 19.86
    0 3 -3 727.95 24.59
    0 -3 4 427.81 10.66
    0 3 4 402.7 9.18
    0 3 4 394.77 9.45
    0 -3 -4 387.83 8.99
    0 -3 -4 399.17 9.28
    0 3 -4 356.42 11.02
    0 3 5 400.53 9.79
    0 3 -5 405.23 11.05
    0 -3 -5 419.36 9.82
    0 3 6 1101.43 35.29
    0 3 -6 1113.39 37.74
    0 3 7 2.01 0.81
    0 3 -7 2.61 0.8
    0 3 8 58.25 1.92
    0 -3 -8 62.9 2.22
    0 3 -8 58.52 2.19
    0 3 9 120.76 3.41
    0 3 -9 127.63 3.76
    0 -3 -9 120.27 4.02
    0 3 10 163.81 4.63
    0 3 -10 183.85 5.84
    0 -3 -10 169.46 4.75
    0 -3 -11 378.09 10.72
    0 3 -11 401.76 11.57
    0 -3 -12 1.67 0.85
    0 3 -12 0.49 1.13
    0 3 -13 842.84 28.4
    0 -3 -13 907.5 29.53
    0 3 -14 658.03 22.47
    0 -3 -14 696.73 21.9
    0 -3 -15 1.38 1.41
    0 3 -15 2.41 1.38
    0 -3 -16 209.52 7.93
    0 3 -16 227.78 8.01
    0 -3 -17 142.56 5.28
    0 3 -17 141.84 5.99
    0 -3 -18 57.78 3.26
    0 3 -18 55.91 3.58
    0 -3 -19 220.1 8.19
    0 3 -19 203.9 9.1
    0 -3 -20 168.01 6.73
    0 3 -20 160.8 6.95
    0 -3 -20 156.64 6.14
    0 3 -21 95.91 5.26
    0 -3 -21 99.94 4.55
    0 -3 -21 92.91 5.11
    0 -3 -22 6.96 1.8
    0 3 -22 3.66 2.45
    0 3 -23 0.65 2.1
    0 -3 -23 2.43 1.57
    0 4 0 626.01 16.14
    0 -4 0 607.9 15.99
    0 4 0 608.67 15.94
    0 -4 0 624.8 16.14
    0 4 1 768.34 21.66
    0 4 1 807.91 22.3
    0 -4 1 798.19 23.04
    0 -4 -1 812.79 22.52
    0 4 -1 808.21 22.78
    0 4 -1 786.65 22.33
    0 -4 2 250.99 5.75
    0 4 2 258.09 5.21
    0 4 2 229.13 5.1
    0 4 2 253.27 6.07
    0 -4 -2 249.31 5.2
    0 4 3 191.03 4.22
    0 4 3 203.9 3.98
    0 -4 3 201.47 4.72
    0 4 3 196.3 4.22
    0 -4 -3 209.38 4.79
    0 -4 -3 195.47 3.91
    0 4 4 11.29 0.45
    0 4 4 11.81 0.72
    0 4 4 10.54 0.87
    0 -4 -4 14.21 0.69
    0 -4 -4 10.8 0.65
    0 4 -4 10.55 2
    0 4 5 411.01 10.1
    0 -4 -5 420.15 10.05
    0 4 -5 387.69 12.19
    0 -4 -5 385.67 8.87
    0 4 6 199.98 4.71
    0 4 -6 181.83 5.77
    0 4 7 367.51 9.33
    0 4 -7 354.79 10.21
    0 4 8 13.23 1.14
    0 4 -8 13.74 1.59
    0 4 9 280.94 7.27
    0 4 -9 261.92 8.44
    0 4 10 406.02 11.18
    0 4 -10 392.92 11.7
    0 -4 -10 397.67 11.27
    0 4 11 156.81 4.69
    0 -4 -11 161.36 4.94
    0 4 -11 147.35 5.07
    0 4 12 547.59 16.97
    0 -4 -12 569.44 17.25
    0 4 -12 604.65 20.19
    0 -4 -13 1.46 1.05
    0 4 -13 1.51 1.52
    0 -4 -14 173.11 5.66
    0 4 -14 185.31 6.69
    0 4 -15 175.23 6.74
    0 -4 -15 168.77 5.96
    0 4 -16 0.48 1.32
    0 -4 -16 0.6 1.12
    0 4 -17 78.14 4.47
    0 -4 -17 71.68 3.65
    0 4 -18 41.37 3.98
    0 -4 -18 36.05 2.73
    0 -4 -19 2.97 1.54
    0 4 -19 2.87 2.23
    0 4 -20 85.67 5.11
    0 -4 -20 82.11 4.3
    0 -4 -21 28.22 3.1
    0 4 -21 24.83 3.26
    0 -4 -22 92.48 5.89
    0 4 -22 77.54 5.56
    0 -4 -22 88.97 5.31
    0 -4 -23 4.1 2.02
    0 -4 -23 5.18 1.9
    0 4 -23 5.29 2.82
    0 -5 0 0.36 0.4
    0 5 0 0.4 0.31
    0 5 0 1.69 0.4
    0 5 1 197.64 4.12
    0 -5 1 192.66 4.22
    0 5 1 188.82 4.15
    0 -5 -1 196.95 4.04
    0 5 -1 197.01 4.12
    0 5 -1 191.32 4.61
    0 5 2 462.62 11.1
    0 -5 2 460.53 12.07
    0 5 2 432.5 10.75
    0 5 2 446.4 12.44
    0 -5 -2 469.04 11.15
    0 5 3 6.19 0.76
    0 5 3 4.52 0.59
    0 -5 3 4.9 0.85
    0 5 3 6.32 0.37
    0 -5 -3 5.42 0.48
    0 5 4 0.27 0.47
    0 5 4 0.12 0.45
    0 5 4 0.61 0.27
    0 -5 4 -0.05 0.54
    0 -5 -4 0.25 0.36
    0 5 5 41.94 1.41
    0 5 5 40.04 1.24
    0 5 -5 51.44 4.61
    0 -5 -5 41.72 1.21
    0 5 6 218.73 5.42
    0 5 -6 237.74 9.13
    0 5 7 176.23 4.47
    0 5 -7 170.56 7.19
    0 5 8 620.96 17.78
    0 5 -8 578.44 20.18
    0 5 9 1078.04 36.1
    0 5 -9 1065.44 39.47
    0 5 10 16.24 1.4
    0 5 -10 18.2 2.25
    0 5 11 1186.64 42.63
    0 5 -11 1132.61 42.94
    0 -5 -11 1180.66 42.39
    0 5 12 5.43 1.34
    0 -5 -12 6.76 1.32
    0 5 -12 3.96 1.68
    0 5 13 158.62 5.48
    0 -5 -13 171.29 5.67
    0 5 -13 170.97 6.6
    0 -5 -14 101.74 4.2
    0 5 -14 103.9 5.16
    0 5 -15 119.34 6.84
    0 -5 -15 114.3 4.61
    0 5 -16 74.5 4.69
    0 -5 -16 70.26 3.58
    0 -5 -17 6.87 1.72
    0 5 -17 5.02 2.22
    0 5 -18 6.13 2.34
    0 -5 -18 4.28 1.62
    0 5 -19 67.57 5.93
    0 -5 -19 59.3 3.64
    0 5 -20 9.15 2.73
    0 -5 -20 8.88 1.99
    0 -5 -21 17.36 2.49
    0 5 -21 21.76 4.26
    0 5 -22 -1.27 2.07
    0 -5 -22 1.62 1.46
    0 5 -23 35.44 4.69
    0 -5 -23 44.64 3.79
    0 6 0 810.65 23.47
    0 6 0 772.73 22.33
    0 -6 0 801.86 23.02
    0 -6 1 45.19 1.49
    0 6 1 43.88 1.12
    0 6 1 45.24 1.37
    0 6 -1 46.87 1.19
    0 -6 -1 43.9 1.24
    0 6 -1 43.33 1.36
    0 6 2 53.34 2.49
    0 6 2 54.74 1.54
    0 6 2 55.03 1.26
    0 -6 2 52.67 1.59
    0 -6 -2 58.17 1.31
    0 6 -2 55.14 1.67
    0 6 3 77.53 1.63
    0 6 3 75.59 2.06
    0 6 3 82.58 2.5
    0 -6 3 78.97 2.45
    0 -6 -3 78.69 1.75
    0 -6 4 226.36 5.7
    0 6 4 217.35 5.06
    0 6 4 200.85 4.94
    0 -6 -4 227.75 4.96
    0 -6 5 10.95 1.45
    0 6 5 12.14 0.92
    0 6 5 12.28 0.75
    0 -6 -5 11.6 0.62
    0 6 6 4.31 0.83
    0 -6 6 9.1 1.16
    0 -6 -6 3.71 0.53
    0 6 -6 4.09 2.89
    0 6 7 497.63 13.54
    0 6 -7 447.6 18.8
    0 6 8 82.27 2.67
    0 6 -8 85.09 5.5
    0 6 9 166.01 4.75
    0 6 -9 156.6 6.76
    0 6 10 207.58 6.04
    0 6 -10 231.07 9.02
    0 6 11 0.45 0.94
    0 6 -11 1.51 1.45
    0 6 12 685.79 22.01
    0 -6 -12 675.14 22.66
    0 6 -12 676.58 24.61
    0 6 13 51.5 2.72
    0 -6 -13 51.1 3.6
    0 6 -13 48.99 3.91
    0 6 14 476.07 15.75
    0 6 -14 502.42 20.68
    0 -6 -14 510.94 16.7
    0 6 15 96.18 3.49
    0 6 -15 105.2 7.28
    0 -6 -15 99.22 4.37
    0 -6 -16 119.19 5.02
    0 6 -16 101.52 6.85
    0 -6 -17 276.38 9.56
    0 6 -17 316.29 15.12
    0 6 -18 139.75 8.09
    0 -6 -18 132.12 5.65
    0 -6 -19 -0.98 1.27
    0 6 -19 1.83 2.05
    0 -6 -20 115.1 5.33
    0 6 -20 118.6 9.26
    0 6 -21 -0.47 2.97
    0 -6 -21 -1.12 1.49
    0 6 -22 80.7 8.5
    0 -6 -22 80.26 4.77
    0 7 0 0.2 0.58
    0 -7 0 -0.01 0.44
    0 7 0 -0.18 0.33
    0 7 1 235.64 5.28
    0 7 1 234.73 5.67
    0 -7 1 238.75 5.75
    0 7 -1 230.93 5.65
    0 -7 -1 237.88 5.43
    0 7 2 825.77 28.26
    0 -7 2 907.22 27.82
    0 7 2 898.94 27.39
    0 7 2 869.1 26.42
    0 -7 -2 894.43 26.28
    0 7 -2 892.23 27.41
    0 7 3 99.62 2.6
    0 7 3 102.23 3.49
    0 -7 3 98.07 3.06
    0 -7 -3 94.88 2.14
    0 7 4 345.92 8.75
    0 7 4 351.46 9.28
    0 -7 4 341.09 9.5
    0 -7 -4 338.94 8.03
    0 -7 5 63.4 2.35
    0 7 5 61.24 2.12
    0 7 5 70.72 2.11
    0 -7 -5 66.86 1.73
    0 -7 6 221.39 6.27
    0 7 6 226.26 5.82
    0 7 6 225.64 5.48
    0 -7 -6 219.9 5.21
    0 -7 7 1.18 0.92
    0 7 7 -0.37 0.61
    0 7 -7 -0.96 2.13
    0 -7 8 25.02 1.86
    0 7 8 24.87 1.53
    0 7 -8 24.05 4.95
    0 7 9 31.77 1.9
    0 7 -9 31.93 4.95
    0 7 10 39.58 2.17
    0 7 -10 44.93 4.62
    0 7 11 23.82 1.94
    0 7 -11 25.5 4.2
    0 7 12 7.41 1.47
    0 7 -12 6.16 2.65
    0 7 13 44.2 2.68
    0 -7 -13 41.59 2.9
    0 7 -13 45.36 5.47
    0 7 14 4.04 1.41
    0 7 -14 2.28 3.06
    0 -7 -14 2.33 1.48
    0 7 15 5.07 1.57
    0 7 -15 3 2.77
    0 -7 -15 3.77 2.16
    0 7 16 136.27 5.89
    0 -7 -16 137.4 5.92
    0 7 -16 178.44 9.24
    0 7 -17 13.64 4.1
    0 -7 -17 18.88 3
    0 -7 -18 51.27 3.48
    0 7 -18 58.02 6.22
    0 7 -19 114.77 9.1
    0 -7 -19 131.16 6.05
    0 7 -20 23.05 5.11
    0 -7 -20 19.61 2.57
    0 7 -21 11.85 4.53
    0 -7 -21 11.82 2.94
    0 7 -22 46.18 7.34
    0 -7 -22 47.97 3.96
    0 8 0 319.46 8.11
    0 -8 0 325.15 7.92
    0 8 1 76.59 2.25
    0 -8 1 73.23 2.18
    0 -8 -1 70.87 1.92
    0 8 -1 72.8 2.21
    0 8 2 247.23 7.56
    0 -8 2 270.98 6.63
    0 8 2 268.72 6.64
    0 8 -2 252.08 6.6
    0 -8 -2 260.07 5.99
    0 -8 3 0.45 0.61
    0 8 3 1.42 0.82
    0 8 3 1.24 0.65
    0 -8 -3 1.19 0.42
    0 8 -3 1.57 0.66
    0 8 4 85.93 2.55
    0 8 4 98.86 2.76
    0 -8 4 95.25 3.16
    0 -8 -4 88.59 2.18
    0 8 5 535.99 14.84
    0 8 5 528.35 14.81
    0 -8 5 531.62 16.14
    0 -8 -5 521.81 13.77
    0 -8 6 6.79 1.05
    0 8 6 5.75 1.23
    0 8 6 6.48 0.91
    0 -8 -6 5.02 0.7
    0 8 7 152.62 4.42
    0 -8 7 150.85 4.83
    0 8 7 158.71 4.02
    0 -8 -7 155.66 3.54
    0 8 8 100.63 3.46
    0 -8 8 101.93 3.84
    0 8 9 608.94 18.86
    0 -8 9 647.37 21.09
    0 8 -9 557.63 31.28
    0 8 10 344.8 10.55
    0 -8 10 352.23 11.65
    0 8 -10 349.11 19.04
    0 -8 11 543.77 18.17
    0 8 11 526.65 17.28
    0 8 -11 438.21 22.78
    0 8 12 12.25 1.75
    0 8 -12 9.2 4.57
    0 8 13 206.5 6.98
    0 8 -13 211.26 12
    0 8 14 2.12 1.29
    0 8 -14 0 2.98
    0 -8 -14 0.32 1.47
    0 8 15 482.08 16.44
    0 -8 -15 501.76 17.38
    0 8 -15 547.23 25.48
    0 8 16 48.95 4.24
    0 -8 -16 60.68 4.02
    0 8 -16 48.86 5.77
    0 8 17 139.84 6.04
    0 8 -17 125.29 9.04
    0 -8 -17 131.31 6.04
    0 8 -18 13.74 4.34
    0 -8 -18 15.23 3.12
    0 8 -19 94.57 9.96
    0 -8 -19 103.59 5.15
    0 8 -20 24.85 5.29
    0 -8 -20 22.68 3.1
    0 8 -21 9.97 5.02
    0 -8 -21 18.36 2.66
    0 9 0 -0.18 0.65
    0 -9 0 0.78 0.54
    0 -9 1 1661.65 62.98
    0 9 1 1598.46 60.56
    0 9 -1 1654.2 62.81
    0 -9 -1 1723.75 64.09
    0 9 2 1.15 0.87
    0 9 2 1.21 0.99
    0 -9 2 0.74 0.69
    0 -9 -2 0.55 0.49
    0 9 -2 0.83 0.7
    0 -9 3 411.32 11.7
    0 9 3 423.06 12.07
    0 9 3 413.01 12.93
    0 9 -3 404.27 11.75
    0 -9 -3 408.73 10.08
    0 9 4 238.15 6.37
    0 -9 4 238.88 6.87
    0 9 4 244.83 6.81
    0 -9 -4 236 5.53
    0 9 -4 233.46 6.43
    0 9 5 459.94 13.27
    0 -9 5 474.28 14.46
    0 9 5 484.31 14.45
    0 -9 -5 476.59 12.34
    0 9 6 110.42 3.01
    0 -9 6 105.7 3.6
    0 9 6 107.06 3.52
    0 -9 -6 107.45 2.73
    0 -9 7 1133.68 41.32
    0 9 7 1138.7 38.46
    0 9 7 1030.04 35.98
    0 -9 -7 1137.69 37.3
    0 9 8 16.48 1.62
    0 -9 8 15.08 1.75
    0 9 9 23.44 1.91
    0 -9 9 20.43 2.54
    0 9 10 80.29 3.57
    0 -9 10 84.22 4.02
    0 -9 11 76.56 4.12
    0 9 11 77.69 3.54
    0 9 -11 69.72 7.24
    0 -9 12 57.56 3.92
    0 9 12 57.81 3.8
    0 9 -12 50.07 10.21
    0 9 13 31.58 3.1
    0 -9 13 26.69 3.08
    0 9 -13 28.37 7.43
    0 -9 14 78.46 4.8
    0 9 14 74.67 3.87
    0 9 -14 70.56 10.92
    0 9 15 2.73 1.62
    0 -9 15 3.61 2.13
    0 -9 -15 5.65 1.91
    0 9 -15 -0.1 3.7
    0 -9 16 2.12 2.05
    0 9 16 0.27 1.53
    0 -9 -16 4.5 1.64
    0 9 -16 2.25 4.33
    0 -9 17 52.16 4.88
    0 9 17 50.19 3.69
    0 -9 -17 53.4 3.91
    0 9 -17 39.69 9.14
    0 9 18 32.88 2.56
    0 -9 18 39.69 4.6
    0 9 -18 31.59 7.35
    0 -9 -18 41.72 3.36
    0 -9 19 83.57 6.54
    0 -9 -19 92.44 5.2
    0 9 -19 76.02 12.18
    0 -9 20 32.19 4.75
    0 -9 -20 26.17 3.28
    0 9 -20 22.41 8.87
    0 -9 21 2.18 3.32
    0 9 -21 7.01 6.09
    0 -9 -21 4.23 2.1
    0 -10 0 477.22 12.78
    0 10 0 480.82 13.66
    0 10 1 2.73 0.77
    0 -10 1 1.02 0.64
    0 10 -1 1.07 0.8
    0 -10 -1 -0.01 0.58
    0 10 2 514.33 14.59
    0 -10 2 521.13 14.46
    0 10 2 461.25 15.42
    0 10 -2 522.27 14.92
    0 -10 -2 514.44 13.44
    0 -10 3 7.95 1.09
    0 10 3 6.98 1.09
    0 10 3 9.94 1.4
    0 10 -3 5.72 1.08
    0 10 4 1.92 0.92
    0 10 4 3.04 1.16
    0 -10 4 2.84 0.99
    0 -10 -4 1.2 0.53
    0 10 -4 1.53 0.89
    0 10 5 342.46 9.64
    0 -10 5 337.53 10.26
    0 10 5 315.92 8.75
    0 -10 -5 326.77 8.06
    0 10 6 34.52 2.03
    0 10 6 35.77 1.91
    0 -10 6 33.33 2.39
    0 -10 -6 31.3 1.27
    0 -10 7 75.38 3.19
    0 10 7 77.99 3.1
    0 10 7 71.22 2.84
    0 -10 -7 75.27 2.19
    0 10 8 126.85 4.56
    0 -10 8 139.96 5.05
    0 -10 9 22.77 2.3
    0 10 9 25.83 2.12
    0 -10 10 324.61 11.21
    0 10 10 335.86 10.66
    0 10 11 447.33 15.64
    0 -10 11 449.28 15.79
    0 -10 12 95.47 4.9
    0 10 12 103.59 4.58
    0 10 13 18.33 2.22
    0 -10 13 13.72 2.55
    0 10 14 8.21 2.32
    0 -10 14 9.17 2.34
    0 10 -14 2.56 4.24
    0 10 15 46.12 3.21
    0 -10 15 40.91 4.01
    0 10 -15 27.99 9.23
    0 10 16 28.18 2.81
    0 -10 16 25.55 3.59
    0 10 -16 26.31 10.35
    0 -10 -16 25.19 4.03
    0 10 17 -0.77 1.59
    0 -10 17 1.58 1.69
    0 -10 -17 -0.62 1.43
    0 10 -17 0.51 4.8
    0 -10 18 -0.78 2.55
    0 10 18 1.34 2.03
    0 -10 -18 1.03 1.64
    0 10 -18 -1.23 6
    0 -10 19 29.69 4.53
    0 10 -19 26.95 10.29
    0 -10 -19 32.47 4.29
    0 -10 20 -0.09 2.29
    0 10 -20 4.42 5.45
    0 -10 -20 0.64 1.72
    0 11 0 -0.05 0.77
    0 -11 0 -0.28 0.53
    0 11 1 416.37 11.87
    0 -11 1 402.87 11
    0 11 -1 412.64 12.4
    0 -11 -1 418.11 10.95
    0 11 2 166.49 5.53
    0 -11 2 168.47 4.69
    0 11 2 154.21 6.13
    0 11 -2 164.82 4.84
    0 -11 -2 163.4 3.92
    0 11 3 13.36 2.08
    0 11 3 11.78 1.38
    0 -11 3 12.23 1.34
    0 -11 -3 14.64 0.81
    0 11 -3 9.34 1.75
    0 11 4 398.66 11.49
    0 11 4 394.68 12.46
    0 -11 4 383.59 11.47
    0 11 -4 383.26 11.19
    0 -11 -4 379.21 9.79
    0 -11 5 27.26 1.81
    0 11 5 33.7 2.02
    0 11 5 30.33 1.83
    0 11 -5 31.23 1.97
    0 -11 -5 31.15 1.19
    0 11 6 28.65 2.06
    0 -11 6 28.61 2.24
    0 11 6 31.57 1.84
    0 -11 -6 23.27 1.2
    0 11 7 0.37 0.74
    0 11 7 0.53 1.09
    0 -11 7 0.02 1
    0 -11 -7 0.89 0.47
    0 -11 8 95.88 4.56
    0 11 8 91.69 4.56
    0 11 8 90.7 3.01
    0 -11 9 324.6 11.81
    0 11 9 319.05 11.26
    0 -11 10 8.49 1.92
    0 11 10 10.95 1.86
    0 -11 11 65.58 4.62
    0 11 11 68.9 4.45
    0 -11 12 0.98 1.57
    0 11 12 -0.76 1.18
    0 -11 13 5.7 2.44
    0 11 13 5.64 1.75
    0 11 14 0.45 1.36
    0 -11 14 0.55 1.94
    0 11 15 19.79 2.52
    0 -11 15 17.16 3.06
    0 -11 16 12.65 2.87
    0 11 16 11.76 2.38
    0 -11 -16 10.5 2.6
    0 11 17 3.75 1.92
    0 -11 17 5.89 2.5
    0 -11 -17 2.32 2.12
    0 11 18 125.43 6.43
    0 -11 18 121.42 7.39
    0 -11 -18 121.37 6.65
    0 -11 19 39.58 4.72
    0 11 19 37.7 3.84
    0 -11 -19 32.03 3.73
    0 12 0 138.94 5.21
    0 -12 0 144.59 3.7
    0 12 1 29.14 1.89
    0 -12 1 31.39 1.59
    0 12 -1 27.86 1.87
    0 -12 -1 25.93 1.32
    0 12 2 183.01 8.23
    0 12 2 188.63 5.86
    0 -12 2 190.85 5.38
    0 12 -2 197.81 6
    0 -12 -2 191.97 4.84
    0 12 3 121.03 4.22
    0 -12 3 113.91 3.85
    0 12 3 127.47 5.45
    0 12 -3 114 4.58
    0 -12 -3 114.63 2.98
    0 12 4 0.37 0.91
    0 -12 4 -0.39 0.7
    0 12 4 -0.33 1.08
    0 12 -4 -0.12 1.05
    0 -12 -4 -0.25 0.48
    0 12 5 149.09 5.09
    0 -12 5 144.11 5.23
    0 12 5 143.13 5.39
    0 -12 -5 140.61 3.48
    0 12 -5 146.58 4.93
    0 12 6 865.13 28.71
    0 -12 6 894.59 30.72
    0 12 6 896.81 30.6
    0 12 -6 872.65 29.74
    0 -12 -6 860.51 26.91
    0 -12 7 642.64 21.53
    0 12 7 663.24 21.65
    0 12 7 663.83 21.21
    0 12 -7 644.03 21.24
    0 -12 -7 628.39 18.37
    0 12 8 0.4 1.1
    0 12 8 0.04 0.93
    0 -12 8 0.49 1.32
    0 -12 9 146.72 5.89
    0 12 9 153.83 6.02
    0 12 10 409.82 13.82
    0 -12 10 450.88 15.42
    0 12 11 50.88 3.32
    0 -12 11 46.15 3.3
    0 12 12 58.18 3.59
    0 -12 12 59.52 4.02
    0 12 13 132.08 5.77
    0 -12 13 131.29 7.4
    0 12 14 98.31 5.05
    0 -12 14 97.67 6.59
    0 -12 15 65.59 5.12
    0 12 15 76.83 4.42
    0 -12 16 5.89 2.57
    0 12 16 5.21 2.05
    0 12 17 155.62 8.54
    0 -12 17 146.17 8.37
    0 -12 -17 152.61 9.57
    0 12 18 191.61 10.1
    0 -12 18 192.42 10.01
    0 -12 -18 199.28 10.89
    0 -12 19 4.64 2.83
    0 -13 0 0.16 0.62
    0 13 0 1.62 1.2
    0 13 1 308.82 12.07
    0 13 1 314.37 10.16
    0 -13 1 303.36 8.22
    0 13 -1 311.5 10.28
    0 -13 -1 312.03 8.09
    0 -13 2 26.99 1.59
    0 13 2 28.05 2.99
    0 13 2 33.33 2.17
    0 -13 -2 25.45 1.26
    0 13 -2 31.81 2.12
    0 -13 3 0.45 0.75
    0 13 3 1.4 1.07
    0 13 3 0.81 1.27
    0 -13 -3 0.61 0.54
    0 13 -3 -0.04 0.98
    0 -13 4 304.65 9.42
    0 13 4 323.12 10.07
    0 13 4 332.07 11.31
    0 -13 -4 314.06 8.06
    0 13 -4 313.21 9.78
    0 -13 5 1.52 1.2
    0 13 5 2.29 1.1
    0 13 5 2.28 1.26
    0 13 -5 2.51 1.21
    0 -13 -5 1.56 0.6
    0 13 6 184.16 6.63
    0 13 6 189.65 5.81
    0 -13 6 175.55 5.87
    0 13 -6 171.07 6.07
    0 -13 -6 184.47 4.57
    0 13 7 30.96 1.81
    0 13 7 31.41 2.41
    0 -13 7 28.8 2.17
    0 13 -7 32.55 2.74
    0 -13 -7 25.14 1.26
    0 13 8 140.39 5
    0 13 8 137.89 5.39
    0 -13 8 132.13 5.27
    0 13 -8 137.49 6.05
    0 13 9 175.29 6.7
    0 -13 9 174.54 6.6
    0 13 10 172.16 7.58
    0 -13 10 158.45 7.6
    0 -13 11 29.74 3.12
    0 13 11 40.89 3.58
    0 -13 12 58.09 4.04
    0 13 12 54.46 3.68
    0 13 13 62.27 3.99
    0 -13 13 55.45 4.25
    0 -13 14 142.5 8.27
    0 13 14 141.08 7.61
    0 13 15 97.54 5.23
    0 -13 15 96.04 5.99
    0 -13 16 98.73 6.24
    0 13 16 97.45 5.62
    0 -13 17 3.17 2.25
    0 13 17 1.52 1.96
    0 -13 -17 1.91 2.3
    0 13 18 2.43 2
    0 -13 18 1.46 3.1
    0 14 0 15.88 1.83
    0 -14 0 15.88 1.08
    0 -14 1 118.73 3.41
    0 14 1 122.12 4.51
    0 14 1 104.98 7.09
    0 -14 -1 118.93 3.1
    0 14 -1 122.87 4.51
    0 14 2 203.12 7.67
    0 14 2 218.6 8.98
    0 -14 2 207.17 5.97
    0 -14 -2 189.07 4.82
    0 14 -2 210.87 7.71
    0 -14 3 414.06 12.4
    0 14 3 439.81 16.32
    0 14 3 417.1 13.28
    0 14 -3 407.05 14.17
    0 -14 -3 391.22 10.61
    0 14 4 244.72 9.15
    0 14 4 239.42 8.2
    0 -14 4 232.17 7.32
    0 -14 -4 226.29 5.81
    0 14 -4 237.32 8.65
    0 14 5 227.93 7.76
    0 -14 5 218.73 6.67
    0 14 5 242.72 8.45
    0 -14 -5 222.68 5.66
    0 14 -5 219.52 7.49
    0 14 6 4.37 1.25
    0 14 6 4.64 1.73
    0 -14 6 5.38 1.51
    0 -14 -6 5.83 0.8
    0 14 -6 8.31 1.87
    0 14 7 0.91 1.07
    0 -14 7 1.08 1.21
    0 14 7 2.24 1.2
    0 14 -7 -0.16 1.41
    0 -14 -7 -0.09 0.54
    0 14 8 -0.01 1.18
    0 -14 8 -0.58 1.24
    0 14 8 0.02 0.77
    0 14 -8 0.87 1.1
    0 -14 9 19.47 2.67
    0 14 9 21.01 2.43
    0 14 -9 19.88 2.23
    0 -14 10 32.06 3.57
    0 14 10 41.65 3.12
    0 -14 11 19.21 2.62
    0 14 11 20.28 2.6
    0 -14 12 288.44 12.2
    0 14 12 273.73 10.42
    0 14 13 16.38 2.59
    0 -14 13 9.58 3.27
    0 -14 14 78.42 5.56
    0 14 14 89.46 5.29
    0 14 15 36.93 3.91
    0 -14 15 44.81 4.29
    0 14 16 -0.83 1.52
    0 -14 16 1.35 1.76
    0 -15 0 0.13 0.59
    0 15 0 1.02 1.03
    0 15 1 13.47 1.78
    0 15 1 9.34 3.21
    0 -15 1 10.31 1.1
    0 15 -1 13.83 1.75
    0 -15 -1 11.91 0.92
    0 15 2 23.83 2.89
    0 15 2 26.06 2.77
    0 -15 2 20.99 1.54
    0 -15 -2 23.39 1.23
    0 15 -2 27.62 2.24
    0 15 3 88.3 4.13
    0 15 3 80.18 4.12
    0 -15 3 82.41 3.12
    0 15 -3 83.53 3.9
    0 -15 -3 79.32 2.35
    0 15 4 51.45 3.14
    0 -15 4 45.17 2.4
    0 15 4 45.77 2.77
    0 15 -4 44.76 2.9
    0 -15 -4 40.84 1.57
    0 15 5 176.43 6.54
    0 -15 5 162.25 5.27
    0 15 5 186.34 7.16
    0 -15 -5 165.83 4.28
    0 15 -5 172.05 6.4
    0 15 6 163.28 6
    0 15 6 151.58 5.83
    0 -15 6 140.54 5.54
    0 15 -6 152.68 5.84
    0 -15 -6 136.44 3.65
    0 15 7 21.48 2.23
    0 -15 7 16.8 2.4
    0 15 7 21.91 2.48
    0 15 -7 22.07 2.29
    0 15 8 68.24 3.93
    0 15 8 66.68 3.44
    0 -15 8 61.27 4.07
    0 15 -8 67.8 4.29
    0 15 9 43.35 3.35
    0 -15 9 41.38 2.94
    0 15 -9 42.09 3.1
    0 15 10 16.36 2.48
    0 -15 10 9.06 2.16
    0 15 -10 14.58 2.66
    0 15 11 217.73 8.88
    0 -15 11 206.69 8.7
    0 15 -11 231.41 8.55
    0 -15 12 3.37 2.06
    0 15 12 5.82 2.11
    0 15 13 244.5 9.97
    0 -15 13 265.47 10.86
    0 -15 14 115.99 6.76
    0 15 14 127.94 7.65
    0 -15 15 27.58 3.84
    0 15 15 30.88 3.71
    0 16 0 0.65 2.1
    0 -16 0 0.59 0.6
    0 16 0 0.5 1.13
    0 -16 1 41.81 1.89
    0 16 1 44.84 2.84
    0 16 1 40.2 4.3
    0 -16 -1 41.11 1.58
    0 16 -1 44.46 2.94
    0 16 2 10.78 2.9
    0 16 2 12.34 1.92
    0 -16 2 7.7 1.13
    0 16 -2 11.89 1.79
    0 -16 -2 9.77 0.91
    0 -16 3 85.95 3.12
    0 16 3 94.06 5.02
    0 16 3 81.3 4.52
    0 16 -3 90.77 4.23
    0 -16 -3 84.53 2.44
    0 16 4 3.55 1.45
    0 16 4 3.01 1.52
    0 -16 4 2.7 1.08
    0 16 -4 2.14 1.78
    0 -16 -4 1.83 0.64
    0 16 5 305.99 10.72
    0 -16 5 303.75 9.74
    0 16 5 300.52 9.79
    0 16 -5 318.86 11.85
    0 -16 -5 298.62 7.71
    0 -16 6 5.26 1.53
    0 16 6 4.41 1.63
    0 16 6 7.38 1.76
    0 16 -6 5.55 1.73
    0 -16 -6 3.42 0.7
    0 16 7 117.08 5.65
    0 -16 7 114.01 5.07
    0 16 7 120.28 4.9
    0 16 -7 114.35 5.17
    0 -16 8 2.16 1.25
    0 16 8 0.75 1.61
    0 16 8 0.22 1.35
    0 16 -8 2.11 1.37
    0 16 9 41.06 2.02
    0 16 9 49.06 3.53
    0 -16 9 48.46 3.69
    0 16 -9 46.2 3.19
    0 -16 10 29.03 3.04
    0 16 10 40.95 4.23
    0 16 -10 39.29 3.05
    0 16 11 1.47 1.84
    0 -16 11 7.27 2.14
    0 16 -11 1.34 1.65
    0 -16 12 5.75 2
    0 16 12 4.72 2.13
    0 16 -12 3.58 1.91
    0 16 13 5.12 2.71
    0 -16 13 3.43 2.57
    0 16 -13 5 2.02
    0 -16 14 3.52 3.01
    0 16 14 10.17 2.5
    0 17 0 0.37 1.85
    0 -17 0 0.13 0.59
    0 17 0 0.43 1.15
    0 -17 1 34.07 1.67
    0 17 1 37.04 3.8
    0 17 1 43.35 3.47
    0 17 -1 36.22 2.72
    0 -17 -1 31.03 1.43
    0 17 2 11.82 1.86
    0 -17 2 6.49 1.1
    0 17 2 11.04 2.99
    0 17 -2 7.33 1.87
    0 -17 -2 7.39 0.82
    0 17 3 23.16 3.28
    0 -17 3 20.56 1.67
    0 17 3 25.55 3.08
    0 17 -3 23.11 2.4
    0 -17 -3 20.89 1.1
    0 17 4 10.23 1.81
    0 -17 4 5.83 1.37
    0 17 4 10.07 1.96
    0 17 -4 10.04 1.86
    0 -17 -4 5.53 0.8
    0 17 5 0.16 1.61
    0 -17 5 -0.21 0.97
    0 17 5 -0.43 1.25
    0 17 -5 -0.02 1.16
    0 -17 6 88.77 4.04
    0 17 6 98.87 4.86
    0 17 6 87.76 4.44
    0 17 -6 89.97 4.73
    0 17 7 21.28 3.3
    0 17 7 17.3 2.3
    0 -17 7 16.36 2.3
    0 17 -7 16.96 3.03
    0 -17 8 227.61 8.92
    0 17 8 241.79 9.62
    0 17 8 236.24 7.95
    0 17 -8 249.94 9.19
    0 17 9 9.64 2.33
    0 -17 9 6.95 2.32
    0 17 -9 10.27 2.18
    0 17 10 55.29 5.07
    0 -17 10 49.52 4.23
    0 17 -10 50.03 3.59
    0 17 11 27.58 3.35
    0 -17 11 24.2 3.38
    0 17 -11 24.73 2.98
    0 -17 12 2.05 2.16
    0 17 12 2.94 1.87
    0 17 -12 0.37 1.73
    0 18 0 361.59 16.89
    0 18 0 364.99 12.69
    0 18 1 7.95 3.27
    0 18 1 10.83 2.08
    0 18 -1 8.82 4.04
    0 18 -1 8.27 2.02
    0 18 2 105.97 5.88
    0 18 2 123.16 5.37
    0 18 -2 113.41 5.02
    0 18 3 8.59 2.71
    0 18 3 10.18 2.16
    0 -18 3 7.58 1.25
    0 18 -3 9.94 2.03
    0 18 4 9.23 2.12
    0 18 4 5.48 2.34
    0 -18 4 7 1.4
    0 18 -4 8.88 1.9
    0 18 5 -0.1 1.36
    0 18 5 0.87 1.35
    0 -18 5 0.2 0.87
    0 18 -5 0.27 1.31
    0 -18 6 5.6 1.62
    0 18 6 8.22 2.12
    0 18 6 5.12 1.96
    0 18 -6 5.83 1.85
    0 18 7 38.45 4.08
    0 18 7 35.25 2.43
    0 -18 7 26.43 2.77
    0 18 -7 33.65 3.06
    0 18 8 113.57 6.02
    0 18 8 98.9 4.33
    0 -18 8 101.52 5.17
    0 18 -8 110.97 6.34
    0 -18 9 53.92 4.03
    0 18 9 60.91 4.42
    0 18 -9 51.26 3.98
    0 -18 10 10.38 2.89
    0 18 10 25.89 2.98
    0 19 0 0.96 1.48
    0 19 0 0.58 2.55
    0 19 1 99.21 6.46
    0 19 1 93.35 5.06
    0 19 -1 92.1 5.78
    0 19 -1 91.07 8.7
    0 19 2 1.7 1.48
    0 19 2 0.74 1.7
    0 19 -2 -0.04 1.41
    0 19 -2 -0.25 3.44
    0 19 3 18.59 2.65
    0 19 3 12.51 3.06
    0 19 -3 15.24 2.98
    0 19 4 4.67 2.02
    0 19 4 4.06 1.9
    0 19 -4 5.45 1.84
    0 19 5 0.37 1.27
    0 19 5 1.79 1.57
    0 19 -5 0.09 1.37
    0 19 6 5.72 1.8
    0 19 6 0.29 1.63
    0 19 -6 -0.59 1.53
    1 0 -23 3.98 1.72
    1 0 -22 0.69 1.4
    1 0 -21 63.29 3.77
    1 0 -20 -0.27 1.23
    1 0 -19 77.97 4.02
    1 0 -18 -0.26 1.03
    1 0 -17 109.5 4.24
    1 0 -16 1.1 1.04
    1 0 -15 12.58 1.47
    1 0 -14 0.26 0.83
    1 0 -13 377.01 10.66
    1 0 -12 -0.22 0.76
    1 0 -12 -0.93 0.83
    1 0 -11 785.71 24.34
    1 0 -10 0.33 0.71
    1 0 -9 435.11 11.74
    1 0 -8 1.67 0.7
    1 0 -7 3.12 0.67
    1 0 -6 0.67 0.5
    1 0 -5 119.23 2.6
    1 0 -4 0.61 0.42
    -1 0 4 0.23 0.25
    1 0 -3 485.37 11.67
    -1 0 3 480.48 11.09
    -1 0 3 466.45 12.41
    1 0 -2 0.04 0.25
    1 0 -2 0.23 0.21
    -1 0 2 0.13 0.17
    -1 0 2 1.16 0.38
    1 0 2 0.37 0.16
    1 0 2 0.29 0.21
    -1 0 -2 0.39 0.17
    -1 0 -2 0.33 0.12
    -1 0 -2 0.29 0.32
    1 0 3 197.68 3.75
    1 0 3 195.97 3.97
    -1 0 -3 201.22 3.73
    -1 0 -3 202.41 4.77
    -1 0 -3 207.45 3.93
    -1 0 -4 0.27 0.42
    -1 0 -4 0.29 0.22
    -1 0 -4 0.58 0.26
    -1 0 -5 24.53 0.61
    -1 0 -5 24.47 0.85
    -1 0 -6 -0.66 0.33
    -1 0 -7 2 0.54
    -1 0 -8 -0.65 0.47
    -1 0 -9 2.62 0.59
    -1 0 -10 0.17 0.47
    -1 0 -11 151.83 5.02
    -1 0 -11 150.08 3.88
    -1 0 -12 -0.51 0.69
    -1 0 -12 -0.09 0.81
    -1 0 -13 657.28 20.5
    -1 0 -13 627.48 19.88
    -1 0 -14 1.21 1.03
    -1 0 -14 0.38 0.86
    -1 0 -15 334.68 10.48
    -1 0 -16 -0.11 1.29
    -1 0 -17 572.62 19.16
    -1 0 -18 1.35 1.41
    -1 0 -19 371.51 14.03
    -1 0 -20 -0.86 1.58
    -1 0 -21 222.71 9.09
    -1 0 -22 -0.71 1.57
    -1 0 -23 37.4 4.26
    1 1 -23 28.37 2.97
    1 -1 -23 24.64 2.55
    1 -1 -22 2.44 1.68
    1 1 -22 1.79 1.4
    1 1 -21 13.9 2.45
    1 -1 -21 13.91 1.84
    1 1 -20 3.54 1.49
    1 -1 -20 5.72 1.63
    1 1 -19 250.16 8.26
    1 -1 -19 238.21 7.63
    1 -1 -18 -0.56 1.15
    1 1 -18 -1.14 0.98
    1 -1 -17 3.39 1.1
    1 1 -17 3.16 1.32
    1 -1 -16 64.21 3.21
    1 1 -16 64.2 2.7
    1 -1 -16 60.88 2.59
    1 1 -15 187.17 5.5
    1 -1 -15 177.35 6
    1 1 -14 206.4 5.73
    1 -1 -14 220.72 6.95
    1 -1 -13 281.7 8.05
    1 1 -13 248.52 6.71
    1 1 -12 452.28 12.6
    1 -1 -12 444.62 12.71
    1 1 -11 92.25 2.9
    1 -1 -11 99.01 3.01
    1 -1 -10 555.66 16.49
    1 1 -10 581.62 16.27
    1 -1 -9 328.9 8.61
    1 1 -9 336.58 8.1
    1 -1 -8 113.85 3.01
    1 1 -8 111.37 2.5
    1 1 -7 637.8 17.07
    1 -1 -7 629.84 17.42
    1 1 -6 214.6 4.55
    1 -1 -6 223.18 5.04
    1 -1 -5 150.79 3.31
    1 1 -5 154.74 3.06
    1 1 -4 3661.32 177.03
    1 -1 -4 3638.76 178.19
    1 -1 -4 3742.52 182.46
    -1 1 4 3876.09 189.42
    -1 -1 4 3744.41 186.75
    -1 -1 4 3794.17 184.67
    1 -1 -3 3695.96 177.35
    1 1 -3 3760.6 179.64
    1 -1 -3 3650.4 175.32
    -1 -1 3 3580.64 176.39
    -1 1 3 3667.04 176.78
    -1 -1 3 3588.28 169.5
    1 1 -2 56.51 1.31
    1 -1 -2 58.94 1.19
    1 -1 -2 56.43 0.96
    1 -1 -2 56.15 1.19
    -1 -1 2 54.15 1.64
    -1 1 2 56.26 1.12
    -1 1 2 53.6 1.21
    -1 1 2 56.12 1.37
    1 -1 -1 28.2 0.77
    1 1 -1 27.29 0.78
    1 -1 -1 27.91 0.49
    -1 1 1 27.88 0.72
    -1 -1 1 26.44 1.02
    -1 1 1 27.39 0.55
    -1 1 1 27.52 0.83
    1 -1 0 1342.03 42.8
    1 -1 0 1251.5 39.16
    1 -1 0 1203.77 40.45
    1 -1 0 1216.32 36.71
    1 1 0 1292.68 41.53
    -1 1 0 1169.08 38.33
    -1 -1 0 1214.65 39.43
    -1 1 0 1262.69 41.69
    -1 1 0 1294.32 40.31
    -1 1 0 1234.31 37.23
    1 1 1 998.29 28.83
    1 -1 1 1114.5 33.11
    1 1 1 1068.43 31.23
    1 -1 1 1030.75 30.17
    1 1 1 1066.87 32.17
    -1 1 -1 1031.01 30.45
    -1 -1 -1 1056.43 32.14
    -1 1 -1 1006.62 30.68
    -1 -1 -1 1023.23 29.51
    -1 -1 -1 1048.08 29.81
    1 -1 2 1001.33 29.6
    1 -1 2 1064.47 31.71
    1 1 2 1033.03 31.2
    1 1 2 1012.92 29.48
    -1 1 -2 1003.53 29.76
    -1 -1 -2 1024.65 31.19
    -1 1 -2 1026.12 31.36
    -1 -1 -2 1004.36 29.07
    1 -1 3 268.08 5.2
    1 1 3 252.3 5.17
    1 -1 3 258.34 5.33
    1 1 3 255.62 5.43
    1 -1 3 268 5.66
    -1 1 -3 273.4 6.31
    -1 -1 -3 258.21 5.89
    -1 1 -3 259.79 5.62
    -1 -1 -3 252.79 5.05
    1 1 4 1334.12 44.3
    1 -1 4 1418.48 46.23
    1 -1 4 1373.45 45.9
    -1 1 -4 1381.47 47.65
    -1 -1 -4 1394.67 45.73
    -1 -1 -4 1332.37 45.46
    1 1 5 165.99 3.61
    1 -1 5 179.76 3.3
    -1 1 -5 170.13 3.95
    -1 -1 -5 160.2 3.73
    -1 -1 -5 172.04 3.88
    -1 -1 -5 174.71 3.33
    1 1 6 109.5 2.4
    -1 -1 -6 118.68 2.57
    -1 1 -6 108.17 2.79
    -1 1 -7 29.56 1.32
    -1 -1 -7 28.33 1.03
    -1 1 -8 209.23 5.31
    -1 -1 -8 200.91 4.62
    -1 1 -9 16.98 1.25
    -1 -1 -9 16.8 1.19
    -1 -1 -10 1.45 0.59
    -1 1 -10 1.02 1
    -1 1 -11 9.09 1.21
    -1 -1 -11 8.81 1.14
    -1 1 -12 137.89 4.26
    -1 -1 -12 134.05 3.7
    -1 -1 -13 20.18 1.43
    -1 1 -13 22.14 2.17
    -1 -1 -14 40.85 2.44
    -1 1 -14 39.22 2.44
    -1 1 -15 185.58 6.16
    -1 -1 -15 182.54 7.19
    -1 -1 -15 195.31 5.98
    -1 -1 -16 3.39 1.69
    -1 1 -16 1.97 1.34
    -1 -1 -16 3 1.24
    -1 -1 -17 179.54 7.02
    -1 -1 -17 191.5 7.67
    -1 1 -17 186.03 6.95
    -1 -1 -18 2.3 1.54
    -1 1 -18 -0.74 1.31
    -1 1 -19 14.63 2.88
    -1 -1 -19 17.46 2.77
    -1 1 -20 169.42 7.22
    -1 -1 -20 174.42 7.16
    -1 -1 -21 46 3.58
    -1 1 -21 43.12 3.87
    -1 1 -22 229.99 9.86
    -1 -1 -22 229.79 9.14
    -1 1 -23 19.37 3
    -1 -1 -23 15.94 3
    1 -2 -23 0.16 1.48
    1 2 -23 1.23 1.43
    1 2 -22 43.92 3.86
    1 -2 -22 46.13 3.41
    1 -2 -21 1.58 1.24
    1 2 -21 1.94 1.48
    1 -2 -20 207.04 6.85
    1 2 -20 204.45 7.58
    1 -2 -19 87.61 3.68
    1 -2 -19 95.16 3.85
    1 2 -19 106.84 4.5
    1 -2 -18 84.48 3.48
    1 -2 -18 88.73 4.22
    1 2 -18 82.79 3.54
    1 -2 -17 74.55 3.7
    1 2 -17 72.09 3.69
    1 -2 -16 254.02 8.44
    1 2 -16 243.82 7.54
    1 -2 -15 67.02 3.31
    1 2 -15 68.55 3.33
    1 -2 -14 80.58 3.79
    1 2 -14 73.66 3.27
    1 -2 -13 266.83 7.76
    1 2 -13 271.56 7.5
    1 -2 -12 359.68 10.27
    1 2 -12 390.34 11.07
    1 -2 -11 27.22 1.51
    1 2 -11 26.54 1.38
    1 -2 -10 956.38 30.94
    1 2 -10 977.51 31.58
    1 2 -9 143.18 3.79
    1 -2 -9 139.79 3.74
    1 -2 -8 1748.44 66.59
    1 2 -8 1757.19 66.55
    1 2 -7 45.03 1.58
    1 -2 -7 46.86 1.65
    1 -2 -6 320.44 7.82
    1 2 -6 354.91 8.65
    -1 2 6 331.33 8.05
    -1 -2 6 345.44 7.54
    1 -2 -5 2.68 0.56
    1 2 -5 3.6 0.65
    -1 -2 5 3.06 1.05
    -1 2 5 2.7 0.67
    -1 -2 5 3.12 0.28
    1 2 -4 26.7 1.4
    -1 2 4 23.4 0.93
    -1 -2 4 26.58 0.66
    -1 -2 4 26.19 1.41
    1 -2 -3 1096.81 33.57
    1 2 -3 1069.39 34.4
    1 -2 -3 1108.6 34.97
    -1 2 3 1071.76 34.62
    -1 2 3 1098.83 34.09
    -1 -2 3 1102.65 36.44
    -1 -2 3 1177.43 36.97
    1 2 -2 263.49 5.93
    1 -2 -2 257.89 5.28
    1 -2 -2 256.95 5.71
    -1 2 2 267.07 6.15
    -1 2 2 264.57 5.38
    -1 -2 2 270.68 6.73
    -1 2 2 259.29 5.44
    1 -2 -1 24.05 0.97
    1 -2 -1 23.72 0.5
    1 -2 -1 24.49 0.48
    -1 2 1 23.98 0.5
    -1 2 1 25.27 1.13
    -1 2 1 23.05 0.65
    -1 -2 1 25.35 1.19
    1 2 0 409.14 9.73
    1 -2 0 417.76 8.87
    1 -2 0 428.63 11.56
    1 -2 0 407.84 8.71
    -1 2 0 407.02 8.72
    -1 2 0 407.69 8.53
    -1 -2 0 405.23 10.01
    -1 2 0 408.47 11.47
    1 2 1 733.39 19.96
    1 -2 1 728.26 20.61
    1 2 1 711.54 18.7
    1 -2 1 709.1 18.29
    -1 2 -1 740.77 22.73
    -1 2 -1 720.48 18.45
    -1 2 -1 709.8 18.27
    -1 -2 -1 734 20.39
    -1 -2 -1 740.87 19.32
    1 2 2 1108.94 34.02
    1 2 2 1188.11 37.35
    1 -2 2 1121.65 34.1
    1 -2 2 1173.22 37.39
    -1 -2 -2 1145.87 36.44
    -1 2 -2 1063.9 35.87
    -1 -2 -2 1139.95 34.7
    1 2 3 127.01 2.55
    1 -2 3 130.01 2.65
    1 -2 3 128.88 2.46
    1 2 3 131.35 2.65
    -1 2 -3 140.73 3.66
    -1 -2 -3 128.32 2.4
    -1 -2 -3 130.67 3.35
    1 2 4 310.45 6.89
    -1 2 -4 330.48 8.34
    -1 -2 -4 313.95 6.73
    -1 -2 -4 319.86 7.58
    1 2 5 123.95 2.6
    1 -2 5 134.89 2.54
    -1 2 -5 126.71 3.25
    -1 -2 -5 124.07 2.9
    1 2 6 151.42 3.3
    -1 -2 -6 143.07 3.41
    -1 2 -6 153.66 3.99
    1 2 7 453.6 11.56
    -1 -2 -7 453.24 11.95
    -1 2 -7 454.54 12.29
    1 2 8 15.48 0.98
    -1 2 -8 15.91 1.23
    -1 -2 -8 14.99 1.03
    1 2 9 221.77 5.59
    -1 -2 -9 218.18 5.78
    -1 2 -9 223.44 6.11
    -1 2 -10 24.36 1.64
    -1 -2 -10 22.89 1.57
    -1 2 -11 209.57 6.13
    -1 -2 -11 203.32 5.28
    -1 2 -12 133.78 4.41
    -1 -2 -12 135.66 3.97
    -1 2 -13 61.34 3.05
    -1 -2 -13 66.79 2.4
    -1 -2 -14 460.28 13.61
    -1 2 -14 467.21 14.61
    -1 2 -15 -0.42 0.99
    -1 -2 -15 0.23 0.82
    -1 -2 -16 182.71 6.51
    -1 2 -16 169.75 7.18
    -1 2 -17 221.83 7.96
    -1 -2 -17 201.56 6.6
    -1 -2 -18 159.02 6.02
    -1 2 -18 156.23 6.83
    -1 -2 -18 157.04 6.32
    -1 -2 -19 17.89 2.32
    -1 -2 -19 20.64 2.13
    -1 2 -19 15.67 2.67
    -1 -2 -20 1.47 1.79
    -1 2 -20 -0.38 1.64
    -1 -2 -20 1.74 1.02
    -1 -2 -21 107.86 5.24
    -1 2 -21 102.17 5.66
    -1 2 -22 52.38 4.74
    -1 -2 -22 56.18 3.88
    -1 -2 -23 42.39 4.63
    -1 2 -23 54.8 4.64
    1 -3 -23 29.76 3.11
    1 3 -23 27.25 3.33
    1 3 -22 108.2 5.61
    1 -3 -22 105.01 4.57
    1 -3 -21 161.48 6.08
    1 3 -21 163.89 7.13
    1 -3 -21 153.06 5.59
    1 3 -20 56.18 4.35
    1 -3 -20 48.67 3.86
    1 -3 -20 53.76 3.57
    1 3 -19 136.26 5.96
    1 -3 -19 134.18 6.97
    1 -3 -18 6.4 1.68
    1 3 -18 5.34 1.86
    1 3 -17 111.67 4.93
    1 -3 -17 106.32 4.58
    1 -3 -16 5.44 1.46
    1 3 -16 3.75 1.65
    1 -3 -15 425.36 13.42
    1 3 -15 426.23 13.16
    1 -3 -14 29.51 2.11
    1 3 -14 29.09 1.95
    1 3 -13 1.9 0.98
    1 -3 -13 2.99 1.07
    1 -3 -12 54.27 2.4
    1 3 -12 54.64 2.23
    1 -3 -11 227.48 6.3
    1 3 -11 227.6 6.59
    1 -3 -10 341.63 9.5
    1 3 -10 358.97 9.68
    1 3 -9 476.68 13.36
    1 -3 -9 470.85 12.82
    -1 3 9 417.52 11.07
    1 3 -8 512.31 14.68
    1 -3 -8 567.76 15.95
    -1 3 8 532.89 15
    1 -3 -7 1415.6 50.69
    1 3 -7 1427.15 52.09
    -1 3 7 1438.29 50.91
    1 3 -6 787.54 25.1
    -1 3 6 835.46 24.86
    -1 -3 6 831.59 26.44
    -1 -3 6 872.58 24.99
    1 3 -5 1622.21 62.63
    -1 3 5 1451.71 51.44
    -1 -3 5 1556.32 54.8
    -1 -3 5 1470.78 54.66
    1 3 -4 42.83 2.68
    -1 3 4 40.93 1.52
    -1 -3 4 42.29 1.79
    -1 -3 4 45.29 1.29
    -1 3 4 43.64 1.23
    1 -3 -3 93.79 1.83
    -1 3 3 92.93 2.36
    -1 -3 3 98.73 2.89
    -1 -3 3 93.42 3.04
    -1 3 3 92.94 2.01
    1 -3 -2 9.37 0.36
    1 -3 -2 10.1 0.77
    1 3 -2 10.49 0.62
    -1 3 2 11.13 0.88
    -1 3 2 10.12 0.56
    -1 -3 2 9.42 1
    1 3 -1 902.76 27.29
    1 -3 -1 851.99 23.83
    -1 3 1 870.17 24.84
    -1 3 1 894.33 28.21
    -1 -3 1 890.2 27.3
    1 -3 0 1818.64 76.93
    1 3 0 1806.39 67.04
    1 -3 0 1808.9 63.9
    1 -3 0 1875.55 68.34
    1 3 0 1855.36 70.04
    -1 3 0 1825.74 66.65
    -1 -3 0 1836.72 69.92
    1 -3 1 739.46 19.26
    1 3 1 799.95 22.42
    1 -3 1 756.94 23.42
    1 3 1 764.55 21.37
    -1 3 -1 734.27 28.09
    -1 -3 -1 804.79 21.79
    -1 -3 -1 737.15 21.14
    -1 3 -1 724.83 19.59
    1 3 2 6886.63 429.07
    1 -3 2 6850.09 433.51
    -1 -3 -2 6787.3 420.23
    -1 -3 -2 7055.46 438.94
    -1 3 -2 6186.91 399.93
    1 3 3 1845.33 70.37
    -1 3 -3 1936.5 79.02
    -1 -3 -3 2112.61 78.8
    -1 -3 -3 1865.33 71.84
    1 3 4 3.69 0.59
    -1 3 -4 6.34 1.05
    -1 -3 -4 3.28 0.6
    1 3 5 299.16 6.76
    -1 -3 -5 295.78 7.03
    -1 3 -5 300.24 8.19
    1 3 6 664.95 18.22
    -1 3 -6 643.74 19.35
    -1 -3 -6 678 19.02
    1 3 7 3.35 0.61
    -1 3 -7 3.03 0.94
    -1 -3 -7 2.84 0.71
    1 3 8 54.52 1.76
    -1 3 -8 52.92 2.39
    1 3 9 0.55 0.71
    -1 3 -9 1.63 0.91
    -1 -3 -9 3.38 0.76
    1 3 10 135.62 3.85
    -1 3 -10 133.74 4.33
    -1 -3 -10 141.7 3.99
    1 3 11 159.26 4.47
    -1 3 -11 153.55 5.78
    -1 -3 -11 163.79 5.05
    -1 -3 -12 -0.01 0.74
    -1 3 -12 0.49 0.94
    -1 3 -13 378.07 11.92
    -1 -3 -13 385.54 11.75
    -1 3 -14 86.88 4.78
    -1 -3 -14 96.52 3.37
    -1 3 -15 96.02 4.24
    -1 -3 -15 97.75 3.59
    -1 3 -16 15.06 2.19
    -1 -3 -16 20.03 1.76
    -1 3 -17 96.18 4.61
    -1 -3 -17 104.22 4.73
    -1 -3 -18 2.54 1.31
    -1 3 -18 3.01 2.19
    -1 3 -19 51.1 3.99
    -1 -3 -19 48.44 2.92
    -1 3 -20 22.71 3.77
    -1 -3 -20 18.28 3.27
    -1 -3 -20 22.63 2.45
    -1 3 -21 1.25 1.68
    -1 -3 -21 1.63 1.47
    -1 -3 -21 -0.67 1.43
    -1 3 -22 16.74 2.99
    -1 -3 -22 21.63 2.63
    -1 -3 -22 15.27 1.81
    -1 -3 -23 58.19 4.85
    -1 3 -23 47.41 4.6
    1 -4 -23 124.37 6.05
    1 4 -23 114.2 7.17
    1 -4 -22 11.42 2.03
    1 -4 -22 12.84 2.7
    1 4 -22 13.32 3.54
    1 -4 -21 155.34 7.18
    1 4 -21 155.44 7.68
    1 4 -20 16.74 3.52
    1 -4 -20 18.55 2.77
    1 -4 -19 9.83 2.03
    1 4 -19 8.59 2.41
    1 4 -18 141.48 6.47
    1 -4 -18 138.77 5.84
    1 -4 -17 1.7 1.18
    1 4 -17 -0.74 1.16
    1 -4 -16 6.58 1.49
    1 4 -16 4.5 1.54
    1 4 -15 123.97 4.72
    1 -4 -15 119.82 4.57
    1 -4 -14 7.7 1.4
    1 4 -14 1.57 1.69
    1 -4 -13 1180.45 42.68
    1 4 -13 1210.83 45.01
    1 -4 -12 19.9 1.69
    1 4 -12 21.13 2.27
    1 -4 -11 124.47 3.88
    1 4 -11 125.29 4.13
    -1 4 11 116.46 3.21
    1 -4 -10 62.08 2.51
    1 4 -10 60.3 2.92
    -1 4 10 57.63 2.36
    1 -4 -9 460.65 13.14
    1 4 -9 477.29 14.45
    -1 4 9 466.29 13
    1 -4 -8 278.72 7.52
    1 4 -8 266.72 7.72
    -1 4 8 278.48 7.34
    1 4 -7 180.46 5.66
    -1 4 7 183.23 4.63
    -1 -4 7 175.45 5.82
    1 4 -6 21.06 2.59
    -1 4 6 25.83 1.19
    -1 -4 6 27.3 1.67
    -1 4 5 3 0.5
    -1 4 5 1.54 0.27
    -1 4 5 2.88 0.7
    -1 -4 5 1.81 1.08
    -1 4 4 363.91 9.28
    -1 4 4 370.95 8.87
    -1 -4 4 376.77 10.32
    -1 -4 4 389.19 10.34
    -1 4 4 387.9 8.34
    -1 4 3 519.34 14.19
    -1 4 3 552.22 12.96
    -1 -4 3 551.57 17.66
    -1 4 3 522.83 13.61
    -1 -4 3 544.56 15.33
    -1 4 2 151.56 2.44
    -1 4 2 153.51 4.04
    -1 4 2 148.46 3.05
    -1 -4 2 147.35 4.02
    1 -4 -1 627.58 16.15
    -1 4 1 633.81 19.32
    -1 -4 1 629.42 17.85
    -1 4 1 605.33 15.64
    1 4 0 31.42 1.03
    1 -4 0 30.02 0.66
    1 -4 0 31.17 0.59
    1 4 0 31.63 0.98
    -1 4 0 29.72 0.89
    -1 -4 0 30.09 1.32
    1 4 1 2661.88 116.27
    1 4 1 2692.65 115.91
    -1 4 -1 2650.14 112.78
    -1 -4 -1 2723.93 118.91
    -1 4 -2 9999 776.85
    -1 -4 -2 9872.73 725.33
    1 4 3 6227.52 376.38
    -1 4 -3 6449.56 419.05
    -1 -4 -3 6284.62 382.31
    1 4 4 524.6 13.64
    -1 4 -4 560.5 18.64
    -1 -4 -4 529.52 14.18
    -1 -4 -4 599.63 15.42
    1 4 5 1.56 0.49
    -1 -4 -5 2.01 0.55
    -1 4 -5 1.72 1.13
    -1 -4 -5 1.34 0.26
    1 4 6 592.05 16.89
    -1 4 -6 628.87 19.68
    -1 -4 -6 630.83 16.31
    -1 -4 -6 630.11 17.55
    1 4 7 770.9 23.69
    -1 -4 -7 819.22 23.53
    -1 4 -7 855.85 28.4
    -1 -4 -7 784.8 23.66
    1 4 8 23.71 1.26
    -1 -4 -8 24.59 1.3
    -1 4 -8 25.94 1.87
    1 4 9 307.79 8.57
    -1 4 -9 314.7 9.64
    1 4 10 942.32 30.83
    -1 4 -10 996.7 36.55
    1 4 11 1476.45 54.32
    -1 4 -11 1414.39 54.92
    -1 -4 -11 1462.69 55.77
    1 4 12 0.97 0.88
    -1 4 -12 0.43 1.2
    -1 -4 -12 1.05 0.97
    1 4 13 402.3 11.21
    -1 4 -13 421.27 13.59
    -1 -4 -13 438.13 13.56
    -1 4 -14 18.43 2.23
    -1 -4 -14 17.23 1.73
    -1 4 -15 229.45 8.36
    -1 -4 -15 229.53 7.13
    -1 4 -16 26.82 3.41
    -1 -4 -16 28.38 2.24
    -1 4 -17 24.51 2.74
    -1 -4 -17 22.25 2.05
    -1 4 -18 6.04 2.08
    -1 -4 -18 6.97 1.99
    -1 4 -19 85.11 5.6
    -1 -4 -19 91.28 4.15
    -1 4 -20 22.78 4.2
    -1 -4 -20 23.32 2.44
    -1 4 -21 128.61 7.34
    -1 -4 -21 125.72 6.34
    -1 4 -22 5.15 3.05
    -1 -4 -22 4.13 1.99
    -1 -4 -22 4.13 2.29
    -1 4 -23 13.48 3.25
    -1 -4 -23 12.43 2.45
    -1 -4 -23 19.39 3.25
    1 5 -23 5.34 3.35
    1 -5 -23 1.74 2.06
    1 -5 -22 38.43 4.6
    1 5 -22 32.19 4.72
    1 5 -21 134.32 9.24
    1 -5 -21 130.39 6.15
    1 -5 -20 44.69 3.36
    1 5 -20 33.93 4.46
    1 -5 -19 6.79 2.45
    1 5 -19 7.32 2.22
    1 -5 -18 92.06 4.84
    1 5 -18 90.54 5.81
    1 5 -17 65.57 4.9
    1 -5 -17 70.53 3.92
    1 -5 -16 432.64 15.3
    1 5 -16 401.94 15.49
    1 -5 -15 5.58 1.59
    1 5 -15 8.32 2.16
    1 -5 -14 485.02 15.77
    1 5 -14 558.79 20.29
    1 -5 -13 18.07 1.9
    1 5 -13 23.17 2.89
    1 -5 -12 158.61 5.21
    1 5 -12 175.91 7.02
    -1 5 12 171.88 5.4
    1 -5 -11 77.32 3.54
    1 5 -11 65.58 3.35
    -1 5 11 66.88 2.87
    1 5 -10 288.58 9.51
    1 -5 -10 266.8 8.08
    -1 5 10 254.58 7.21
    -1 -5 10 274.51 8.88
    1 5 -9 50.51 2.97
    -1 -5 9 49.68 2.86
    -1 5 9 53.92 2.5
    1 5 -8 1011.28 38.45
    -1 -5 8 1033.87 36.37
    -1 5 8 1023.72 33.71
    1 5 -7 70.7 5.06
    -1 5 7 68.55 2.21
    -1 -5 7 75.45 3.04
    -1 -5 6 950.5 32.63
    -1 5 6 904.75 28.24
    -1 5 5 396.01 8.92
    -1 5 5 376.7 9.55
    -1 5 5 379.29 10
    -1 -5 5 385.3 10.94
    -1 5 4 56.95 2.21
    -1 5 4 64.53 1.14
    -1 5 4 59.28 1.64
    -1 -5 4 64 2.78
    -1 5 3 7.05 0.92
    -1 5 3 8.33 0.29
    -1 5 3 8.11 0.64
    -1 -5 3 8.44 1.02
    -1 5 2 108.81 2.36
    -1 -5 2 106.7 3.52
    -1 5 2 110.1 1.78
    -1 5 2 115.05 3.73
    1 -5 -1 124.07 1.81
    1 5 -1 136.19 3.15
    -1 5 1 127.96 4.4
    -1 5 1 137.08 2.82
    -1 -5 1 137.73 3.49
    1 -5 0 386.96 8.32
    1 5 0 375.08 9.12
    -1 5 0 376.21 8.71
    -1 -5 0 369.96 9.93
    1 5 1 96.11 2.3
    1 -5 1 96.62 1.87
    -1 -5 -1 96.26 2.54
    -1 5 -1 96.83 2.03
    1 5 2 1656.11 60.32
    -1 5 -2 1630.54 59.26
    -1 -5 -2 1685.24 62.04
    1 5 3 1084.7 33.98
    1 5 3 1103.33 35.77
    -1 5 -3 1094.96 46.67
    -1 -5 -3 1164.84 37.5
    1 5 4 254.67 6.26
    1 5 4 258.31 5.38
    -1 5 -4 242.99 10.21
    -1 -5 -4 260.07 6.47
    1 5 5 312.28 7.58
    -1 5 -5 297.15 10.54
    -1 -5 -5 325.66 7.83
    -1 -5 -5 308.66 7.57
    1 5 6 2.03 0.64
    -1 -5 -6 1.52 0.62
    -1 5 -6 2.99 1.61
    -1 -5 -6 1.75 0.43
    1 5 7 200.85 5.06
    -1 5 -7 195.24 7.19
    -1 -5 -7 204.67 5.2
    -1 -5 -7 215.76 4.6
    1 5 8 2217.17 91.96
    -1 -5 -8 2253.69 93.31
    -1 5 -8 2116.21 95.19
    1 5 9 423.03 11.64
    -1 5 -9 430.04 14.48
    1 5 10 1615.59 62.17
    -1 5 -10 1705.92 70.5
    1 5 11 0.72 0.86
    -1 5 -11 0.89 1.49
    1 5 12 656.97 20.39
    -1 5 -12 620.65 21.46
    -1 -5 -12 703.48 23.29
    1 5 13 14.68 1.62
    -1 5 -13 13.82 2.23
    -1 -5 -13 13.11 2.08
    1 5 14 8.88 1.51
    -1 5 -14 8.04 2
    -1 -5 -14 7.17 1.4
    -1 -5 -15 205.82 6.94
    -1 5 -15 207.85 8.39
    -1 -5 -16 129.5 4.88
    -1 5 -16 124.95 6.4
    -1 5 -17 37.12 3.71
    -1 -5 -17 43.32 3.33
    -1 5 -18 218.52 9.56
    -1 -5 -18 221.77 7.52
    -1 5 -19 38.46 4.75
    -1 -5 -19 41.05 3.46
    -1 -5 -20 12.96 2.18
    -1 5 -20 16.52 3.55
    -1 -5 -21 -0.02 1.29
    -1 5 -21 1.12 2.49
    -1 -5 -22 3.82 1.69
    -1 5 -22 4.33 2.95
    1 6 -22 0.62 2.65
    1 -6 -22 0.62 1.64
    -1 -6 22 0 2.71
    1 -6 -21 17.25 2.81
    1 6 -21 18.49 3.68
    -1 -6 21 22.61 4.56
    1 -6 -20 10 2.22
    1 6 -20 11.19 3.54
    -1 -6 20 11 4.45
    1 -6 -19 61.43 3.91
    1 6 -19 56.32 4.91
    1 -6 -18 138.42 6.2
    1 6 -18 144.79 7.29
    1 6 -17 443.89 18.81
    1 -6 -17 475.58 16.55
    1 6 -16 92.82 5.58
    1 -6 -16 107.72 4.68
    1 -6 -15 82.81 4.15
    1 6 -15 103.67 5.99
    1 6 -14 5.82 2.3
    1 -6 -14 5 1.49
    -1 -6 14 5.8 2.29
    -1 6 14 5.51 1.14
    1 6 -13 9.84 2.45
    1 -6 -13 6.56 1.68
    -1 6 13 10.45 1.58
    -1 -6 13 13.93 2.49
    1 -6 -12 15.15 1.85
    1 6 -12 16.26 2.5
    -1 6 12 13.99 1.61
    -1 -6 12 13.81 2.3
    1 -6 -11 0.6 1
    1 6 -11 2.73 2.18
    -1 -6 11 0.92 1.26
    -1 6 11 0.23 0.91
    1 6 -10 155.18 7.51
    -1 6 10 164.9 4.91
    -1 -6 10 165.83 6.24
    1 6 -9 267.97 12.16
    -1 6 9 228 7.16
    -1 -6 9 233.17 7.7
    1 6 -8 1592.91 75.35
    -1 6 8 1646.65 62.37
    -1 -6 8 1677.78 66.81
    -1 6 7 23.82 1.34
    -1 -6 7 21.54 1.94
    -1 6 6 46.81 1.84
    -1 6 6 46.25 1.76
    -1 -6 6 43.57 2.77
    -1 -6 5 15.61 1.46
    -1 6 5 15.56 1.02
    -1 6 5 18 1.13
    -1 6 5 16.37 0.53
    -1 -6 4 73.45 3.09
    -1 6 4 67.64 2.27
    -1 6 4 74.13 1.99
    -1 6 4 75.7 1.35
    -1 6 3 12.19 0.81
    -1 6 3 11.64 0.37
    -1 -6 3 11.85 1.43
    -1 6 3 12.43 1.51
    -1 6 2 441.09 10
    -1 6 2 451.21 11.29
    -1 6 2 447.24 13.31
    -1 -6 2 460.27 12.71
    1 -6 -1 2299.84 91.55
    1 6 -1 2371.31 100.06
    -1 6 1 2400.26 109.08
    -1 -6 1 2440.75 105.1
    -1 6 1 2447.95 101.86
    1 -6 0 116.37 2.11
    1 6 0 119.93 2.92
    -1 -6 0 117.35 3.08
    -1 6 0 117.72 2.63
    1 -6 1 1.09 0.36
    1 6 1 0.59 0.55
    -1 6 -1 1.59 0.44
    -1 -6 -1 1.31 0.71
    1 6 2 1452.54 51.4
    1 -6 2 1471.08 51.27
    -1 6 -2 1463.17 51.26
    -1 -6 -2 1464.14 52.75
    1 6 3 200.41 4.79
    1 6 3 222.66 5.2
    -1 -6 -3 207.58 4.96
    1 6 4 314.6 7.93
    1 6 4 338.27 7.67
    -1 -6 -4 321.2 8.22
    -1 6 -4 286.28 14.43
    1 6 5 299.33 7.51
    1 6 5 301.99 6.83
    -1 6 -5 343.14 16.08
    -1 -6 -5 305.1 7.57
    1 6 6 163 4.24
    -1 -6 -6 168.84 4.57
    -1 6 -6 170.56 8.5
    -1 -6 -6 167.46 4.2
    1 6 7 430.37 11.75
    -1 -6 -7 455.66 12.09
    -1 6 -7 400.75 15.49
    -1 -6 -7 432.76 12.11
    1 6 8 372.57 10.06
    -1 -6 -8 372.6 9.96
    -1 6 -8 383.91 14.75
    1 6 9 198.21 5.56
    -1 -6 -9 202.98 5.81
    -1 6 -9 194.09 7.79
    1 6 10 172.32 5.1
    -1 6 -10 165.15 7.21
    1 6 11 118.85 3.95
    -1 6 -11 125.11 6.27
    1 6 12 81.61 3.38
    -1 6 -12 95.2 5.58
    1 6 13 28.91 2.08
    -1 6 -13 29.78 3.15
    -1 -6 -13 31.9 2.88
    1 6 14 1.8 1.21
    -1 -6 -14 1.12 1.58
    -1 6 -14 3.58 1.84
    1 6 15 14.85 2.36
    -1 6 -15 10.32 2.77
    -1 -6 -15 11.51 1.89
    -1 -6 -16 156.72 5.96
    -1 6 -16 151.48 7.98
    -1 -6 -17 124.1 4.86
    -1 6 -17 112.86 7.06
    -1 6 -18 125.22 7.22
    -1 -6 -18 121.6 5.21
    -1 -6 -19 13.41 2.16
    -1 6 -19 14.52 4.04
    -1 6 -20 56.6 5.26
    -1 -6 -20 57.76 3.55
    -1 -6 -21 1.3 1.51
    -1 6 -21 0.8 2.29
    -1 -6 -22 18.33 2.65
    -1 6 -22 16.35 3.96
    1 7 -22 97.04 8.77
    1 -7 -22 109.3 5.86
    -1 -7 22 118.3 8.99
    1 -7 -21 112.88 5.88
    1 7 -21 104.46 10.11
    -1 -7 21 121.25 10.56
    1 7 -20 9.8 3.86
    1 -7 -20 11.43 2.33
    -1 -7 20 9.21 3.97
    1 7 -19 270.85 14.18
    1 -7 -19 292.43 11.02
    -1 -7 19 312.11 14.28
    1 7 -18 3.39 3.31
    1 -7 -18 2.16 1.76
    -1 -7 18 4.09 2.63
    1 7 -17 378.29 17
    1 -7 -17 410.07 15.42
    -1 -7 17 421.24 17.49
    1 7 -16 4.45 2.6
    1 -7 -16 5.42 1.78
    -1 -7 16 2.72 2.51
    1 7 -15 21.14 4.07
    1 -7 -15 18.23 2.18
    -1 -7 15 20.94 4.04
    -1 7 15 16.59 2.28
    1 7 -14 255.97 12.6
    1 -7 -14 247.89 8.61
    -1 -7 14 260.41 10.42
    -1 7 14 231.96 8.2
    1 -7 -13 44.85 2.92
    1 7 -13 46.33 6.02
    -1 -7 13 48.38 4.03
    -1 7 13 47.9 2.81
    1 7 -12 70.14 5.92
    1 -7 -12 76.12 3.77
    -1 7 12 82.82 4.2
    -1 -7 12 92.26 4.78
    1 7 -11 408.79 21.32
    -1 -7 11 381.14 14.36
    -1 7 11 373.28 11.41
    1 7 -10 95.09 7.71
    -1 7 10 97.93 3.52
    -1 -7 10 91.07 4.41
    -1 7 9 798.14 25.67
    -1 -7 9 810.47 28.02
    -1 -7 8 84.29 3.69
    -1 7 8 84.93 2.89
    -1 7 7 145.36 4.18
    -1 -7 7 144.32 4.95
    -1 7 7 152.04 4.68
    -1 -7 6 83.99 3.32
    -1 7 6 92.38 2.82
    -1 7 6 89.86 2.71
    -1 -7 5 51.99 2.36
    -1 7 5 51.39 1.07
    -1 7 5 51.49 2.17
    -1 7 5 53.72 1.95
    -1 7 4 15.56 0.98
    -1 7 4 14.4 1.24
    -1 -7 4 12.33 1.31
    -1 7 3 96.08 2.54
    -1 7 3 99.6 1.86
    -1 7 3 98.25 3.31
    -1 -7 3 97.8 3.5
    1 -7 -2 218.79 4.08
    1 7 -2 225.27 5.75
    -1 -7 2 234.14 6.22
    -1 7 2 221.1 6.76
    -1 7 2 236.32 5.5
    -1 7 2 228.38 4.48
    1 7 -1 275.63 6.92
    1 -7 -1 278.13 5.47
    -1 -7 1 271.82 7.5
    -1 7 1 274.21 10.42
    -1 7 1 271.42 6.42
    1 -7 0 100.88 1.94
    1 7 0 96.62 2.65
    -1 -7 0 100.41 2.76
    -1 7 0 100.64 2.43
    1 7 1 389.66 10.05
    1 -7 1 398.37 9.47
    -1 7 -1 396.69 9.89
    -1 -7 -1 409.11 10.95
    1 -7 2 267.34 6.18
    1 7 2 251.76 6.32
    -1 7 -2 248.59 6.21
    -1 -7 -2 259.46 6.41
    1 7 3 909.79 28.96
    1 7 3 916.58 29.04
    1 -7 3 952.09 29.75
    -1 -7 -3 938.58 29.63
    -1 7 -3 894.84 28.04
    1 7 4 40.42 1.62
    1 7 4 47.1 1.37
    1 -7 4 48 1.56
    -1 -7 -4 42.12 1.53
    1 7 5 577.02 16.41
    1 7 5 586.38 15.62
    -1 -7 -5 582.03 16.2
    1 7 6 0.05 0.58
    -1 7 -6 -1.49 2.35
    -1 -7 -6 0.12 0.6
    1 7 7 312.8 8.36
    -1 7 -7 283.6 13
    -1 -7 -7 318.83 8.65
    1 7 8 183.34 5.05
    -1 -7 -8 186.9 4.88
    -1 7 -8 182.11 9.61
    1 7 9 3.71 1.07
    -1 -7 -9 4.3 1.07
    -1 7 -9 4.44 2.7
    1 7 10 130.22 4.02
    -1 7 -10 125.59 7.02
    1 7 11 101.12 3.74
    -1 7 -11 104.12 6.62
    1 7 12 177.03 6.54
    -1 7 -12 178.83 9.79
    1 7 13 116.18 4.42
    -1 7 -13 117.45 6.62
    1 7 14 96.33 3.97
    -1 -7 -14 90.44 5.12
    -1 7 -14 82.23 6.22
    1 7 15 746.39 25.81
    -1 7 -15 717.98 30.32
    -1 -7 -15 746.99 26.06
    1 7 16 331.75 11.14
    -1 -7 -16 315.74 11.13
    -1 7 -16 340.3 15.6
    -1 7 -17 171.22 9.64
    -1 -7 -17 177.96 6.85
    -1 -7 -18 1.73 1.38
    -1 7 -18 0.06 2.44
    -1 -7 -19 4.29 1.72
    -1 7 -19 1.07 3.65
    -1 7 -20 7.95 3.73
    -1 -7 -20 9.1 2.1
    -1 -7 -21 11.46 2.41
    -1 7 -21 13.91 5
    -1 7 -22 26.71 6.14
    -1 -7 -22 21.95 2.82
    1 8 -21 12.71 6.71
    1 -8 -21 14.37 2.74
    -1 -8 21 14.1 4.56
    1 -8 -20 294.71 11.26
    1 8 -20 272.39 20.22
    -1 -8 20 296.81 15.12
    1 8 -19 107.4 12.2
    1 -8 -19 117.13 6.18
    -1 -8 19 138.14 8.39
    1 8 -18 24.87 6.15
    1 -8 -18 34.71 3.05
    -1 -8 18 41.47 4.75
    1 8 -17 4.12 3.58
    1 -8 -17 4.64 1.96
    -1 -8 17 4.19 2.59
    1 -8 -16 11.65 2.16
    1 8 -16 8.53 4.09
    -1 -8 16 12.19 2.93
    -1 8 16 11.09 2.12
    1 8 -15 7.93 5.09
    1 -8 -15 9.53 2.08
    -1 8 15 8.37 1.96
    -1 -8 15 9.42 2.72
    1 8 -14 5.65 4.22
    1 -8 -14 3.98 1.75
    -1 8 14 4.45 1.62
    -1 -8 14 6.46 2.27
    1 8 -13 4.97 5.16
    1 -8 -13 6.9 1.92
    -1 8 13 7.02 1.69
    -1 -8 13 6.27 2.3
    1 8 -12 46.27 8.31
    -1 8 12 54.97 3
    -1 -8 12 48.94 4.63
    -1 -8 11 535.3 18.71
    -1 8 11 516.55 16.43
    -1 -8 10 25.29 2.59
    -1 8 10 27.9 1.97
    -1 8 9 21.71 1.68
    -1 -8 9 19.23 2.12
    -1 -8 8 15.27 1.84
    -1 8 8 15.66 1.43
    -1 8 7 88.31 2.9
    -1 -8 7 86.08 3.73
    -1 8 7 88.5 2.82
    -1 8 6 281.43 7.66
    -1 -8 6 286.4 8.66
    -1 8 6 284.9 7.63
    -1 -8 5 135.24 4.9
    -1 8 5 133.88 3.93
    -1 8 5 133.85 3.61
    -1 8 5 126.36 2.62
    -1 -8 4 645.91 20.14
    -1 8 4 650.39 18.72
    -1 8 4 609.84 16.25
    -1 8 4 669.64 20.27
    1 -8 -3 1089.53 32.96
    -1 -8 3 1111.42 39.21
    -1 8 3 1138.74 37.21
    -1 8 3 1053.22 37.24
    -1 8 3 1084.62 33.97
    1 -8 -2 11.91 0.37
    1 8 -2 16.06 1.14
    -1 8 2 12.79 2.32
    -1 8 2 14.42 0.93
    -1 8 2 11.11 0.43
    -1 -8 2 11.35 1.12
    1 8 -1 132.72 3.61
    1 -8 -1 134.43 2.43
    -1 -8 1 139.05 4.09
    -1 8 1 134.73 5.69
    -1 8 1 133.22 3.32
    1 8 0 58.81 1.97
    1 -8 0 59 1.26
    -1 -8 0 56.88 1.91
    -1 8 0 60.14 1.74
    1 8 1 357.43 9.34
    1 -8 1 365.02 8.63
    -1 -8 -1 374.78 10.08
    -1 8 -1 353.58 8.88
    1 8 2 618.15 17.91
    1 -8 2 639.11 17.68
    -1 8 -2 621.28 18.03
    -1 -8 -2 626.64 18.33
    1 8 3 55.79 1.94
    1 8 3 49.75 2.02
    1 -8 3 55.08 1.78
    -1 -8 -3 53.89 1.95
    -1 8 -3 53.21 1.75
    1 8 4 1522.9 55.66
    1 -8 4 1568.19 58.02
    1 8 4 1527.61 56.37
    -1 -8 -4 1548.75 57.25
    -1 8 -4 1521.52 56.57
    1 8 5 452.84 12.56
    1 -8 5 474.48 13.34
    1 8 5 459.5 11.9
    -1 -8 -5 446.07 12.03
    1 8 6 3.3 0.64
    1 -8 6 5.76 0.83
    1 8 6 4.22 1.14
    -1 -8 -6 2.71 0.74
    1 8 7 291.53 7.96
    -1 8 -7 252.98 16.02
    -1 -8 -7 286.96 7.36
    1 8 8 99.73 3.85
    -1 8 -8 111.89 10.04
    -1 -8 -8 100 3.26
    1 8 9 1.78 0.98
    -1 -8 -9 1.42 0.89
    -1 8 -9 3.08 2.52
    1 8 10 26.5 1.94
    -1 8 -10 22.8 4.86
    1 8 11 8.5 1.48
    -1 8 -11 4.55 3.92
    1 8 12 35.39 2.43
    -1 8 -12 33.49 4.6
    1 8 13 201.61 6.75
    -1 8 -13 192.33 10.57
    1 8 14 217.78 7.51
    -1 8 -14 223.57 11.89
    1 8 15 -0.97 1.24
    -1 8 -15 0.86 2.49
    -1 -8 -15 -0.4 1.37
    1 8 16 0.09 1.09
    -1 -8 -16 -0.76 1.21
    -1 8 -16 2.34 2.22
    1 8 17 2.16 1.96
    -1 8 -17 5.04 3.93
    -1 -8 -17 1.87 1.53
    -1 -8 -18 103.22 5.18
    -1 8 -18 115.74 9.23
    -1 8 -19 36.01 5.96
    -1 -8 -19 27.51 2.89
    -1 -8 -20 109.41 5.7
    -1 8 -20 113.69 12.43
    -1 8 -21 52.86 9.01
    -1 -8 -21 72.76 4.51
    1 9 -21 3.36 6.83
    1 -9 -21 1.78 1.92
    -1 -9 21 3.69 2.89
    1 -9 -20 4.19 2.08
    1 9 -20 1.18 7.03
    -1 -9 20 3.33 2.95
    1 9 -19 5.73 7.44
    -1 -9 19 6.74 3.19
    1 -9 -18 54.26 4.08
    1 9 -18 53.93 12
    -1 -9 18 60.57 5.55
    1 -9 -17 5.58 1.95
    1 9 -17 3.11 6.21
    -1 -9 17 4.3 2.61
    -1 9 17 5.02 1.95
    1 9 -16 7.54 6.29
    1 -9 -16 13.17 2.63
    -1 -9 16 18.61 3.35
    -1 9 16 15.07 2.52
    1 -9 -15 7.03 1.99
    1 9 -15 0.42 4.51
    -1 -9 15 5.11 2.55
    -1 9 15 4.58 1.84
    1 -9 -14 550.18 19.54
    -1 9 14 562.1 19.31
    -1 -9 14 555.4 21.41
    -1 -9 13 29.04 3.48
    -1 9 13 30.5 2.62
    -1 9 12 645.2 22.99
    -1 -9 12 678.3 24.63
    -1 -9 11 74.72 4.42
    -1 9 11 75.53 4.2
    -1 9 10 174.2 5.78
    -1 -9 10 169.58 6.73
    -1 9 9 5.32 1.35
    -1 -9 9 3.86 1.59
    -1 9 8 455.88 14.51
    -1 -9 8 467.16 15.13
    -1 9 8 447.17 13.36
    -1 -9 7 220.72 8.11
    -1 9 7 220.61 6.26
    -1 9 7 216.25 6.73
    -1 9 6 314.6 8.97
    -1 -9 6 311.32 10.49
    -1 9 6 313.62 8.74
    -1 9 5 0.45 0.8
    -1 -9 5 1.54 0.98
    -1 9 5 1.67 0.8
    -1 9 5 0.85 0.36
    -1 9 4 671.66 18.39
    -1 -9 4 683.19 21.54
    -1 9 4 641.01 21.11
    -1 9 4 673.21 20
    1 9 -3 71.74 2.57
    1 -9 -3 69.42 1.31
    -1 -9 3 75.74 3.05
    -1 9 3 65.51 3.04
    -1 9 3 69.61 1.47
    -1 9 3 72.21 2.34
    1 9 -2 221.5 6.13
    1 -9 -2 213.15 4.19
    -1 9 2 212.1 4.34
    -1 9 2 224.51 5.69
    -1 -9 2 221.99 6.14
    -1 9 2 250.48 8.25
    1 9 -1 10.82 1.15
    1 -9 -1 11.11 0.44
    -1 -9 1 10.77 1.26
    -1 9 1 15.27 2.23
    -1 9 1 12.55 0.98
    1 -9 0 2.34 0.39
    1 9 0 2.86 0.88
    -1 -9 0 2.43 0.89
    -1 9 0 4.33 0.74
    1 9 1 25.92 1.62
    1 -9 1 30.36 0.98
    -1 9 -1 31.32 1.34
    -1 -9 -1 29.87 1.59
    1 9 2 123.41 3.7
    1 -9 2 122.06 2.97
    -1 -9 -2 126.09 3.32
    -1 9 -2 124.21 3.21
    1 9 3 36.05 1.97
    1 -9 3 26.52 1.25
    1 9 3 29.3 1.59
    -1 9 -3 27.95 1.32
    -1 -9 -3 27.73 1.25
    1 9 4 23.55 1.57
    1 9 4 27.29 1.35
    1 -9 4 29.94 1.41
    -1 -9 -4 26.39 1.56
    -1 9 -4 25.08 1.67
    1 9 5 33.11 1.34
    1 -9 5 30.25 1.42
    1 9 5 34.9 1.76
    -1 -9 -5 33.46 1.38
    1 -9 6 326.3 9.5
    1 9 6 334.66 8.42
    1 9 6 321.84 8.97
    -1 -9 -6 321.84 8.39
    1 9 7 152.12 4.88
    1 -9 7 163.06 4.85
    -1 -9 -7 159.91 4.55
    1 -9 8 97.16 3.99
    1 9 8 98.64 3.44
    -1 -9 -8 95.11 2.88
    1 9 9 238.47 7.3
    -1 -9 -9 239.48 6.57
    -1 9 -9 229.53 16.2
    1 9 10 574.8 18.34
    -1 -9 -10 600.49 17.74
    -1 9 -10 604.14 32.51
    1 9 11 3.84 1.38
    -1 9 -11 1.48 4.86
    1 9 12 1085.66 38.42
    -1 9 -12 930.76 45.74
    1 9 13 156.71 5.75
    -1 9 -13 156.15 11.8
    1 9 14 22.02 2.76
    -1 9 -14 13.88 5.87
    1 9 15 34.69 2.74
    -1 9 -15 22.91 8.34
    1 9 16 -1.1 1.24
    -1 9 -16 1.67 3.25
    -1 -9 -16 0.33 1.35
    1 9 17 31.97 3.05
    -1 -9 -17 32.77 3.41
    -1 9 -17 33.62 8.99
    1 9 18 64.86 4.09
    -1 -9 -18 56.7 4.19
    -1 9 -18 75.58 9.61
    -1 -9 -19 1.12 1.72
    -1 9 -19 0.82 4.29
    -1 9 -20 330.47 22.41
    -1 -9 -20 287.76 11.6
    -1 -9 -21 0.34 1.52
    1 -10 -20 91.24 5.45
    -1 -10 20 81.5 7.55
    1 -10 -19 9.52 2.51
    -1 -10 19 6.86 3.42
    1 -10 -18 2.55 1.62
    -1 -10 18 0.8 2.21
    -1 10 18 -0.18 1.23
    1 -10 -17 0.33 1.76
    -1 10 17 1.42 1.65
    -1 -10 17 -0.17 2.61
    1 -10 -16 7.62 2.18
    -1 10 16 6.59 2.11
    -1 -10 16 7.71 2.71
    1 -10 -15 112.3 5.96
    -1 -10 15 109.62 7.79
    -1 10 15 117.86 5.18
    -1 -10 14 2.06 1.97
    -1 10 14 2.07 1.62
    -1 10 13 63.45 3.63
    -1 -10 13 61.17 4.73
    -1 10 12 0.91 1.46
    -1 -10 12 3.08 1.75
    -1 10 11 379.76 12.41
    -1 -10 11 363.76 13.43
    -1 10 10 93.2 4.84
    -1 -10 10 99.34 4.93
    -1 -10 9 348.01 13.39
    -1 10 9 374.41 11.59
    -1 10 8 28.1 2.05
    -1 10 8 23.47 2.18
    -1 -10 8 22.41 2.9
    -1 10 7 56.98 2.55
    -1 10 7 54.68 2.68
    -1 -10 7 57.58 3.12
    -1 10 6 611.82 19.12
    -1 -10 6 611.21 20.3
    -1 10 6 620.5 18.9
    -1 10 5 188.53 5.39
    -1 -10 5 179.22 6.53
    -1 10 5 180.37 4.03
    -1 10 5 182.84 5.65
    1 10 -4 1.47 0.99
    -1 10 4 1.4 1.03
    -1 -10 4 2.39 0.98
    -1 10 4 1.65 0.85
    -1 10 4 1.34 0.38
    1 -10 -3 538.51 13.16
    1 10 -3 550.92 16.3
    -1 -10 3 551.57 16.55
    -1 10 3 525.06 16.9
    -1 10 3 517.45 13.45
    -1 10 3 542.15 15.6
    1 10 -2 66.17 3.15
    -1 10 2 74.93 4.03
    -1 10 2 70 2.4
    -1 10 2 64.23 1.38
    -1 -10 2 70.42 2.98
    1 10 -1 979.44 32.62
    1 -10 -1 982.65 29.27
    -1 10 1 980.99 31.91
    -1 10 1 976.44 38.06
    -1 -10 1 1008.24 34.21
    1 10 0 257.71 7.38
    1 -10 0 284.57 6.31
    -1 10 0 288.78 7.62
    -1 -10 0 277.32 7.3
    1 10 1 663.17 20.22
    1 -10 1 676.56 18.98
    -1 -10 -1 691.64 20.95
    -1 10 -1 689.66 20.39
    1 10 2 302.66 8.34
    1 -10 2 301.39 7.46
    -1 10 -2 301.71 8.03
    -1 -10 -2 287.27 7.46
    1 10 3 186.95 6.13
    1 -10 3 172.51 4.46
    1 10 3 176.34 5.04
    -1 10 -3 176.78 4.72
    -1 -10 -3 173.9 4.85
    1 10 4 186.71 4.94
    1 -10 4 181.26 5.26
    1 10 4 180.94 5.38
    -1 10 -4 185.37 5.62
    -1 -10 -4 193.24 5.07
    1 10 5 317.38 8.96
    1 -10 5 312.91 8.72
    1 10 5 308.84 8.09
    -1 -10 -5 303.74 7.88
    -1 10 -5 307.54 8.95
    1 -10 6 531.29 16.24
    1 10 6 518.25 14.46
    1 10 6 524.36 15.73
    -1 -10 -6 524.76 15.15
    1 -10 7 75.29 3.32
    1 10 7 79.62 2.49
    1 10 7 73.96 3.15
    -1 -10 -7 73.37 2.39
    1 10 8 76 3.17
    1 -10 8 73.67 2.97
    -1 -10 -8 68.52 2.76
    1 -10 9 400.18 13.28
    1 10 9 394.19 12.12
    -1 -10 -9 379.25 10.71
    1 10 10 24.16 2.14
    1 -10 10 21.31 2.7
    -1 -10 -10 24.35 1.85
    1 -10 11 16.03 2.14
    1 10 11 17.4 2.02
    -1 10 -11 15.04 4.86
    1 10 12 33.73 2.49
    1 -10 12 31.43 2.88
    -1 10 -12 31.31 8.31
    1 10 13 9.73 1.87
    -1 10 -13 7.62 6.56
    1 10 14 10.93 2.05
    -1 10 -14 7.63 6.69
    1 10 15 23.74 3.16
    -1 10 -15 18.74 8.5
    1 10 16 3.92 1.65
    -1 -10 -16 0.85 2.36
    -1 10 -16 2.95 4.15
    1 10 17 7.74 2.5
    -1 10 -17 4.67 4.97
    -1 -10 -17 4.93 2.13
    1 10 18 43.75 3.87
    -1 -10 -18 45.96 3.95
    -1 10 -18 38.21 10.49
    1 10 19 58.35 4.52
    -1 -10 -19 57.75 4.22
    -1 10 -19 45.72 9.84
    -1 10 -20 33.43 8.2
    -1 -10 -20 28.15 3.6
    1 -11 -19 106.89 6.46
    -1 -11 19 111.43 8.04
    1 -11 -18 3.79 2.08
    -1 -11 18 6.2 2.72
    -1 11 18 3 2.11
    1 -11 -17 171.88 7.79
    -1 11 17 160.87 8.79
    -1 -11 17 173.45 9.29
    1 -11 -16 21.65 3.87
    -1 -11 16 28.44 3.92
    -1 11 16 24.02 3.04
    1 -11 -15 14.96 2.7
    -1 -11 15 16.08 3.11
    -1 11 15 16.35 2.6
    -1 -11 14 2.39 1.96
    -1 11 14 1.64 1.57
    -1 11 13 10.57 2.01
    -1 -11 13 8.28 2.48
    -1 11 12 95.41 4.5
    -1 -11 12 93.42 5.53
    -1 11 11 86.06 4.83
    -1 -11 11 78.93 4.77
    -1 11 10 342.57 10.95
    -1 -11 10 309.8 11.91
    -1 11 9 820.07 27.95
    -1 -11 9 821.83 31.46
    -1 -11 8 238.08 8.55
    -1 11 8 233.47 8.12
    -1 11 8 236.74 7.68
    -1 -11 7 65.53 3.49
    -1 11 7 66.43 3.68
    -1 11 7 66.26 2.9
    -1 -11 6 56.32 3.55
    -1 11 6 53.98 2.59
    -1 11 6 58.77 2.66
    1 11 -5 3.82 1.21
    -1 -11 5 4.1 1.53
    -1 11 5 5.09 1.4
    -1 11 5 3.95 1.12
    -1 11 5 4.01 0.53
    1 11 -4 14.34 1.63
    -1 11 4 15.33 1.64
    -1 11 4 15.64 1.4
    -1 -11 4 14.81 1.52
    -1 11 4 11.81 0.66
    1 11 -3 15.13 1.49
    1 -11 -3 12.24 0.49
    -1 -11 3 13.1 1.69
    -1 11 3 13.15 1.83
    -1 11 3 15.77 1.36
    -1 11 3 12.22 0.62
    1 11 -2 831.42 27.12
    1 -11 -2 795.88 22.36
    -1 -11 2 861.22 28.5
    -1 11 2 771.72 22.36
    -1 11 2 776.63 28.43
    -1 11 2 839.67 26.54
    1 11 -1 118.03 3.98
    1 -11 -1 112.79 2.28
    -1 -11 1 120.62 3.54
    -1 11 1 115.64 3.53
    -1 11 1 108.54 5.54
    1 11 0 115.7 3.86
    1 -11 0 112.6 2.45
    -1 -11 0 120.06 3.81
    -1 11 0 116.54 3.61
    1 11 1 151.03 4.73
    1 -11 1 164.5 3.76
    -1 -11 -1 166.87 4.48
    -1 11 -1 166.96 4.67
    1 11 2 8.86 1.29
    1 -11 2 9.36 0.82
    -1 -11 -2 11.16 1.15
    -1 11 -2 10.99 1.1
    1 -11 3 87.94 2.65
    1 11 3 82.43 3.2
    1 11 3 78.36 3.5
    -1 -11 -3 90.03 2.55
    -1 11 -3 86.45 2.84
    1 11 4 8.38 1.26
    1 11 4 8.05 1.29
    1 -11 4 8.26 1.14
    -1 -11 -4 8.14 0.88
    -1 11 -4 7.55 1.12
    1 -11 5 9.56 1.25
    1 11 5 10.48 1.07
    1 11 5 9.45 1.42
    -1 -11 -5 7.82 1.13
    -1 11 -5 10.71 1.26
    1 -11 6 5.16 1.26
    1 11 6 7.11 0.92
    1 11 6 4.9 1.35
    -1 -11 -6 5.26 1.04
    -1 11 -6 4.3 1.14
    1 11 7 232.18 6.18
    1 11 7 233.03 7.4
    1 -11 7 230.85 7.44
    -1 -11 -7 223.27 6.04
    1 11 8 149.76 5.31
    1 -11 8 157.3 5.73
    -1 -11 -8 150.93 4.25
    1 -11 9 8.93 1.8
    1 11 9 10.12 2.06
    -1 -11 -9 7.54 1.32
    1 11 10 98.3 5.09
    1 -11 10 101.78 4.71
    -1 -11 -10 101.94 3.73
    1 11 11 8.74 1.7
    1 -11 11 7.65 2.18
    1 11 12 6.98 2.07
    1 -11 12 4.67 1.72
    1 -11 13 11.11 2.9
    1 11 13 17.83 2.23
    1 11 14 86.74 4.46
    1 -11 14 86.66 4.73
    1 11 15 155.83 6.41
    1 -11 15 149.6 8.44
    -1 11 -15 144.04 17.18
    1 11 16 33.5 3.2
    1 -11 16 33.98 3.92
    -1 11 -16 19.89 12.6
    1 -11 17 196.98 9.66
    1 11 17 205.49 8.25
    -1 11 -17 177.82 25.34
    -1 -11 -17 192.36 9.25
    1 -11 18 9.61 3.12
    1 11 18 13.1 2.99
    -1 -11 -18 5.43 2.71
    -1 11 -18 12.84 8.38
    1 11 19 19.84 3.7
    1 -11 19 16.15 3.77
    -1 -11 -19 19.14 3.39
    -1 11 -19 21.55 9.9
    1 -12 -18 18.83 3.59
    -1 12 18 27.02 3.47
    -1 -12 18 33.02 4.45
    1 -12 -17 1.41 2.28
    -1 12 17 0.45 1.78
    -1 -12 17 1.51 2.28
    1 -12 -16 3.15 2.18
    -1 12 16 2.98 1.95
    -1 -12 16 1.2 2.4
    -1 12 15 1.16 1.56
    -1 -12 15 -0.44 1.83
    -1 12 14 14.61 3.01
    -1 -12 14 13.69 2.89
    -1 12 13 2.17 1.57
    -1 -12 13 2.28 2.03
    -1 -12 12 46.25 4.61
    -1 12 12 45.85 3.36
    -1 12 11 16.48 2.23
    -1 -12 11 19.29 2.72
    -1 12 10 65.59 3.55
    -1 -12 10 65.78 4.29
    -1 12 9 2.33 1.34
    -1 12 9 0.86 1.12
    -1 -12 9 2.28 1.84
    -1 12 8 499.38 15.91
    -1 12 8 519.92 17.67
    -1 -12 8 489.68 17.22
    -1 12 7 15 1.87
    -1 12 7 13.31 2.08
    -1 -12 7 14.12 2.44
    1 12 -6 90.82 3.91
    -1 12 6 98.45 3.79
    -1 12 6 92.71 4.35
    -1 -12 6 93.97 4.71
    1 12 -5 97 4.02
    -1 -12 5 95.04 3.92
    -1 12 5 106.42 3.82
    -1 12 5 99.99 4.78
    1 12 -4 392.31 12.2
    -1 12 4 394.89 11.87
    -1 12 4 371.21 12.2
    -1 -12 4 395.95 12.13
    1 -12 -3 36.54 0.89
    1 12 -3 36.12 2.43
    -1 -12 3 37.92 2.5
    -1 12 3 39.68 2.66
    -1 12 3 40.31 2.16
    1 -12 -2 102.37 2.06
    1 12 -2 108.22 3.99
    -1 12 2 113.87 4.28
    -1 12 2 104.33 5.23
    -1 -12 2 110.56 4.09
    1 12 -1 0.93 0.97
    1 -12 -1 0.67 0.29
    -1 -12 1 1.72 0.94
    -1 12 1 0.13 1.56
    -1 12 1 1.19 0.83
    1 -12 0 239.23 5.39
    1 12 0 263.32 7.68
    -1 12 0 247.38 6.98
    -1 -12 0 247.13 6.65
    1 -12 1 138.92 3.25
    1 12 1 146.01 4.82
    -1 -12 -1 147.06 3.96
    -1 12 -1 149.14 4.99
    1 12 2 52.43 3.23
    1 -12 2 46.75 1.56
    1 12 2 43.01 2.48
    -1 -12 -2 49.16 2.01
    -1 12 -2 51.13 2.23
    1 -12 3 44.55 1.81
    1 12 3 48.4 2.81
    1 12 3 48.79 2.48
    -1 12 -3 46.59 2.6
    -1 -12 -3 48.4 2.12
    1 -12 4 197.76 5.55
    1 12 4 206.04 6.51
    1 12 4 204.19 6.41
    -1 12 -4 201.79 5.84
    -1 -12 -4 198.95 5.58
    1 -12 5 8.43 1.3
    1 12 5 11.16 1.53
    1 12 5 9.34 1.32
    -1 -12 -5 8.5 0.94
    -1 12 -5 8.9 1.63
    1 -12 6 536.49 16.35
    1 12 6 557.04 15.98
    1 12 6 535.54 17.2
    -1 12 -6 535.51 16.49
    -1 -12 -6 551.33 16.27
    1 -12 7 345.17 11.09
    1 12 7 363.61 11.47
    1 12 7 349.93 9.82
    -1 12 -7 355.7 10.5
    -1 -12 -7 355.27 10.24
    1 -12 8 86.31 3.53
    1 12 8 89.33 3.95
    -1 12 -8 87.37 4.17
    -1 -12 -8 92.44 3.16
    1 -12 9 169.25 6.43
    1 12 9 165.03 5.89
    -1 -12 -9 150.93 4.33
    1 -12 10 2.67 1.37
    1 12 10 5.4 1.53
    -1 -12 -10 2.9 1.1
    1 -12 11 0.74 1.3
    1 12 11 -0.37 1.1
    1 -12 12 5.38 1.79
    1 12 12 6.68 1.76
    1 -12 13 65.42 4.63
    1 12 13 54.81 3.7
    1 -12 14 115.05 5.61
    1 12 14 103.74 5.16
    1 -12 15 2.56 2.05
    1 12 15 5.06 1.92
    1 -12 16 148.17 7.74
    1 12 16 157.94 6.92
    1 -12 17 -1.21 2.41
    1 12 17 1.19 2.18
    -1 -12 -17 -3.31 2.08
    1 12 18 45.57 3.97
    1 -12 18 43.59 4.48
    -1 -12 -18 32.8 4.08
    1 -13 -17 3.35 2.34
    -1 13 17 5.94 2.21
    -1 -13 17 3.44 3.43
    1 -13 -16 108.69 6.57
    -1 -13 16 120.13 7.35
    -1 13 16 108.89 5.99
    -1 13 15 37.24 3.59
    -1 -13 15 39.2 5.26
    -1 13 14 130.62 6.14
    -1 -13 14 119.46 8.16
    -1 -13 13 -1.02 1.49
    -1 13 13 0.62 1.24
    -1 13 12 31.46 2.95
    -1 -13 12 25.19 3.22
    -1 13 11 3.09 1.49
    -1 -13 11 -0.17 2.11
    -1 13 10 3.38 1.48
    -1 -13 10 1.83 1.72
    -1 13 9 30.89 2.24
    -1 13 9 30.59 2.52
    -1 -13 9 24.56 2.81
    -1 13 8 89.37 4.24
    -1 13 8 77.26 3.92
    -1 -13 8 85.69 4.31
    1 13 -7 523 17.52
    -1 13 7 550.19 17.78
    -1 -13 7 526.64 19.54
    -1 13 7 548.12 17.55
    1 13 -6 35.52 2.81
    -1 13 6 42.07 2.65
    -1 -13 6 37.92 2.72
    -1 13 6 42.58 2.63
    1 13 -5 348.62 11.7
    -1 13 5 380.5 13.25
    -1 13 5 357.59 11.24
    -1 -13 5 351.45 11.25
    1 13 -4 0.09 1.38
    -1 13 4 0.29 1.05
    -1 13 4 0.09 1.16
    -1 -13 4 2.21 0.98
    1 -13 -3 68.58 1.36
    1 13 -3 73.34 3.42
    -1 13 3 79.31 3.22
    -1 13 3 72.42 3.85
    -1 -13 3 78.58 3.37
    1 13 -2 18.2 1.86
    -1 -13 2 18.81 1.76
    -1 13 2 16.78 3.2
    -1 13 2 19.81 1.74
    1 -13 -1 7.9 0.44
    1 13 -1 7.71 1.57
    -1 13 1 6.04 2.34
    -1 13 1 7.46 1.35
    -1 -13 1 7.9 1.09
    1 -13 0 102.51 2.28
    1 13 0 110.41 4.8
    -1 13 0 111.03 4.36
    -1 -13 0 110.74 3.28
    1 -13 1 166.01 3.93
    1 13 1 183.95 6.78
    -1 13 -1 185.37 6.14
    -1 -13 -1 173.92 5.31
    1 13 2 68.72 3.2
    1 13 2 65.92 3.53
    1 -13 2 60.37 1.97
    -1 13 -2 63.01 3.36
    -1 -13 -2 64.49 2.62
    1 -13 3 486.55 13.91
    1 13 3 457.76 14.92
    1 13 3 498.4 16.68
    -1 13 -3 484.59 14.84
    -1 -13 -3 502.59 14.66
    1 -13 4 113.81 3.65
    1 13 4 118.01 4.55
    1 13 4 112.77 4.48
    -1 13 -4 112.55 3.92
    -1 -13 -4 111.23 3.19
    1 13 5 10.84 1.4
    1 -13 5 6.84 1.32
    1 13 5 7.89 1.63
    -1 13 -5 8.17 1.42
    -1 -13 -5 7.89 0.94
    1 -13 6 1.4 1.09
    1 13 6 1.43 1.27
    1 13 6 2.93 0.91
    -1 -13 -6 1.76 0.89
    -1 13 -6 1.45 1.1
    1 -13 7 12.06 1.69
    1 13 7 11.85 1.24
    1 13 7 8.98 1.94
    -1 13 -7 12.38 1.58
    -1 -13 -7 10.29 1.27
    1 -13 8 238.79 8.27
    1 13 8 239.74 8.23
    -1 13 -8 242.32 7.74
    -1 -13 -8 243.07 6.92
    1 -13 9 5.49 1.7
    1 13 9 4.85 1.67
    -1 13 -9 5.5 1.36
    -1 -13 -9 4.23 0.92
    1 -13 10 167.69 7.05
    1 13 10 171.06 6.54
    -1 -13 -10 177.14 4.97
    1 -13 11 2.45 1.84
    1 13 11 3.44 1.57
    1 13 12 44.66 4.07
    1 -13 12 41.93 3.97
    1 13 13 55.34 3.65
    1 -13 13 47.59 3.59
    1 13 14 21.33 2.66
    1 -13 14 18.04 2.79
    1 13 15 11.63 2.83
    1 -13 15 8.27 2.52
    1 -13 16 37.05 4.02
    1 13 16 35.67 3.49
    1 -13 17 32.82 4.77
    1 13 17 33.08 3.57
    -1 14 16 28.16 3.44
    -1 -14 16 25.94 4.26
    -1 14 15 222.44 10.71
    -1 -14 15 204.41 10.57
    -1 -14 14 9.68 2.92
    -1 14 14 10.27 3
    -1 14 13 166.38 7.16
    -1 -14 13 155.55 8.04
    -1 14 12 9.46 2.22
    -1 -14 12 10.95 2.6
    -1 14 11 34.16 3.65
    -1 -14 11 31.33 3.99
    -1 14 10 0.98 1.43
    -1 -14 10 2.4 1.64
    1 14 -9 38.02 3.11
    -1 14 9 47.46 2.98
    -1 -14 9 37.31 3.26
    -1 14 9 36.88 3.1
    1 14 -8 14.47 2.21
    -1 -14 8 13.65 2.71
    -1 14 8 16.24 2.23
    -1 14 8 17.17 2.14
    1 14 -7 24.45 2.51
    -1 14 7 26.74 2.5
    -1 14 7 30.47 2.65
    -1 -14 7 24.3 2.45
    1 14 -6 32.17 2.73
    -1 -14 6 29.67 2.4
    -1 14 6 30.57 2.48
    -1 14 6 32.41 2.88
    1 14 -5 44.36 2.95
    -1 14 5 55.56 2.95
    -1 14 5 41.98 2.95
    -1 -14 5 49.47 2.79
    1 14 -4 1.38 1.23
    -1 14 4 0.97 1.31
    -1 14 4 1.21 1.14
    -1 -14 4 1.42 1.24
    1 14 -3 38.56 2.54
    -1 14 3 36.86 3.6
    -1 14 3 35.92 2.45
    -1 -14 3 30.41 2.5
    1 14 -2 0.97 1.1
    1 -14 -2 0.47 0.27
    -1 14 2 1.7 1
    -1 14 2 2.54 1.56
    -1 -14 2 0.94 1.02
    1 -14 -1 9.55 0.5
    1 14 -1 8.08 1.69
    -1 14 1 12.46 3.37
    -1 14 1 10.21 1.53
    -1 -14 1 10.12 1.42
    1 -14 0 0.45 0.33
    1 14 0 -0.58 1.09
    -1 14 0 -1.3 2.05
    -1 14 0 1.13 0.93
    -1 -14 0 -0.16 0.81
    1 -14 1 357.33 9.01
    1 14 1 373.13 11.73
    -1 14 -1 374.95 12.23
    -1 -14 -1 370.29 10.76
    1 -14 2 6.47 0.83
    1 14 2 8.61 1.67
    1 14 2 6.37 1.96
    -1 14 -2 9.74 1.38
    -1 -14 -2 9.03 1.18
    1 14 3 156.33 5.69
    1 -14 3 146.22 4.08
    1 14 3 157.72 5.72
    -1 -14 -3 146.09 4.1
    -1 14 -3 152.89 5.13
    1 -14 4 7.33 1.12
    1 14 4 8.58 1.68
    1 14 4 7.61 1.65
    -1 14 -4 7.25 1.38
    -1 -14 -4 5.39 0.88
    1 -14 5 13.17 1.35
    1 14 5 12.96 1.9
    1 14 5 11.33 1.62
    -1 14 -5 9.58 1.61
    -1 -14 -5 8.49 1.23
    1 -14 6 51.31 2.61
    1 14 6 54.32 3.19
    1 14 6 51.82 2.4
    -1 14 -6 49.04 2.68
    -1 -14 -6 48.1 2.19
    1 14 7 29.84 1.89
    1 14 7 33.75 2.81
    1 -14 7 28.98 2.34
    -1 14 -7 33.65 2.22
    -1 -14 -7 32.56 1.81
    1 14 8 4.72 1.13
    1 -14 8 5.05 1.62
    1 14 8 5.26 1.72
    -1 -14 -8 4.82 1.13
    -1 14 -8 6.65 1.45
    1 -14 9 249.85 9.31
    1 14 9 274.13 9.55
    -1 -14 -9 261.3 7.72
    -1 14 -9 253.1 9.37
    1 -14 10 65.62 3.54
    1 14 10 67.36 3.99
    -1 14 -10 68.04 3.5
    1 -14 11 224.92 9.41
    1 14 11 245.15 9.03
    -1 14 -11 232.08 8.04
    1 -14 12 14.89 2.39
    1 14 12 15.19 2.48
    1 -14 13 56.55 3.9
    1 14 13 58.95 4.06
    1 -14 14 89.55 6.05
    1 14 14 93.79 5.23
    1 -14 15 42.83 4.1
    1 14 15 48.79 3.87
    1 14 16 10.98 2.6
    1 -14 16 9.52 3.41
    -1 15 15 36.85 3.8
    -1 -15 15 32.01 4.47
    -1 15 14 56.29 4.35
    -1 -15 14 63.07 5.93
    -1 -15 13 25.3 4.41
    -1 15 13 28.37 3.21
    -1 -15 12 17.07 3.04
    -1 15 12 18.28 2.86
    -1 15 11 43.7 4.3
    -1 -15 11 41.58 4.5
    1 15 -10 4.06 1.81
    -1 -15 10 3.92 1.95
    -1 15 10 5.32 1.8
    1 15 -9 0.51 1.25
    -1 -15 9 0.17 1.35
    -1 15 9 -0.62 1.1
    -1 15 9 -1.29 1.59
    1 15 -8 7.99 1.89
    -1 -15 8 6.42 2.23
    -1 15 8 7.34 1.61
    -1 15 8 6.97 1.87
    1 15 -7 9.12 1.92
    -1 15 7 8.42 2
    -1 15 7 8.44 1.9
    -1 -15 7 7.51 1.84
    1 15 -6 22.35 2.41
    -1 15 6 22.19 2.32
    -1 15 6 21.52 2.27
    -1 -15 6 17.9 2.66
    1 15 -5 6.16 1.78
    -1 15 5 6.73 1.61
    -1 15 5 5.62 1.97
    -1 -15 5 7.03 1.48
    1 15 -4 0.82 1.29
    -1 15 4 1.76 1.18
    -1 15 4 0.09 1.35
    -1 -15 4 1.86 1.25
    1 15 -3 0.94 1.51
    -1 15 3 0.83 1.41
    -1 15 3 0.16 1.08
    -1 -15 3 0.51 0.88
    1 15 -2 202.21 7.23
    -1 15 2 194.49 10.21
    -1 15 2 215.2 7.12
    -1 -15 2 198.44 6.02
    1 15 -1 80.3 3.84
    -1 15 1 92.58 6.36
    -1 15 1 86.63 3.8
    -1 -15 1 83.18 3.44
    1 15 0 266.09 8.97
    -1 -15 0 269.87 8.08
    -1 15 0 249.37 12.09
    -1 15 0 277.96 9.5
    1 -15 1 4.83 0.59
    1 15 1 6.59 1.57
    1 15 1 5.28 2.36
    -1 15 -1 6.62 1.74
    -1 -15 -1 7.02 1.14
    1 -15 2 152.58 4.01
    1 15 2 177.49 6.3
    1 15 2 182.62 8.48
    -1 15 -2 174.87 6.53
    -1 -15 -2 168.73 4.79
    1 -15 3 11.19 1.05
    1 15 3 14.14 2.35
    1 15 3 11.56 1.91
    -1 15 -3 11.38 1.68
    -1 -15 -3 10.06 1.25
    1 -15 4 3.88 0.96
    1 15 4 3.71 1.97
    1 15 4 4.24 1.63
    -1 15 -4 2.14 1.32
    -1 -15 -4 4.48 0.97
    1 -15 5 134.35 4.64
    1 15 5 138.49 4.8
    1 15 5 131.22 5.72
    -1 15 -5 142.72 5.27
    -1 -15 -5 142.93 4.3
    1 -15 6 117.9 4.33
    1 15 6 125.37 5.29
    1 15 6 121.31 4.24
    -1 15 -6 124.4 5.33
    -1 -15 -6 117.98 3.82
    1 -15 7 44.8 2.88
    1 15 7 51.64 3.37
    1 15 7 47.72 2.4
    -1 15 -7 46.01 3.39
    -1 -15 -7 48.4 2.18
    1 15 8 54.93 2.55
    1 -15 8 51.71 2.71
    1 15 8 62.11 3.58
    -1 15 -8 47.59 3.05
    -1 -15 -8 48.87 2.34
    1 -15 9 5.04 1.94
    1 15 9 7.83 2.08
    -1 15 -9 7.23 2.11
    -1 -15 -9 8.75 1.25
    1 -15 10 116.3 5.81
    1 15 10 122.4 5.55
    -1 15 -10 119.02 5.77
    1 -15 11 47.64 3.82
    1 15 11 50.08 3.98
    -1 15 -11 53.01 3.33
    1 -15 12 44.32 3.66
    1 15 12 59.01 3.93
    -1 15 -12 55.63 3.32
    1 -15 13 49.28 4.66
    1 15 13 67.08 4.51
    -1 15 -13 61.43 3.63
    1 -15 14 5.32 2.19
    1 15 14 5.82 2.24
    1 -15 15 0.01 2.11
    1 15 15 1.76 2.14
    -1 -16 14 5.5 2.5
    -1 16 13 15.33 2.78
    -1 -16 13 12.17 2.92
    1 16 -12 57.52 4.22
    -1 16 12 59.98 4.14
    -1 -16 12 50.74 4.47
    1 16 -11 43.71 3.59
    -1 -16 11 40.52 4.6
    -1 16 11 48.11 3.74
    1 16 -10 10.32 2.33
    -1 16 10 17.69 2.49
    -1 -16 10 9.51 2.43
    1 16 -9 2.51 1.74
    -1 16 9 2.67 1.63
    -1 16 9 2.36 1.42
    -1 -16 9 0.16 2.05
    1 16 -8 113.65 5.53
    -1 16 8 119.09 5.56
    -1 16 8 120.28 5.62
    -1 -16 8 116.91 5.26
    1 16 -7 245.72 9.4
    -1 16 7 243.99 8.76
    -1 16 7 251.84 9.24
    -1 -16 7 242.88 10.01
    1 16 -6 296.99 10.6
    -1 16 6 284.17 10.43
    -1 16 6 287.32 10.06
    -1 -16 6 280.8 10.66
    1 16 -5 1.12 1.34
    -1 16 5 0.06 1.2
    -1 -16 5 0.09 1.27
    1 16 -4 10.61 2.22
    -1 16 4 11.26 1.92
    -1 16 4 12.11 2.24
    -1 -16 4 12.63 1.83
    1 16 -3 -0.44 1.4
    -1 16 3 2.94 1.67
    -1 16 3 0.91 1.59
    -1 -16 3 1.31 0.93
    1 16 -2 3.14 1.52
    -1 16 2 2.55 1.41
    -1 16 2 3.16 2.17
    -1 -16 2 1.75 1.15
    1 16 -1 11.71 2.02
    -1 16 1 13.76 3.49
    -1 16 1 13.74 1.76
    -1 -16 1 8.33 1.46
    1 16 0 43.77 2.89
    -1 16 0 43.1 2.67
    -1 16 0 40.79 4.85
    -1 -16 0 37.4 2.13
    1 -16 1 2.5 0.48
    1 16 1 4.04 2
    1 16 1 4.44 1.61
    -1 -16 -1 3.53 0.99
    -1 16 -1 1.99 3.57
    -1 16 -1 4.34 1.65
    1 -16 2 16.7 0.94
    1 16 2 19.08 2.5
    1 16 2 26.59 2.34
    -1 16 -2 20.66 2.01
    -1 -16 -2 20.56 1.49
    1 -16 3 0.81 0.64
    1 16 3 1.53 1.36
    1 16 3 0.59 1.47
    -1 16 -3 1.21 1.42
    -1 -16 -3 0.97 0.81
    1 -16 4 7.34 1.12
    1 16 4 8.96 1.79
    1 16 4 9.89 1.94
    -1 16 -4 8.55 1.62
    -1 -16 -4 8.14 1.12
    1 -16 5 40.58 2.14
    1 16 5 44.62 3.25
    1 16 5 40.58 2.65
    -1 16 -5 38.19 2.62
    -1 -16 -5 39.48 1.96
    1 -16 6 11.84 1.43
    1 16 6 7.44 1.52
    1 16 6 8.74 2.05
    -1 16 -6 9.67 1.72
    -1 -16 -6 8.55 1.18
    1 -16 7 13.07 1.86
    1 16 7 15.21 1.68
    1 16 7 13.01 2.51
    -1 16 -7 14.91 2.01
    -1 -16 -7 15.13 1.35
    1 -16 8 49.66 3.23
    1 16 8 54.11 2.72
    1 16 8 52.02 3.81
    -1 16 -8 56.61 3.19
    -1 -16 -8 50.94 2.35
    1 -16 9 237.66 9.12
    1 16 9 259.27 9.89
    -1 16 -9 253.83 8.75
    -1 -16 -9 242.3 7.35
    1 -16 10 22.87 3.03
    1 16 10 27.69 3.26
    -1 16 -10 32.67 2.57
    1 16 11 42.51 3.68
    1 -16 11 37.55 3.65
    -1 16 -11 41.88 3.12
    1 -16 12 140.18 7.13
    1 16 12 140.88 7.05
    -1 16 -12 148.88 7.06
    1 16 13 5.07 2.05
    1 -16 13 3.32 1.92
    -1 16 -13 1.75 2.07
    1 17 -12 4.46 2.34
    -1 17 12 14.03 2.92
    -1 -17 12 6.16 2.44
    1 17 -11 6.08 2.18
    -1 17 11 5.72 2.74
    -1 -17 11 4.1 2.17
    1 17 -10 -0.09 1.57
    -1 -17 10 1.54 1.84
    -1 17 10 0.44 1.91
    1 17 -9 19.89 2.78
    -1 17 9 23.06 2.81
    -1 17 9 21.51 2.38
    -1 -17 9 19.97 3.19
    1 17 -8 70.04 4.45
    -1 17 8 74.09 4.42
    -1 17 8 72.42 3.82
    -1 -17 8 65.26 4.85
    1 17 -7 14.61 2.49
    -1 17 7 18.26 2.59
    -1 17 7 18.52 2.27
    -1 -17 7 12.45 2.19
    1 17 -6 27.44 2.93
    -1 17 6 27.93 3.55
    -1 17 6 27.26 2.68
    -1 -17 6 25.49 2.34
    1 17 -5 111.96 6.41
    -1 17 5 111.29 5.15
    -1 17 5 111.12 5.21
    -1 -17 5 105.3 5
    1 17 -4 104.13 5.1
    -1 17 4 114.12 6.46
    -1 17 4 105.65 5.07
    -1 -17 4 102.15 4.08
    1 17 -3 310.98 10.93
    -1 17 3 288.03 10.07
    -1 17 3 294.32 11.63
    -1 -17 3 278.5 8.86
    1 17 -2 15.92 2.5
    -1 17 2 21.05 2.34
    -1 17 2 18.56 2.92
    -1 -17 2 16.62 1.87
    1 17 -1 42.63 3.23
    -1 17 1 40.98 2.89
    -1 17 1 43.56 5.38
    -1 -17 1 39.24 2.29
    1 17 0 7.41 1.79
    1 17 0 2.57 2.84
    -1 17 0 1.61 3.09
    -1 17 0 5.56 1.61
    -1 -17 0 5.55 1.2
    1 17 1 229.33 10.48
    1 17 1 255.81 10.21
    -1 17 -1 243.22 8.41
    -1 17 -1 225.88 12.36
    -1 -17 -1 236.08 7.06
    1 17 2 -0.15 1.76
    1 17 2 1.15 1.3
    -1 17 -2 2.32 1.37
    -1 -17 -2 -0.82 0.83
    1 17 3 237.39 9.23
    1 17 3 238.82 8.66
    -1 17 -3 233.52 7.94
    -1 -17 -3 205.58 6.29
    1 17 4 18.94 2.5
    1 17 4 17 2.33
    -1 17 -4 18.04 2.59
    -1 -17 -4 14.55 1.49
    1 -17 5 96.02 3.54
    1 17 5 113.32 6.36
    1 17 5 111.85 4.53
    -1 17 -5 110.55 4.78
    -1 -17 -5 102.98 3.43
    1 -17 6 4.09 1.25
    1 17 6 4.08 1.89
    1 17 6 5.67 1.37
    -1 17 -6 5.2 1.54
    -1 -17 -6 2.19 1
    1 -17 7 122.84 4.78
    1 17 7 123.21 7.08
    1 17 7 126.09 4.66
    -1 17 -7 128.96 5.34
    -1 -17 -7 112.66 3.75
    1 17 8 47.58 3.84
    1 -17 8 45.91 3.05
    1 17 8 52.46 2.79
    -1 17 -8 50.4 3.88
    -1 -17 -8 45.99 2.17
    1 -17 9 39.2 3.25
    1 17 9 53.45 4.67
    -1 17 -9 40.68 3.15
    1 -17 10 15.17 2.39
    1 17 10 11.73 2.57
    -1 17 -10 11.54 2.18
    1 17 11 43.65 3.61
    1 -17 11 32.3 3.61
    -1 17 -11 39.49 3.69
    1 18 -9 9.86 2.9
    -1 18 9 8.76 2.55
    -1 18 9 10.29 2.02
    -1 -18 9 7.83 2.63
    1 18 -8 28.77 3.08
    -1 18 8 28.43 2.66
    -1 18 8 31.8 3.22
    -1 -18 8 21.62 2.7
    1 18 -7 96.02 5.35
    -1 18 7 98.86 4.78
    -1 18 7 102.89 5.34
    -1 -18 7 91.61 5.17
    1 18 -6 1.23 2.1
    -1 18 6 4.15 2.44
    -1 18 6 7.05 2.21
    -1 -18 6 7.6 1.84
    1 18 -5 51.12 3.9
    -1 18 5 57.73 3.88
    -1 18 5 61.72 3.81
    -1 -18 5 54.63 3.58
    1 18 -4 16.64 2.5
    -1 18 4 15.54 2.74
    -1 18 4 15.62 2.38
    -1 -18 4 13.47 2.05
    1 18 -3 40.44 3.55
    -1 18 3 51.27 4.5
    -1 18 3 44.39 3.3
    -1 -18 3 38.49 2.71
    1 18 -2 2.89 2.05
    -1 -18 2 0.61 1.12
    -1 18 2 3.88 1.52
    -1 18 2 0.07 2.02
    1 18 -1 71.5 4.08
    -1 18 1 74.05 6.85
    -1 18 1 64.65 3.92
    -1 -18 1 57.43 2.6
    1 18 0 -1.02 2.14
    1 18 0 0.75 1.24
    -1 18 0 -0.77 1.16
    -1 18 0 -0.27 1.78
    -1 -18 0 0.32 0.74
    1 18 1 13 2.67
    1 18 1 11.31 2.32
    -1 18 -1 13.91 3.75
    -1 18 -1 16.22 2.12
    -1 -18 -1 9.9 1.34
    1 18 2 36.23 3.84
    1 18 2 34.56 3.43
    -1 18 -2 27.73 2.76
    -1 18 -2 34.91 5.18
    -1 -18 -2 30.56 1.83
    1 18 3 31.69 2.81
    1 18 3 32.04 3.19
    -1 18 -3 26.39 2.59
    -1 -18 -3 31.48 1.72
    1 18 4 68.01 4.13
    1 18 4 63.73 3.42
    -1 18 -4 76.85 4.39
    -1 -18 -4 55.84 2.39
    1 18 5 103.9 4.75
    1 18 5 110.48 5.54
    -1 18 -5 114.77 4.94
    -1 -18 -5 96.08 3.33
    1 18 6 178.19 6.49
    1 18 6 185.15 9.04
    -1 18 -6 181.13 7.14
    1 18 7 1.68 1.05
    1 18 7 3.35 1.97
    -1 18 -7 2.67 1.86
    -1 -18 -7 2.7 0.91
    1 18 8 21.79 3.14
    -1 18 -8 26.95 3.21
    1 18 9 56.62 4.25
    -1 18 -9 54.92 3.73
    1 19 -6 44.36 3.64
    -1 19 6 40.66 4.12
    -1 19 6 49.44 3.8
    -1 -19 6 41.36 3.38
    1 19 -5 10.49 2.39
    -1 19 5 11.62 2.45
    -1 19 5 8.74 2.38
    -1 -19 5 13.12 2.01
    1 19 -4 211.13 9.84
    -1 19 4 192.11 8.33
    -1 19 4 215.58 8.3
    -1 -19 4 188.73 6.32
    1 19 -3 94.06 5.27
    -1 19 3 86.23 5.28
    -1 19 3 92.39 4.9
    -1 -19 3 75.95 3.64
    1 19 -2 310.98 11.73
    -1 19 2 324.32 13.98
    -1 19 2 330.19 11.8
    -1 -19 2 297.37 9.68
    1 19 -1 14.81 2.71
    1 19 -1 14.52 3.61
    -1 19 1 21.39 2.44
    -1 19 1 16.37 3.95
    -1 -19 1 11.13 1.53
    1 19 0 169.8 8.31
    1 19 0 158.19 9.02
    -1 19 0 149.91 6.62
    -1 19 0 163.07 10.86
    1 19 1 79.65 5.78
    1 19 1 94.92 5.07
    -1 19 -1 89.29 4.77
    -1 19 -1 78.39 8.11
    1 19 2 24.12 2.98
    1 19 2 27.85 2.97
    -1 19 -2 23.29 2.61
    -1 19 -2 17.22 6.04
    1 19 3 84.28 4.85
    1 19 3 67.17 4.75
    -1 19 -3 81.13 10.31
    -1 19 -3 74.18 4.28
    1 19 4 76.62 4.64
    1 19 4 66.54 3.43
    -1 19 -4 78.1 4.71
    1 19 5 16.63 2.49
    1 19 5 24.57 2.97
    -1 19 -5 19.09 2.41
    1 19 6 56.95 4.24
    1 19 6 50.68 2.74
    -1 19 -6 52.32 3.37
    2 0 -23 0.11 1.27
    2 0 -22 0.58 1.34
    2 0 -21 0.28 0.96
    2 0 -20 1 0.94
    2 0 -19 -0.05 0.76
    2 0 -18 213.95 6.34
    2 0 -17 -0.48 0.76
    2 0 -16 66.44 2.29
    2 0 -15 0.99 0.62
    2 0 -14 1.52 0.61
    2 0 -13 0.12 0.45
    2 0 -12 309.47 7.85
    2 0 -11 0.12 0.45
    2 0 -10 220.69 5.09
    -2 0 8 243.12 7.78
    -2 0 7 0.47 1.07
    -2 0 6 3773.44 191.97
    -2 0 5 1.9 0.77
    -2 0 4 133.09 3.64
    2 0 -3 0.06 0.06
    -2 0 3 0.1 0.2
    -2 0 3 -0.09 0.55
    2 0 -2 1121.88 36.36
    2 0 -2 1113.39 35.71
    -2 0 2 1126.85 37.19
    -2 0 2 1141.12 36.05
    -2 0 2 1149.16 34.94
    2 0 -1 0.76 0.28
    2 0 -1 0.61 0.34
    -2 0 1 0.71 0.44
    -2 0 1 1 0.5
    -2 0 1 0.18 0.23
    -2 0 1 0.34 0.16
    2 0 0 1100.73 34.64
    -2 0 0 1089.87 32.94
    -2 0 0 1054.29 33.5
    -2 0 0 1048.33 32.67
    2 0 1 0.53 0.31
    -2 0 -1 0.56 0.44
    -2 0 -1 0.16 0.38
    -2 0 -2 4.28 0.81
    -2 0 -2 4.45 0.54
    2 0 3 2.82 0.22
    -2 0 -3 3.66 0.22
    -2 0 -3 2.39 0.59
    2 0 4 190.21 3.55
    -2 0 -4 195.27 3.63
    -2 0 -4 189.58 4.42
    -2 0 -4 188.53 3.41
    -2 0 -5 0.22 0.25
    -2 0 -5 0.92 0.5
    -2 0 -5 0.13 0.17
    -2 0 -6 104.76 3.25
    -2 0 -6 114.39 2.28
    -2 0 -7 -0.18 0.37
    -2 0 -7 0.89 0.56
    -2 0 -8 630.9 17.04
    -2 0 -8 611.19 18.11
    -2 0 -9 0.22 0.72
    -2 0 -9 0.09 0.37
    -2 0 -10 333.94 10.34
    -2 0 -10 332.67 8.37
    -2 0 -11 0.29 0.83
    -2 0 -11 0.04 0.45
    -2 0 -12 2.99 0.76
    -2 0 -12 3.41 1.21
    -2 0 -13 -0.39 0.91
    -2 0 -13 0.22 0.61
    -2 0 -14 322.58 10.43
    -2 0 -14 322.54 9.77
    -2 0 -15 0.7 1.24
    -2 0 -16 176.67 7.83
    -2 0 -17 0.78 1.45
    -2 0 -18 222.37 8.52
    -2 0 -19 -0.2 1.7
    -2 0 -20 19.61 2.92
    -2 0 -21 -0.17 1.87
    -2 0 -22 108.2 6.07
    -2 0 -23 0.05 1.53
    2 1 -23 14.24 2.39
    2 -1 -23 7.32 1.84
    2 -1 -22 0.07 1.03
    2 1 -22 -0.09 1.25
    2 -1 -21 16.16 1.94
    2 1 -21 7.66 1.86
    2 -1 -20 58.12 2.59
    2 1 -20 57.79 3.27
    2 -1 -19 15.55 1.8
    2 1 -19 16.2 1.94
    2 1 -18 191.07 6.56
    2 -1 -18 196.14 6.14
    2 -1 -17 231.63 6.86
    2 1 -17 233.81 7.45
    2 -1 -16 194.92 5.45
    2 1 -16 207.91 6.47
    2 -1 -15 109.85 3.17
    2 1 -15 111.07 3.54
    2 -1 -14 18.05 1.95
    2 1 -14 21.22 1.45
    2 1 -13 616.74 17.85
    2 -1 -13 588.7 18.55
    2 1 -12 128.03 3.48
    2 -1 -12 124.46 4.3
    2 1 -11 375.13 9.62
    2 -1 -11 376.32 10.98
    2 -1 -10 521.62 15.18
    2 1 -10 523.12 13.94
    2 1 -9 102 2.39
    2 -1 -9 93.31 2.87
    -2 -1 9 98.08 3.91
    2 -1 -8 1592.63 58.94
    2 1 -8 1608.32 57.53
    -2 -1 8 1659.92 65.84
    2 1 -7 870.07 24.72
    2 -1 -7 823.59 24.75
    -2 -1 7 830.15 27.51
    -2 1 7 837.23 28.01
    2 1 -6 13.49 0.53
    2 -1 -6 14.04 0.88
    -2 -1 6 15.49 1.36
    -2 1 6 14.04 1.14
    2 -1 -5 1614.7 58.13
    2 1 -5 1692.7 59.63
    -2 1 5 1621.7 60.72
    -2 -1 5 1617.67 61.79
    2 -1 -4 411.97 9.93
    -2 -1 4 411.76 11.33
    -2 1 4 406.22 10.5
    2 -1 -3 347.07 8.01
    2 -1 -3 339.05 7.34
    2 -1 -3 341.53 7.66
    -2 1 3 352.79 7.61
    -2 -1 3 342.57 9.23
    -2 1 3 336.82 8.66
    2 -1 -2 387.07 9.08
    2 -1 -2 360.44 8.25
    2 -1 -2 385.44 8.48
    2 -1 -2 395.19 8.64
    -2 1 2 390.03 9.85
    -2 -1 2 385.5 10.44
    -2 1 2 384.75 8.33
    -2 1 2 380.59 9.67
    2 -1 -1 12.94 0.48
    2 -1 -1 12.24 0.7
    2 -1 -1 11.53 0.34
    2 -1 -1 12.62 0.38
    2 -1 -1 11.54 0.55
    -2 1 1 13.37 0.86
    -2 1 1 9.58 1
    -2 -1 1 12.78 1.29
    -2 1 1 13.05 0.7
    2 1 0 689.35 18.37
    2 -1 0 693.41 17.18
    2 -1 0 704.29 19.24
    2 -1 0 759.5 22.13
    2 -1 0 721.15 18.98
    -2 1 0 669.29 18.52
    -2 -1 0 700.45 20.22
    -2 1 0 703.85 19.24
    -2 1 0 709.14 20.26
    2 -1 1 121.79 2.34
    2 -1 1 119.95 2.34
    2 1 1 115.51 2
    2 1 1 127.25 2.59
    -2 -1 -1 119.45 2.38
    -2 1 -1 118.82 2.51
    -2 -1 -1 123.44 3.09
    -2 1 -1 126.19 2.78
    -2 1 -1 116.29 3.19
    2 1 2 187.1 3.39
    2 -1 2 187.32 3.92
    2 -1 2 194.62 3.86
    -2 1 -2 181.41 4.06
    -2 -1 -2 193.67 3.47
    -2 -1 -2 186.06 4.37
    -2 1 -2 190.69 4.33
    -2 -1 -2 203.46 4.12
    2 1 3 57.54 1.05
    -2 1 -3 63.82 1.74
    -2 -1 -3 60.15 0.99
    -2 1 -3 62.26 1.53
    -2 -1 -3 62.87 1.8
    -2 1 -3 59.83 0.86
    2 1 4 1.07 0.27
    -2 1 -4 1.92 0.54
    -2 1 -4 1.58 0.47
    -2 -1 -4 0.4 0.55
    -2 1 -4 0.82 0.17
    -2 -1 -4 0.98 0.18
    2 1 5 100.7 2.08
    2 -1 5 105.42 1.96
    -2 -1 -5 101.1 1.83
    -2 1 -5 103.74 2.54
    -2 1 -5 105.43 2.76
    -2 1 -5 105.83 1.86
    -2 -1 -5 108.46 2.77
    2 1 6 264.43 5.94
    2 -1 6 278.95 5.88
    -2 1 -6 270.13 6.54
    -2 -1 -6 268.5 6.05
    -2 -1 -6 259.1 6.65
    -2 1 -6 249.18 6.54
    -2 1 -6 273.61 5.64
    2 1 7 176.1 4.08
    -2 -1 -7 175.08 3.69
    -2 -1 -7 158.72 4.82
    -2 1 -7 176 5.28
    -2 -1 -8 242.18 6.64
    -2 -1 -8 276.04 6.58
    -2 1 -8 264.27 7.22
    -2 1 -9 235.75 6.71
    -2 -1 -9 240.05 5.8
    -2 1 -10 344.58 10.21
    -2 -1 -10 369.26 9.5
    -2 1 -11 236.61 7.25
    -2 -1 -11 244.58 6.29
    -2 1 -12 106.39 4.12
    -2 -1 -12 114.49 3.53
    -2 -1 -13 303.51 8.68
    -2 1 -13 294.26 9.62
    -2 1 -14 922.39 33.6
    -2 -1 -14 970.44 34.35
    -2 -1 -14 975.71 32.95
    -2 1 -15 5.29 1.81
    -2 -1 -15 8.06 2.19
    -2 -1 -15 5.77 1.23
    -2 -1 -16 105.38 4.45
    -2 1 -16 101.77 5
    -2 -1 -16 101.79 4.71
    -2 -1 -17 353.36 12.58
    -2 1 -17 363.99 12.87
    -2 -1 -17 349.57 10.88
    -2 1 -18 106.24 5.47
    -2 -1 -18 103.53 6.24
    -2 -1 -19 274.46 10.42
    -2 1 -19 279.97 10.61
    -2 -1 -20 16.81 2.61
    -2 1 -20 14.72 2.71
    -2 1 -21 84.57 6.36
    -2 -1 -21 70.45 4.93
    -2 1 -22 9.2 2.9
    -2 -1 -22 11.9 2.76
    -2 1 -23 2.59 1.99
    -2 -1 -23 -0.17 1.94
    2 2 -23 73.02 4.37
    2 -2 -23 83.94 4.34
    -2 -2 23 91.3 9.47
    2 -2 -22 36.74 2.59
    2 2 -22 21.63 3.38
    -2 -2 22 33.56 5.49
    2 -2 -21 106.28 4.47
    2 2 -21 109.88 5.58
    2 -2 -20 7.35 1.53
    2 2 -20 5.17 1.8
    2 -2 -19 152.47 4.82
    2 2 -19 151.55 5.83
    2 2 -18 3.76 1.15
    2 -2 -18 2.6 1.24
    2 -2 -17 -0.22 1.2
    2 2 -17 0.62 1.03
    2 -2 -16 122.36 5.26
    2 2 -16 125.22 4.53
    2 2 -15 220.5 6.89
    2 -2 -15 217.33 7.38
    2 2 -14 759.86 24.05
    2 -2 -14 689.5 22.62
    2 2 -13 19.83 1.43
    2 -2 -13 12.68 2.07
    2 -2 -12 64.96 2.74
    2 2 -12 69.18 2.39
    2 -2 -11 333.76 9.36
    2 2 -11 343.04 8.96
    -2 -2 11 349.5 11.52
    2 2 -10 133.49 3.37
    2 -2 -10 138.12 3.84
    -2 -2 10 137.58 5.17
    2 -2 -9 142.82 3.79
    2 2 -9 148.55 3.6
    -2 -2 9 141.38 5.2
    2 -2 -8 266.64 6.7
    2 2 -8 253.55 5.92
    -2 -2 8 262.3 8.55
    2 2 -7 1008.5 31.59
    2 -2 -7 951.35 29.91
    -2 -2 7 948.05 32.74
    2 -2 -6 264.49 6.31
    -2 2 6 266.03 6.69
    -2 -2 6 274.74 8.03
    2 -2 -5 655.92 18.12
    -2 2 5 675.39 19.09
    -2 -2 5 691.07 17.47
    -2 -2 5 677.27 20.78
    2 -2 -4 1.2 0.37
    -2 2 4 1.76 0.44
    -2 -2 4 0.45 0.83
    -2 -2 4 0.61 0.21
    2 -2 -3 186.06 3.85
    2 -2 -3 180.39 3.49
    2 -2 -3 175.01 3.76
    -2 2 3 188.02 4.28
    -2 -2 3 182.36 5.01
    -2 2 3 179.85 4.53
    -2 2 3 182.09 3.61
    2 -2 -2 1230.83 43.87
    2 -2 -2 1309.48 43.6
    2 -2 -2 1301.2 42.52
    2 -2 -2 1318.23 42.29
    -2 2 2 1341.27 44.82
    -2 2 2 1346.82 43.4
    -2 2 2 1286.26 44.3
    -2 -2 2 1294.23 45.73
    2 -2 -1 99.17 2.1
    2 -2 -1 102.39 2.24
    2 -2 -1 99.09 1.64
    -2 2 1 103.92 2
    -2 -2 1 95.76 3
    -2 2 1 102.98 1.81
    -2 2 1 107.32 2.88
    2 -2 0 133.78 2.16
    2 -2 0 139.67 2.97
    2 -2 0 137.06 2.77
    -2 2 0 125.56 3.53
    -2 2 0 137.5 2.25
    -2 -2 0 124.12 3.39
    -2 2 0 131.1 4.36
    -2 2 0 140.3 2.79
    2 -2 1 2042.78 78.96
    2 2 1 2038.12 76.63
    2 2 1 1955.74 73.9
    2 -2 1 2134.32 81.88
    -2 2 -1 1851.62 78.04
    -2 2 -1 1988.88 72.79
    -2 -2 -1 1943.61 76.99
    -2 2 -1 2072.16 78.8
    -2 2 -1 1981.54 79.42
    2 2 2 128.98 2.44
    2 -2 2 132.63 2.62
    -2 -2 -2 127.01 3.21
    -2 2 -2 129.47 2.03
    -2 2 -2 131.48 2.73
    -2 -2 -2 129.79 2.34
    -2 2 -2 131.37 3.88
    2 2 3 1543.07 53.94
    -2 2 -3 1561.72 57.94
    -2 -2 -3 1663.55 57.25
    -2 -2 -3 1616.8 59.16
    -2 2 -3 1601.93 57.29
    -2 -2 -3 1631.42 56.95
    2 -2 4 49.69 0.81
    2 2 4 47.57 1.13
    -2 2 -4 44.39 1.42
    -2 -2 -4 48.02 1.64
    -2 -2 -4 46.58 0.82
    -2 2 -4 44.09 1.68
    2 -2 5 980.89 28.24
    2 2 5 912.01 26.97
    -2 -2 -5 933.96 29.41
    -2 2 -5 960.14 30.63
    2 -2 6 15.33 0.48
    2 2 6 13.39 0.66
    -2 2 -6 12.76 1.4
    -2 -2 -6 14.25 1.35
    2 2 7 86.06 2.05
    -2 2 -7 89.26 2.88
    -2 -2 -7 88.96 2.74
    2 2 8 0.28 0.47
    -2 -2 -8 1.09 0.7
    -2 2 -8 0.49 1.04
    -2 -2 -8 1.53 0.59
    2 2 9 1128.31 37.41
    -2 -2 -9 1192.69 40.11
    -2 -2 -9 1156.93 39.68
    -2 2 -9 1114 39.42
    -2 2 -10 180.56 5.76
    -2 -2 -10 182.57 4.46
    -2 -2 -11 156.21 3.98
    -2 2 -11 159.6 5.35
    -2 2 -12 249.68 8.16
    -2 -2 -12 259.65 7.3
    -2 -2 -13 266.63 7.6
    -2 2 -13 252.61 8.49
    -2 2 -14 5.33 1.67
    -2 -2 -14 6.42 1.1
    -2 2 -15 134.68 5.6
    -2 -2 -15 145.57 4.44
    -2 2 -16 31.79 2.87
    -2 -2 -16 28.75 1.97
    -2 -2 -17 18.82 2.46
    -2 -2 -17 14.99 1.68
    -2 2 -17 19.61 2.65
    -2 -2 -18 142.77 6.29
    -2 2 -18 151.48 6.97
    -2 -2 -18 147.94 5.47
    -2 -2 -19 58.47 3.22
    -2 -2 -19 59.06 3.99
    -2 2 -19 58.57 5.24
    -2 2 -20 113.49 6.14
    -2 -2 -20 123.04 5.89
    -2 -2 -21 0.59 1.89
    -2 2 -21 0.22 1.69
    -2 2 -22 0.51 2.17
    -2 -2 -22 0.5 2
    -2 2 -23 57.85 5.51
    -2 -2 -23 57.81 4.53
    2 -3 -23 8.32 1.94
    2 3 -23 9.12 2.44
    -2 -3 23 10.31 3.99
    2 3 -22 174.94 7.77
    2 -3 -22 166.89 6.62
    -2 -3 22 195.15 11.13
    2 -3 -21 1.13 1.24
    2 3 -21 1.34 1.97
    -2 -3 21 0.87 2.51
    2 -3 -20 57.3 2.71
    2 3 -20 49.91 3.66
    -2 -3 20 66.99 5.98
    2 -3 -19 54.31 4.52
    2 3 -19 47.84 3.49
    -2 -3 19 57.8 5.67
    2 -3 -18 22.42 3.14
    2 3 -18 16.22 2.35
    -2 -3 18 21.59 3.85
    2 -3 -17 48.08 3.26
    2 3 -17 43.14 2.89
    -2 -3 17 40.65 4.84
    2 -3 -16 201.06 7.03
    2 3 -16 199.7 7.01
    -2 -3 16 205.1 10.06
    2 -3 -15 107.68 4.26
    2 3 -15 104.87 4.14
    -2 -3 15 125.92 7.83
    2 -3 -14 0.75 0.98
    2 3 -14 0.87 0.93
    -2 -3 14 -2.07 1.65
    2 3 -13 0.85 0.93
    2 -3 -13 2.21 1.03
    -2 -3 13 1.12 1.64
    2 -3 -12 300.39 8.7
    2 3 -12 334.74 9.68
    -2 -3 12 311.88 10.94
    2 -3 -11 4.84 1.07
    2 3 -11 5.62 1.08
    -2 -3 11 4.29 1.69
    2 -3 -10 111.43 3.31
    2 3 -10 106.07 3.22
    -2 -3 10 112.89 4.62
    2 3 -9 123.84 3.69
    2 -3 -9 122.89 3.47
    -2 -3 9 127.25 4.8
    2 -3 -8 1276.62 43.99
    2 3 -8 1256.22 45.03
    -2 -3 8 1202.78 44.88
    2 -3 -7 219.98 5.38
    2 3 -7 201.57 6.31
    -2 -3 7 223.21 4.44
    -2 -3 7 196 6.45
    2 -3 -6 1022.91 32.94
    -2 3 6 987.31 31.68
    -2 -3 6 972.94 33.55
    -2 -3 6 982.21 29.38
    2 -3 -5 28.21 1.3
    -2 3 5 25 1.21
    -2 -3 5 25.66 0.75
    -2 -3 5 23.4 1.78
    -2 3 5 25.06 0.91
    2 -3 -4 409.7 10.22
    -2 3 4 424.73 10.44
    -2 -3 4 423.83 12.13
    -2 -3 4 411.19 10.53
    -2 3 4 423.44 10.49
    -2 3 4 419.28 11.33
    -2 3 3 56.16 2.01
    -2 -3 3 62.92 2.43
    -2 3 3 60.85 1.51
    -2 3 3 59.14 1.45
    2 -3 -2 597.72 15.23
    2 -3 -2 515.33 16.42
    2 -3 -2 591.14 14.64
    -2 3 2 612.48 15.51
    -2 3 2 597.05 15.07
    -2 -3 2 599.54 17.56
    -2 3 2 593.12 16.73
    2 -3 -1 -0.55 0.78
    2 -3 -1 1.34 0.29
    2 -3 -1 1.57 0.2
    -2 3 1 0.96 0.81
    -2 -3 1 1.73 0.76
    -2 3 1 0.61 0.27
    -2 3 1 0.51 0.27
    2 3 0 143.33 3.12
    2 -3 0 146.79 2.86
    2 -3 0 141.31 2.46
    -2 3 0 146.01 7.65
    -2 3 0 144.3 2.65
    -2 3 0 140.08 4.4
    -2 3 0 143.7 2.51
    -2 -3 0 139.72 3.82
    2 3 1 124.73 2.54
    2 -3 1 132.23 2.49
    -2 3 -1 128.41 2.13
    -2 3 -1 114.13 5.01
    -2 3 -1 130.38 2.43
    -2 -3 -1 127.45 3.31
    2 3 2 640.99 16.6
    2 3 2 629.16 15.49
    2 -3 2 641.2 16.71
    -2 3 -2 640.69 15.92
    -2 3 -2 627.18 19.72
    -2 -3 -2 669.83 17.45
    -2 -3 -2 639.49 18.22
    -2 3 -2 640.63 16.6
    2 -3 3 485.82 11.98
    2 3 3 494.18 11.98
    -2 -3 -3 500.05 13.44
    -2 3 -3 492.35 15.45
    -2 3 -3 499.79 12.31
    2 3 4 611.05 15.88
    -2 3 -4 590.76 17.69
    -2 -3 -4 632.64 17.71
    2 3 5 183.8 4.14
    -2 3 -5 195.48 5.71
    -2 -3 -5 188.53 5.28
    2 3 6 14.59 0.75
    -2 -3 -6 13.74 1.15
    -2 3 -6 15.4 1.76
    2 3 7 129.45 3.28
    -2 -3 -7 133.41 3.82
    -2 3 -7 143.2 4.42
    2 3 8 54.91 1.65
    -2 3 -8 56.07 2.46
    -2 -3 -8 51.29 2.1
    2 3 9 194.56 5.16
    -2 3 -9 196.58 6.13
    -2 -3 -9 198.45 5.55
    2 3 10 63.88 1.99
    -2 -3 -10 62.4 2.4
    -2 3 -10 57.47 2.94
    2 3 11 2.46 0.8
    -2 3 -11 2.61 1.36
    -2 -3 -11 3.55 0.85
    -2 3 -12 721.27 24.4
    -2 -3 -12 725.18 23.07
    -2 3 -13 77.75 4.77
    -2 -3 -13 75.51 2.62
    -2 3 -14 150.12 6.05
    -2 -3 -14 154.71 4.61
    -2 3 -15 43.08 3.84
    -2 -3 -15 38.56 2.03
    -2 -3 -16 70.79 2.98
    -2 3 -16 68.85 5.01
    -2 -3 -17 27.75 2.06
    -2 3 -17 29.74 3.68
    -2 3 -18 3.73 2.36
    -2 -3 -18 6.3 1.36
    -2 -3 -19 8.5 2.41
    -2 -3 -19 10.42 1.63
    -2 3 -19 12.55 2.73
    -2 3 -20 7.96 2.57
    -2 -3 -20 5.31 1.63
    -2 -3 -20 4.29 2.1
    -2 3 -21 2.12 2.44
    -2 -3 -21 2.45 1.32
    -2 -3 -21 -1.8 1.67
    -2 3 -22 70.18 5.54
    -2 -3 -22 66.22 4.95
    2 4 -23 20.18 3.64
    2 -4 -23 22.69 2.1
    -2 -4 23 22.49 5.13
    2 -4 -22 1.56 1.51
    2 4 -22 3.5 2.57
    -2 -4 22 2.11 3.12
    2 -4 -21 13.79 2.77
    2 4 -21 17.63 3.09
    -2 -4 21 24.74 5.35
    2 -4 -20 234.95 9.46
    2 4 -20 249.31 10.23
    -2 -4 20 233.47 13.25
    2 -4 -19 342.42 13.56
    2 4 -19 307.21 11.09
    -2 -4 19 309.39 14.77
    2 -4 -18 137.2 5.72
    2 4 -18 127.17 6.22
    -2 -4 18 153.97 8.53
    2 -4 -17 443.99 14.85
    2 4 -17 408.33 14.94
    -2 -4 17 458.05 18.59
    2 -4 -16 219.4 7.51
    2 4 -16 201.82 6.98
    -2 -4 16 225.9 10.23
    2 -4 -15 7.79 1.62
    2 4 -15 8.81 1.73
    -2 -4 15 9.17 2.87
    2 -4 -14 64.28 3.11
    2 4 -14 69.71 3.87
    -2 -4 14 78.7 5.92
    2 -4 -13 9.8 1.95
    2 4 -13 12.14 1.81
    -2 -4 13 9.12 2.44
    2 -4 -12 29.95 2.38
    2 4 -12 30.51 2.3
    -2 -4 12 30.49 3
    2 -4 -11 686.13 21.7
    2 4 -11 768.91 26.32
    -2 -4 11 735.52 25.55
    2 -4 -10 82.98 2.86
    2 4 -10 70.47 3.5
    -2 -4 10 83.83 3.87
    2 -4 -9 129.1 3.68
    2 4 -9 126 5.24
    -2 -4 9 126.43 4.94
    -2 4 9 127.34 3.27
    2 4 -8 101.47 5.21
    2 -4 -8 93.76 2.97
    -2 4 8 95.93 3.22
    -2 -4 8 96.82 3.98
    2 -4 -7 6 0.91
    -2 -4 7 5.86 1.75
    -2 4 7 6.92 0.86
    -2 -4 6 19.89 0.85
    -2 -4 6 18.87 1.79
    -2 4 6 23.01 1.31
    -2 4 5 257.49 6.19
    -2 4 5 260.49 6.14
    -2 4 5 251.32 6.96
    -2 -4 5 257.22 7.82
    -2 -4 5 258.49 6.27
    -2 4 4 493.93 12.49
    -2 4 4 483.72 13.7
    -2 4 4 491.59 12.9
    -2 -4 4 512.38 15.35
    -2 -4 4 581.45 17.93
    -2 4 3 13.37 0.64
    -2 4 3 14.63 0.56
    -2 -4 3 18.87 1.42
    -2 4 3 15.92 1.2
    -2 4 2 555.54 13.92
    -2 4 2 562.02 13.69
    -2 -4 2 565.7 16.69
    -2 4 2 560.96 16.32
    2 -4 -1 639.25 16.21
    2 -4 -1 646.01 16.52
    -2 4 1 597.01 18.45
    -2 4 1 628.95 16.26
    -2 4 1 648.4 15.94
    -2 -4 1 651.27 19.31
    2 -4 0 1779.21 63.31
    2 -4 0 1771.82 63.4
    2 4 0 1669.95 61.43
    -2 4 0 1700.39 59.55
    -2 4 0 1673.99 59.68
    -2 4 0 1702.69 68.74
    -2 -4 0 1641.54 63.09
    2 4 1 559.48 14.57
    2 -4 1 579.5 14.34
    -2 4 -1 584.91 14.19
    -2 4 -1 558.43 22.25
    -2 -4 -1 582.87 16.8
    -2 4 -1 579.4 14.2
    -2 -4 -2 8.71 0.99
    -2 4 -2 18.49 2.89
    2 -4 3 1753.77 64.48
    2 4 3 1728.16 63.99
    -2 4 -3 1877.99 78.14
    -2 -4 -3 1757.47 67.59
    2 4 4 1095.58 34.82
    -2 4 -4 1158.03 43.46
    -2 -4 -4 1105.13 36.91
    2 4 5 489.47 12.78
    -2 -4 -5 504.29 14.42
    -2 4 -5 467.05 14.69
    2 4 6 1561.5 57.02
    -2 4 -6 1721.25 68.03
    -2 -4 -6 1628.92 56.35
    -2 -4 -6 1587.47 59.79
    2 4 7 159.62 3.86
    -2 4 -7 163.78 5.34
    -2 -4 -7 164.87 4.46
    2 4 8 195.16 4.74
    -2 4 -8 207.63 6.9
    -2 -4 -8 205.96 5.53
    2 4 9 69.82 2.1
    -2 4 -9 70.32 3.53
    -2 -4 -9 74.26 3.11
    2 4 10 11.95 1.3
    -2 4 -10 13.28 1.79
    -2 -4 -10 12.69 1.34
    2 4 11 41.82 1.89
    -2 4 -11 38.75 2.82
    -2 -4 -11 45.53 2.05
    2 4 12 175.93 5.62
    -2 4 -12 163.29 6.46
    -2 -4 -12 173.35 5.75
    2 4 13 44.51 2.23
    -2 -4 -13 40.51 2.12
    -2 4 -13 41.6 3.42
    -2 4 -14 44.41 4.31
    -2 -4 -14 50.45 2.87
    -2 -4 -15 94.98 3.52
    -2 4 -15 93.14 5.06
    -2 4 -16 23.92 2.95
    -2 -4 -16 22.4 1.92
    -2 -4 -17 71.81 3.64
    -2 4 -17 63.96 4.48
    -2 4 -18 10.15 2.59
    -2 -4 -18 9.25 1.57
    -2 4 -19 37.01 4.03
    -2 -4 -19 48.98 3.27
    -2 4 -20 161.02 8.71
    -2 -4 -20 160.14 6.03
    -2 4 -21 5.58 3.31
    -2 -4 -21 8.16 3.01
    -2 -4 -21 9.96 1.95
    -2 -4 -22 181.19 7.19
    -2 -4 -22 174.88 8.3
    -2 4 -22 178.54 9.91
    2 -5 -22 -0.6 1.63
    2 5 -22 -0.2 2.77
    -2 -5 22 -0.43 2.74
    2 -5 -21 0.7 1.79
    2 5 -21 2.49 2.83
    -2 -5 21 0.36 2.68
    2 -5 -20 -0.25 1.41
    2 5 -20 0.87 1.89
    -2 -5 20 1.4 2.36
    2 5 -19 115.7 7.16
    2 -5 -19 130.17 5.92
    -2 -5 19 141.86 8.64
    2 5 -18 7.74 2.51
    2 -5 -18 6.51 1.91
    -2 -5 18 7.39 3.25
    2 -5 -17 717.95 25.1
    2 5 -17 639.5 25.08
    -2 -5 17 748.84 30.32
    2 -5 -16 264.97 8.99
    2 5 -16 279.43 12.02
    -2 -5 16 273.07 12.24
    2 5 -15 2.89 1.76
    2 -5 -15 2.52 1.31
    -2 -5 15 5.55 2.23
    2 -5 -14 98.2 4.07
    2 5 -14 99.51 5.67
    -2 -5 14 105.21 5.93
    2 -5 -13 40.76 2.34
    2 5 -13 38.67 2.97
    -2 -5 13 45.94 3.79
    2 -5 -12 99.47 4.31
    2 5 -12 98.51 5.12
    -2 -5 12 88.28 5.11
    2 5 -11 333.43 12.99
    2 -5 -11 326.5 9.58
    -2 -5 11 344.98 11.98
    2 -5 -10 36.91 2.08
    2 5 -10 44.26 4.36
    -2 5 10 38.87 1.92
    -2 -5 10 34.3 2.81
    2 -5 -9 12.82 1.72
    -2 5 9 18.93 1.29
    -2 -5 9 15.17 2.03
    2 -5 -8 8.48 1.2
    -2 5 8 9.39 1.02
    -2 -5 8 11.03 1.67
    -2 5 7 1.18 0.67
    -2 -5 7 1.13 1.09
    -2 5 6 344.2 8.79
    -2 5 6 333.91 9.53
    -2 -5 6 341.19 10.42
    -2 5 5 9.03 1.15
    -2 5 5 8.34 0.78
    -2 -5 5 8.97 1.41
    -2 5 4 396.17 9.64
    -2 5 4 378.72 8.79
    -2 5 4 384.18 11.36
    -2 -5 4 380.45 11.35
    -2 5 3 451.41 11.44
    -2 5 3 434.54 12.25
    -2 -5 3 447 13.28
    -2 5 3 454.84 10.42
    -2 5 2 327.37 9.47
    -2 5 2 314.49 7.29
    -2 -5 2 312.39 8.86
    -2 5 1 3573.47 170.77
    -2 -5 1 3556.12 178.07
    -2 5 1 3560.64 182.3
    2 -5 0 547.15 12.88
    2 5 0 539.44 14.19
    -2 5 0 484.02 16.19
    -2 -5 0 516.44 15.07
    -2 5 0 537.44 13.37
    2 5 1 75.72 1.91
    2 -5 1 76.7 1.36
    -2 -5 -1 77.41 2.65
    -2 5 -1 79.97 1.52
    2 -5 2 61.49 1.19
    2 5 2 58.99 1.62
    -2 5 -2 60.86 1.34
    -2 5 -2 62.55 5.71
    -2 -5 -2 64.01 2.45
    2 -5 3 69.47 1.38
    2 5 3 64.85 1.94
    2 5 3 65.5 0.91
    -2 5 -3 65.92 1.47
    -2 -5 -3 69.65 2.33
    -2 5 -3 65.53 4.82
    2 5 4 25.63 1.09
    -2 -5 -4 28.47 1.43
    -2 5 -4 33.94 2.81
    2 5 5 148.84 3.8
    -2 -5 -5 145.82 4.04
    -2 5 -5 124.85 5.34
    2 5 6 21.73 1.08
    -2 -5 -6 24.48 1.42
    -2 5 -6 27.03 2.6
    2 5 7 1655.21 62.82
    -2 -5 -7 1842.42 66.13
    -2 -5 -7 1691.73 65.41
    -2 5 -7 1570.97 65.28
    2 5 8 1.1 0.62
    -2 5 -8 0.78 1.26
    -2 -5 -8 0 0.76
    -2 -5 -8 0.7 0.27
    2 5 9 186.61 4.86
    -2 5 -9 198.9 7.43
    -2 -5 -9 192.39 5.6
    -2 -5 -9 194.98 4.09
    2 5 10 -0.2 0.82
    -2 5 -10 0 1.15
    -2 -5 -10 1.69 1.02
    2 5 11 4.15 0.98
    -2 5 -11 3.48 1.73
    2 5 12 459.84 13.59
    -2 5 -12 470.11 16.59
    -2 -5 -12 467.12 14.17
    2 5 13 107.51 4.31
    -2 5 -13 109.34 5.59
    -2 -5 -13 112.06 4.5
    2 5 14 18.29 1.73
    -2 -5 -14 14.31 2.18
    -2 5 -14 15.57 2.66
    -2 5 -15 1.9 1.81
    -2 -5 -15 1.24 1.05
    -2 -5 -16 0.16 1.21
    -2 5 -16 1.27 1.78
    -2 5 -17 118.19 6.56
    -2 -5 -17 117.6 5.27
    -2 -5 -18 34.82 2.98
    -2 5 -18 34.31 4.14
    -2 -5 -19 36.7 2.6
    -2 5 -19 41.23 5.29
    -2 5 -20 37.5 5.38
    -2 -5 -20 37.67 3.35
    -2 -5 -21 100.44 4.8
    -2 5 -21 110.26 7.25
    -2 5 -22 24.89 4.89
    -2 -5 -22 23.06 2.59
    2 -6 -22 5.96 2.3
    2 6 -22 10.38 4.07
    -2 -6 22 0.74 3.64
    2 -6 -21 59.54 4.15
    2 6 -21 51.04 6.81
    -2 -6 21 63.11 8.1
    2 -6 -20 -0.53 1.72
    2 6 -20 6.79 2.32
    -2 -6 20 2.03 2.78
    2 -6 -19 227.79 8.72
    2 6 -19 188.09 9.7
    -2 -6 19 213.79 11.48
    2 6 -18 69.22 6.43
    2 -6 -18 72.14 4.34
    -2 -6 18 84.55 6.36
    2 -6 -17 81.72 4.29
    2 6 -17 106.75 8.37
    -2 -6 17 91.22 6.47
    2 -6 -16 5.2 1.68
    2 6 -16 1.51 3.28
    -2 -6 16 5.73 2.63
    2 -6 -15 25.89 2.3
    2 6 -15 23.67 4.56
    -2 -6 15 25.08 3.65
    2 -6 -14 1 1.15
    2 6 -14 0.64 1.79
    -2 -6 14 0.62 1.8
    2 -6 -13 1.62 1.18
    2 6 -13 2.41 2.24
    -2 -6 13 0.8 2.28
    2 -6 -12 387.12 11.96
    2 6 -12 445.82 20.55
    -2 -6 12 418.57 15.29
    -2 6 12 413.11 12.6
    2 -6 -11 32.06 2.16
    2 6 -11 31.1 4.13
    -2 -6 11 34.75 3.03
    -2 6 11 31.61 2.1
    2 -6 -10 38.02 2.12
    -2 -6 10 37.2 3.01
    -2 6 10 34.78 2.44
    -2 6 9 1040.79 35.18
    -2 -6 9 1064.04 39.29
    -2 6 8 12.87 1.23
    -2 -6 8 13.91 1.87
    -2 6 7 81.31 2.56
    -2 -6 7 82.55 3.68
    -2 6 6 550.55 15.32
    -2 6 6 567.81 14.41
    -2 -6 6 556.45 17.91
    -2 6 6 567.01 16.96
    -2 6 5 75.86 2.68
    -2 6 5 74.54 2.19
    -2 -6 5 73.91 3.91
    -2 6 5 77.43 1.36
    -2 6 4 306.25 7.89
    -2 6 4 311.94 6.69
    -2 6 4 314.69 8.86
    -2 -6 4 306.48 9.23
    -2 6 4 313.93 6.36
    -2 6 3 115.88 2.74
    -2 -6 3 116.19 3.98
    -2 6 3 117.07 3.86
    -2 6 2 828.65 27.55
    -2 6 2 839.9 24.8
    -2 -6 2 829.52 27.08
    2 6 -1 553.47 15.32
    -2 6 1 515.06 16.85
    -2 6 1 563.11 14.46
    -2 -6 1 572.27 17.8
    2 6 0 120.56 3.42
    -2 6 0 122.47 2.67
    -2 6 0 102.72 4.82
    -2 -6 0 119.91 3.64
    2 -6 1 1051.72 30.95
    2 6 1 1021.12 33.27
    -2 6 -1 1027.62 31.48
    -2 -6 -1 1045.38 35.02
    2 -6 2 65.8 1.24
    2 6 2 68.13 2.14
    -2 6 -2 68 1.46
    -2 -6 -2 65.64 2.32
    2 -6 3 507.37 12.44
    2 6 3 492.35 13
    2 6 3 544.94 13.3
    -2 6 -3 487.23 22.09
    -2 -6 -3 507.23 14.32
    -2 6 -3 495.38 12.4
    2 6 4 18.49 1.05
    -2 6 -4 13.8 3.3
    -2 -6 -4 18.93 1.64
    2 6 5 546.12 15.05
    -2 -6 -5 550.48 15.87
    -2 6 -5 591.7 23.37
    2 6 6 96.25 2.72
    -2 6 -6 100.87 5.61
    -2 -6 -6 100.52 3.05
    2 6 7 116.97 3.64
    -2 6 -7 130.38 6.69
    -2 -6 -7 115.53 4.03
    2 6 8 523.88 15.4
    -2 6 -8 525.02 18.96
    -2 -6 -8 535.01 15.65
    -2 -6 -8 553.01 14.52
    2 6 9 408.83 11.84
    -2 6 -9 421.99 15.86
    -2 -6 -9 398.25 9.69
    -2 -6 -9 405.96 11.79
    2 6 10 190.94 5.35
    -2 6 -10 215.27 8.87
    -2 -6 -10 197.5 6.58
    -2 -6 -10 185.47 4.13
    2 6 11 369.62 10.69
    -2 6 -11 355.33 13.33
    -2 -6 -11 391.59 11.53
    2 6 12 203.48 6.19
    -2 6 -12 198.07 8.7
    2 6 13 5.32 1.57
    -2 -6 -13 5.51 1.37
    -2 6 -13 4.46 2.3
    2 6 14 65.18 3.08
    -2 6 -14 72.38 5.11
    -2 -6 -14 67.53 3.87
    2 6 15 29.34 2.32
    -2 6 -15 29.09 4.96
    -2 -6 -15 28.89 2.9
    2 6 16 327.22 9.72
    -2 6 -16 375.6 15.44
    -2 -6 -16 370.78 11.59
    -2 -6 -17 -0.21 1.09
    -2 6 -17 -0.6 2.01
    -2 -6 -18 13.2 1.94
    -2 6 -18 16.05 3.68
    -2 6 -19 4.55 3.03
    -2 -6 -19 5.6 1.67
    -2 -6 -20 2.65 1.43
    -2 6 -20 -0.6 2.81
    -2 6 -21 -0.61 2.48
    -2 -6 -21 -0.44 1.62
    2 -7 -21 112.76 5.87
    2 7 -21 85.26 9.5
    -2 -7 21 118.87 8.98
    2 -7 -20 220.47 10.06
    2 7 -20 182.06 12.3
    -2 -7 20 211.24 12.02
    2 -7 -19 23.26 2.9
    2 7 -19 22.26 6
    -2 -7 19 28.44 4.57
    2 -7 -18 96.3 4.94
    2 7 -18 76.63 7.44
    -2 -7 18 103.82 7.4
    2 -7 -17 13.47 2.39
    2 7 -17 15.54 5.28
    -2 -7 17 18.98 4.37
    2 -7 -16 1.23 1.69
    2 7 -16 0.96 3.87
    -2 -7 16 1.62 2.16
    2 -7 -15 8.77 1.85
    2 7 -15 6.36 3.98
    -2 -7 15 7.4 2.73
    2 -7 -14 5.65 1.54
    2 7 -14 3.57 4.08
    -2 -7 14 2.99 2.36
    2 -7 -13 6.19 1.64
    -2 7 13 6.97 1.54
    -2 -7 13 6.6 2.82
    2 -7 -12 23.59 2.29
    -2 7 12 31.49 2.23
    -2 -7 12 28.42 3.14
    2 -7 -11 254.18 8.34
    -2 7 11 247.68 7.67
    -2 -7 11 255.05 10.05
    -2 7 10 193.69 6.03
    -2 -7 10 183.17 7.36
    -2 7 9 249.9 7.3
    -2 -7 9 249.24 9.94
    -2 7 8 299.76 8.22
    -2 -7 8 309.2 10.56
    -2 7 7 534.12 15.24
    -2 7 7 523.57 16.22
    -2 -7 7 547.68 18.03
    -2 7 6 298.2 7.95
    -2 7 6 290.96 8.57
    -2 7 6 314.46 6.73
    -2 -7 6 306.97 9.97
    -2 7 5 801.55 23.91
    -2 7 5 776.63 21.19
    -2 7 5 756.65 24.42
    -2 -7 5 796.01 26.64
    -2 7 4 197.94 4.73
    -2 7 4 195.52 3.39
    -2 7 4 190.1 3.52
    -2 7 4 182.55 5.62
    -2 -7 4 198.61 6.3
    -2 7 3 95.73 3.43
    -2 7 3 97.82 2.46
    -2 -7 3 97.11 3.58
    -2 7 2 115.31 4.14
    -2 7 2 121.34 3.05
    -2 -7 2 116.67 3.98
    2 7 -1 355.17 9.34
    -2 7 1 369.24 9.07
    -2 7 1 336.13 11.3
    -2 -7 1 359.52 10.93
    2 7 0 1547.61 57.41
    -2 7 0 1545.59 65.16
    -2 -7 0 1610.32 60.97
    -2 7 0 1571.48 56.15
    2 -7 1 1446.33 48.88
    2 -7 1 1453.09 48.27
    2 7 1 1440.68 51.75
    -2 7 -1 1444.46 50.22
    -2 -7 -1 1464.75 54.5
    2 -7 2 1092.39 32.96
    2 7 2 1054.93 34.41
    -2 7 -2 1064.95 33.49
    -2 -7 -2 1061.85 36.59
    2 -7 3 542.25 13.6
    2 7 3 527.41 14.75
    2 7 3 587.54 15.72
    -2 7 -3 546.09 14.39
    -2 -7 -3 550.35 16.06
    2 7 4 3405.07 164.63
    2 7 4 3488.8 162.58
    -2 7 -4 3458.53 165.73
    -2 7 -4 2982.62 169.86
    -2 -7 -4 3576.36 175.06
    2 7 5 1756.79 69.16
    -2 7 -5 1921.45 94.95
    -2 -7 -5 1780.97 70.42
    2 7 6 86.18 2.65
    -2 7 -6 70.8 6.56
    -2 -7 -6 85.43 2.81
    2 7 7 10.5 1.07
    -2 7 -7 10.13 3.53
    -2 -7 -7 11.46 1.19
    2 7 8 60.56 2.29
    -2 7 -8 58.71 5.13
    -2 -7 -8 60.02 2.87
    2 7 9 0.32 0.74
    -2 7 -9 -0.33 1.94
    -2 -7 -9 0.01 0.77
    -2 -7 -9 0.26 0.47
    2 7 10 300.83 8.65
    -2 -7 -10 295.63 7.6
    -2 -7 -10 298.76 8.82
    -2 7 -10 343.24 14.81
    2 7 11 0.15 0.94
    -2 -7 -11 -0.47 0.99
    -2 7 -11 1.54 2
    2 7 12 37.51 2.28
    -2 7 -12 38.56 5.37
    2 7 13 180.24 5.86
    -2 7 -13 166.28 9.15
    2 7 14 131.4 5.01
    -2 -7 -14 134.64 6.14
    -2 7 -14 130.83 8.36
    2 7 15 14.07 1.97
    -2 -7 -15 17.56 2.54
    -2 7 -15 18.4 3.86
    2 7 16 31.8 3.16
    -2 7 -16 39.84 6
    -2 -7 -16 32.25 2.76
    2 7 17 97.96 3.81
    -2 7 -17 120.34 8.1
    -2 -7 -17 101.68 4.68
    -2 7 -18 13.6 3.9
    -2 -7 -18 8.41 2
    -2 7 -19 0.72 2.83
    -2 -7 -19 0.83 1.37
    -2 7 -20 3.71 3.38
    -2 -7 -20 2.99 1.7
    -2 7 -21 2.78 3.49
    -2 -7 -21 2.63 1.97
    2 -8 -21 99.77 5.43
    2 8 -21 64.93 14.97
    -2 -8 21 90.51 8.01
    2 -8 -20 22.09 3.01
    2 8 -20 20.88 8.7
    -2 -8 20 24.57 4.62
    2 -8 -19 3.14 1.79
    2 8 -19 5.59 4.63
    -2 -8 19 2.46 2.86
    2 -8 -18 18.44 2.7
    2 8 -18 10.31 6.16
    -2 -8 18 24.96 4.97
    2 -8 -17 131.59 5.76
    -2 -8 17 142.67 8.12
    2 -8 -16 31.43 3.04
    -2 -8 16 29.32 4.12
    2 -8 -15 3.69 1.52
    -2 -8 15 3.39 2.12
    -2 8 15 1.48 1.1
    2 -8 -14 25.4 2.6
    -2 8 14 25.05 2.5
    -2 -8 14 30.47 3.66
    2 -8 -13 185.95 7.92
    -2 8 13 191.56 6.71
    -2 -8 13 180.85 8.76
    2 -8 -12 253.26 8.54
    -2 8 12 243.68 8.03
    -2 -8 12 246.78 10.21
    -2 8 11 116.16 5.15
    -2 -8 11 128 6.05
    -2 8 10 3.27 1.24
    -2 -8 10 2.84 1.74
    -2 8 9 56.69 2.62
    -2 -8 9 57.92 3.65
    -2 -8 8 109.22 4.9
    -2 8 8 105.87 3.49
    -2 -8 7 161.58 6.13
    -2 8 7 168.74 4.72
    -2 8 7 157.29 5.16
    -2 8 6 297.06 9.62
    -2 8 6 306.3 8.19
    -2 8 6 294.74 6.4
    -2 -8 6 305.69 9.7
    -2 8 5 80.82 1.4
    -2 8 5 86.88 3.19
    -2 8 5 82.9 2.97
    -2 -8 5 90.64 3.63
    -2 8 4 220.76 6.64
    -2 8 4 234.24 5.88
    -2 -8 4 218.92 7.99
    -2 8 3 115.86 2.97
    -2 -8 3 109.52 4.52
    -2 8 3 122.77 4.57
    2 8 -2 16.11 1.29
    -2 8 2 18.75 2.18
    -2 8 2 18.06 0.96
    -2 -8 2 18.43 1.61
    2 8 -1 0.5 0.67
    -2 8 1 0.33 1.73
    -2 8 1 1.34 0.49
    -2 -8 1 -0.05 0.86
    2 8 0 156.05 4.77
    -2 8 0 164.84 3.8
    -2 8 0 163.93 8.44
    -2 -8 0 168.49 4.89
    2 -8 1 96.37 1.54
    2 -8 1 94.73 1.72
    2 8 1 94.56 2.78
    -2 8 -1 101.67 2.4
    -2 -8 -1 100.25 3.21
    2 -8 2 89.66 1.63
    2 -8 2 90.24 1.91
    2 8 2 88.78 2.71
    -2 -8 -2 86.73 2.88
    -2 8 -2 86.57 2.16
    2 -8 3 1151.09 36.44
    2 8 3 1164.76 39.04
    2 8 3 1102.59 37.34
    -2 -8 -3 1141.96 39.47
    -2 8 -3 1131.28 37.07
    2 8 4 1071.58 32.96
    2 8 4 995.85 33.17
    -2 8 -4 1014.87 32.9
    -2 -8 -4 990.13 33.55
    2 8 5 356.87 9.68
    2 8 5 359.35 8.16
    -2 8 -5 352.51 9.29
    -2 -8 -5 353.88 10.24
    2 8 6 115.82 3.5
    -2 8 -6 115.44 10.78
    -2 -8 -6 122.76 4.24
    2 8 7 18.15 1.72
    -2 8 -7 18.72 5.88
    -2 -8 -7 19.47 1.76
    2 8 8 164.26 5.38
    -2 8 -8 154.98 10.18
    -2 -8 -8 161.36 4.93
    2 8 9 239.47 6.91
    -2 8 -9 250.06 16.43
    -2 -8 -9 245.24 7.89
    2 8 10 283.08 8.39
    -2 8 -10 269.38 13.31
    -2 -8 -10 305.4 8.8
    2 8 11 139.85 4.69
    -2 8 -11 122.92 9.17
    -2 -8 -11 138.54 4.79
    2 8 12 766.77 26.52
    -2 8 -12 747.27 36.61
    2 8 13 225.74 7.29
    -2 8 -13 223.29 13.64
    2 8 14 132.71 5.96
    -2 8 -14 138.27 9.84
    2 8 15 85.05 4.09
    -2 8 -15 92.89 8.26
    -2 -8 -15 85.67 4.29
    2 8 16 182.96 7.55
    -2 -8 -16 178.28 6.86
    -2 8 -16 160.19 11.96
    2 8 17 45.2 3.1
    -2 -8 -17 47.27 3.53
    -2 8 -17 38.04 5.72
    2 8 18 113.37 4.29
    -2 8 -18 110.31 8.98
    -2 -8 -18 132.24 5.58
    -2 -8 -19 12.29 2.29
    -2 8 -19 9.91 4.18
    -2 8 -20 44.31 7.27
    -2 -8 -20 66.76 3.91
    -2 -8 -21 97.26 5.35
    -2 8 -21 103.37 11.42
    2 -9 -20 9.82 2.45
    -2 -9 20 13.54 3.7
    2 -9 -19 43.05 3.61
    -2 -9 19 34.33 6.43
    2 -9 -18 6.58 2.17
    -2 -9 18 13.3 3.43
    2 -9 -17 4.09 2.06
    -2 -9 17 6.85 2.95
    2 -9 -16 53.06 3.81
    -2 -9 16 61.06 5.5
    2 -9 -15 138.65 6.38
    -2 9 15 133.23 5.88
    -2 -9 15 136.85 7.78
    2 -9 -14 7.52 1.99
    -2 9 14 10.71 2.03
    -2 -9 14 10.51 2.72
    2 -9 -13 59.76 3.84
    -2 -9 13 59.31 4.79
    -2 9 13 67.43 3.42
    -2 9 12 7.43 1.63
    -2 -9 12 4.12 2.3
    -2 9 11 37.07 2.95
    -2 -9 11 28.47 3.47
    -2 9 10 32.51 2.13
    -2 -9 10 27.31 3.77
    -2 9 9 137.85 4.78
    -2 -9 9 136.26 5.98
    -2 9 8 39.55 2.11
    -2 9 8 36.49 2.5
    -2 -9 8 39.35 3.08
    -2 9 7 292.22 8.05
    -2 9 7 282.52 9.5
    -2 9 7 265.27 5.84
    -2 -9 7 282.76 9.67
    -2 9 6 5.5 0.98
    -2 9 6 2.9 0.31
    -2 9 6 3.81 1.19
    -2 -9 6 3.92 1.45
    -2 9 5 1453.47 52.15
    -2 9 5 1473.13 55.68
    -2 9 5 1247.01 41.01
    -2 9 5 1370.3 45.3
    -2 -9 5 1489.65 57.58
    -2 9 4 5.43 1.47
    -2 9 4 6.87 0.99
    -2 -9 4 7.79 1.8
    2 9 -3 511.99 15.28
    -2 9 3 518.14 14.46
    -2 9 3 563.4 18.11
    -2 -9 3 520.13 16.22
    2 9 -2 16.82 1.43
    -2 9 2 15.26 1.24
    -2 9 2 14.66 2.71
    -2 -9 2 14.83 1.59
    2 9 -1 236.16 6.64
    -2 9 1 243.15 6.3
    -2 9 1 246.57 9.29
    -2 -9 1 241.45 7
    2 9 0 -0.1 0.69
    -2 9 0 -0.02 0.48
    -2 9 0 2.67 1.58
    -2 -9 0 1.7 0.76
    2 -9 1 8.75 0.33
    2 -9 1 9.33 0.25
    2 9 1 9.66 1.09
    -2 9 -1 9.89 0.93
    -2 -9 -1 9.88 1.37
    2 -9 2 22.19 0.81
    2 -9 2 23.98 0.56
    2 9 2 25.25 1.49
    -2 9 -2 25.03 1.07
    -2 -9 -2 24.57 1.78
    2 -9 3 166.37 3.31
    2 -9 3 174.81 4.01
    2 9 3 169.48 4.74
    2 9 3 159.86 4.57
    -2 9 -3 174.7 4.48
    -2 -9 -3 171.17 4.94
    2 -9 4 1.31 0.6
    2 9 4 2.52 0.87
    2 9 4 2.4 0.51
    -2 9 -4 2.77 0.62
    -2 -9 -4 1.43 1.09
    2 9 5 612.89 18.43
    2 9 5 624.4 16.59
    -2 -9 -5 626.4 19.72
    -2 9 -5 604.61 17.74
    2 9 6 0.92 0.85
    -2 9 -6 1.95 0.76
    -2 -9 -6 0.37 0.83
    2 9 7 2.17 1.02
    -2 -9 -7 2.51 0.97
    -2 9 -7 0.01 2.89
    2 9 8 16.21 1.53
    -2 -9 -8 15.82 1.56
    -2 9 -8 9.66 5.99
    2 9 9 235.33 7.33
    -2 9 -9 262.46 18.72
    -2 -9 -9 250.17 7.43
    2 9 10 1.04 1
    -2 9 -10 1.02 2.89
    -2 -9 -10 0.32 0.93
    2 9 11 202.18 6.53
    -2 -9 -11 197.37 6.94
    -2 9 -11 190.54 13.32
    2 9 12 29.94 2.27
    -2 9 -12 29.31 6.37
    -2 -9 -12 27.09 2.16
    2 9 13 7.6 1.64
    -2 9 -13 5.1 4.75
    2 9 14 110.01 4.55
    -2 9 -14 102.05 10.71
    2 9 15 2.45 1.43
    -2 9 -15 3.19 3.32
    2 9 16 24.04 2.48
    -2 9 -16 17.77 5.58
    -2 -9 -16 26.27 2.92
    2 9 17 2.29 1.62
    -2 -9 -17 1.86 1.67
    -2 9 -17 2.9 3.6
    2 9 18 2.59 1.74
    -2 -9 -18 4.15 1.78
    -2 9 -18 1.7 3.87
    -2 9 -19 202.8 14.58
    -2 -9 -19 209.12 8.58
    -2 9 -20 2.06 5.05
    -2 -9 -20 2.17 1.74
    2 -10 -20 10.69 2.76
    -2 -10 20 14.32 4.08
    2 -10 -19 0.06 1.95
    -2 -10 19 -1.19 2.39
    2 -10 -18 0.48 1.49
    -2 -10 18 -0.26 2.28
    2 -10 -17 115.67 5.64
    -2 -10 17 98.85 9.18
    2 -10 -16 190.32 8.2
    -2 -10 16 181.08 10.2
    -2 10 16 185.27 8.12
    2 -10 -15 67.95 4.58
    -2 10 15 60.29 4.2
    -2 -10 15 68.62 5.48
    2 -10 -14 518.84 19.16
    -2 10 14 557.6 19.03
    -2 -10 14 548.96 21.92
    -2 -10 13 65.9 6.25
    -2 10 13 68.36 3.85
    -2 10 12 421.19 13.79
    -2 -10 12 414.05 16.08
    -2 10 11 5.26 1.99
    -2 -10 11 6.41 2.68
    -2 10 10 14.72 1.85
    -2 -10 10 12.05 2.56
    -2 -10 9 124.91 5.93
    -2 10 9 119.51 4.56
    -2 10 8 333.14 9.99
    -2 10 8 335.6 11.59
    -2 -10 8 314.42 11.49
    -2 10 7 115.58 2.41
    -2 10 7 131.52 5.31
    -2 10 7 130.6 4.89
    -2 -10 7 124.08 5.26
    -2 10 6 676.35 18.56
    -2 10 6 755.28 24.97
    -2 10 6 752.43 24.14
    -2 -10 6 741.76 25.99
    -2 -10 5 183.78 7.24
    -2 10 5 173.05 6.11
    -2 10 5 174.23 5.15
    2 10 -4 401.56 12.16
    -2 -10 4 394.42 12.72
    -2 10 4 400.53 13.96
    -2 10 4 393.68 10.94
    2 10 -3 276.65 8.19
    -2 10 3 281.31 7.39
    -2 10 3 277.54 9.51
    -2 -10 3 275.3 8.47
    2 10 -2 7.13 1.24
    -2 10 2 11.52 2.02
    -2 -10 2 8.52 1.32
    -2 10 2 8.44 0.96
    2 10 -1 126.63 4.13
    -2 -10 1 132.23 4.29
    -2 10 1 135.86 3.52
    -2 10 1 139.74 6.46
    2 10 0 34.07 1.91
    -2 -10 0 26.95 2.18
    -2 10 0 31.42 3.36
    -2 10 0 33.59 1.41
    2 10 1 156.28 4.62
    -2 -10 -1 153.59 4.67
    -2 10 -1 159.89 4.37
    2 10 2 1.23 0.82
    2 -10 2 0.94 0.39
    2 -10 2 1.09 0.22
    -2 -10 -2 0.59 0.99
    -2 10 -2 1.63 0.62
    2 10 3 24.65 1.57
    2 10 3 21.76 1.63
    2 -10 3 21.08 0.62
    2 -10 3 20.92 0.98
    -2 10 -3 24.79 1.45
    -2 -10 -3 23.07 1.57
    2 -10 4 12.82 1.03
    2 10 4 15.07 1.41
    2 10 4 19.42 1.08
    -2 10 -4 17.08 1.27
    -2 -10 -4 16.6 1.41
    2 -10 5 35.87 1.74
    2 10 5 39.36 1.2
    2 10 5 35.18 2.03
    -2 10 -5 32.59 1.51
    -2 -10 -5 37.17 1.99
    2 10 6 174.26 3.87
    2 -10 6 182.2 5.2
    2 10 6 181.49 6.1
    -2 -10 -6 185.54 5.45
    -2 10 -6 176.17 4.73
    2 10 7 483.45 14.89
    -2 10 -7 489.25 14.02
    -2 -10 -7 509.6 15.93
    2 10 8 68.4 3.21
    -2 -10 -8 71.33 2.89
    2 10 9 575.64 19.32
    -2 -10 -9 561.93 18.43
    2 10 10 395.58 12.38
    -2 10 -10 341.42 25.11
    -2 -10 -10 385.02 12.41
    2 10 11 99.85 3.99
    -2 10 -11 120.22 13.16
    -2 -10 -11 92.6 3.7
    2 10 12 176.44 6.49
    -2 -10 -12 185.3 6.71
    -2 10 -12 220.07 18.27
    2 10 13 214.29 7.4
    -2 10 -13 176.42 14.91
    2 10 14 1.73 1.62
    -2 10 -14 -1.83 3.75
    2 10 15 16.57 2.73
    -2 10 -15 11.21 6.47
    2 10 16 154.37 6.29
    -2 10 -16 145.52 14.73
    2 10 17 4.37 1.85
    -2 10 -17 3.25 5.26
    -2 -10 -17 3.92 2.41
    2 10 18 317.7 12.18
    -2 10 -18 299.85 23.56
    -2 -10 -18 332 13.14
    2 10 19 4.02 2.28
    -2 -10 -19 0.83 1.81
    -2 10 -19 1.76 5.09
    2 -11 -19 1.04 1.86
    -2 -11 19 1.96 2.81
    2 -11 -18 48.18 3.97
    -2 -11 18 38.19 6.56
    2 -11 -17 -0.11 2.18
    -2 -11 17 1.75 2.98
    -2 11 17 2.21 1.73
    2 -11 -16 6.4 2.21
    -2 11 16 5.94 2.11
    -2 -11 16 4.19 3.05
    2 -11 -15 174.82 7.56
    -2 11 15 178.03 7.51
    -2 -11 15 166.51 11.1
    2 -11 -14 21.11 2.88
    -2 11 14 21.71 2.77
    -2 -11 14 18.48 4.52
    -2 11 13 165.82 6.48
    -2 -11 13 141.55 7.85
    -2 11 12 4.86 2.12
    -2 -11 12 4.44 2.36
    -2 11 11 189.54 6.73
    -2 -11 11 182.21 8.36
    -2 -11 10 127.72 6.18
    -2 11 10 127.61 4.91
    -2 11 9 183.07 6.15
    -2 11 9 188.58 6.7
    -2 -11 9 179.03 7.88
    -2 -11 8 47.81 3.7
    -2 11 8 51.82 3.09
    -2 11 8 49.17 2.67
    -2 11 7 200.29 6.32
    -2 11 7 189.2 6.48
    -2 -11 7 195.74 7.63
    -2 11 6 98.34 3.5
    -2 11 6 95.33 3.96
    -2 -11 6 96.42 5.22
    2 11 -5 18.28 2.01
    -2 11 5 20.99 1.68
    -2 11 5 19.04 2.48
    -2 -11 5 20.97 2.22
    2 11 -4 30.77 2.49
    -2 11 4 25.45 2.95
    -2 11 4 26.37 1.69
    -2 -11 4 29.32 2.21
    2 11 -3 0.99 1.1
    -2 11 3 2.14 1
    -2 -11 3 0.62 1.04
    -2 11 3 1.74 1.46
    2 11 -2 4.42 1.18
    -2 -11 2 2.68 1.24
    -2 11 2 3.12 1.83
    -2 11 2 3.66 1.07
    2 11 -1 4.96 1.23
    -2 11 1 3.84 2.19
    -2 -11 1 5.97 1.23
    -2 11 1 5.91 0.91
    2 11 0 284.53 8.27
    -2 11 0 284.38 7.43
    -2 11 0 245.57 10.56
    -2 -11 0 272.9 8.22
    2 11 1 33.75 2.07
    -2 -11 -1 30.28 1.95
    -2 11 -1 32.96 1.84
    2 11 2 554.79 16.75
    2 -11 2 522.21 13.49
    2 -11 2 537.58 13.37
    -2 -11 -2 563.48 17.01
    -2 11 -2 542.63 15.46
    2 11 3 53.63 2.62
    2 11 3 48.51 2.36
    2 -11 3 49.66 1.52
    -2 -11 -3 52.79 2.63
    -2 11 -3 47.35 2.22
    2 11 4 295.34 8.91
    2 -11 4 297.69 7.73
    2 11 4 306.7 8.23
    -2 -11 -4 299.11 9.26
    -2 11 -4 296.92 8.44
    2 -11 5 80.49 2.68
    2 11 5 83.41 2.24
    2 11 5 85.55 3.42
    -2 -11 -5 82.53 3.47
    -2 11 -5 85.75 3.12
    2 11 6 91.88 2.33
    2 11 6 86.91 3.63
    2 -11 6 92.39 3.06
    -2 11 -6 87.76 2.86
    -2 -11 -6 93.85 3.76
    2 11 7 33.33 2.57
    2 -11 7 23.44 1.49
    -2 -11 -7 25.34 2.16
    -2 11 -7 23.6 1.56
    2 11 8 137.85 5.01
    2 -11 8 143.92 4.97
    -2 -11 -8 141.79 5.05
    -2 11 -8 139.03 4.28
    2 -11 9 2.34 1.23
    2 11 9 1.04 1.19
    -2 -11 -9 0.7 1.23
    2 11 10 16.38 2.33
    2 -11 10 13.39 1.74
    -2 -11 -10 12.45 1.48
    2 11 11 26.92 2.23
    -2 -11 -11 18.67 2.21
    2 11 12 34.63 2.7
    -2 -11 -12 34.25 2.16
    -2 11 -12 32.64 7.73
    2 11 13 48.34 3.21
    -2 11 -13 55.39 13.83
    2 11 14 41.8 3.15
    -2 11 -14 54.3 11.56
    2 11 15 1.05 1.48
    -2 11 -15 1.23 5.67
    2 11 16 30.23 3
    -2 11 -16 28.94 11.15
    2 11 17 252.91 11.24
    -2 -11 -17 259.59 10.71
    -2 11 -17 269.85 26.42
    2 11 18 18.21 2.78
    -2 -11 -18 18.43 3.74
    -2 11 -18 15.92 11.02
    2 11 19 89.19 5.37
    -2 -11 -19 99.32 5.91
    -2 11 -19 76.67 17.85
    2 -12 -18 26.79 3.6
    -2 12 18 35.95 3.58
    -2 -12 18 26.75 6.18
    2 -12 -17 6.9 2.61
    -2 -12 17 7.76 3.39
    -2 12 17 7.52 2.33
    2 -12 -16 1.36 1.59
    -2 -12 16 -0.77 2.14
    -2 12 16 0.48 1.57
    2 -12 -15 22.9 3.21
    -2 -12 15 24.46 4.01
    -2 12 15 21.17 2.99
    -2 -12 14 3.35 2.51
    -2 12 14 4.58 1.91
    -2 -12 13 73.52 6.64
    -2 12 13 74.64 4.33
    -2 -12 12 9.58 3.27
    -2 12 12 7.46 2.02
    -2 -12 11 316.57 12.83
    -2 12 11 330.84 11.15
    -2 -12 10 20.88 2.97
    -2 12 10 20.29 2.35
    -2 -12 9 438.03 16.68
    -2 12 9 456.75 16.55
    -2 12 9 443.83 14.66
    -2 -12 8 -0.71 1.27
    -2 12 8 0.04 0.96
    -2 12 8 0.48 1.04
    -2 -12 7 2.24 1.58
    -2 12 7 3.33 1.7
    -2 12 7 2.02 1.51
    2 12 -6 56.18 3.12
    -2 -12 6 59.01 4.28
    -2 12 6 61 2.74
    -2 12 6 54.86 3.09
    2 12 -5 2.32 1.3
    -2 -12 5 2.33 1.67
    -2 12 5 2.12 1.65
    -2 12 5 2.05 1.04
    2 12 -4 0.42 1.13
    -2 -12 4 0.71 1.45
    -2 12 4 0.44 1.32
    -2 12 4 1.81 0.91
    2 12 -3 0.16 1.16
    -2 -12 3 1.95 1.14
    -2 12 3 3.35 0.92
    -2 12 3 -0.7 1.63
    2 12 -2 0.45 0.98
    -2 -12 2 0.02 1.2
    -2 12 2 1.91 1.62
    -2 12 2 0.16 0.97
    2 12 -1 120.59 4.34
    -2 12 1 123 3.74
    -2 12 1 108.7 5.92
    -2 -12 1 126.2 5.02
    2 12 0 36.14 2.29
    -2 12 0 34.32 1.79
    -2 12 0 40.73 4.86
    -2 -12 0 40.02 2.63
    2 12 1 100 3.64
    -2 12 -1 95.25 3.38
    -2 -12 -1 90.62 3.3
    2 -12 2 12.12 0.53
    2 -12 2 12.27 0.39
    2 12 2 17.04 1.57
    -2 12 -2 13.5 1.24
    -2 -12 -2 13.86 1.65
    2 12 3 11.15 1.49
    2 -12 3 10.53 0.77
    2 12 3 13.11 1.52
    -2 -12 -3 10.87 1.3
    -2 12 -3 11.24 1.12
    2 12 4 7.08 1.62
    2 12 4 3.82 0.97
    2 -12 4 4.96 0.81
    -2 -12 -4 5.1 1.09
    -2 12 -4 4.31 0.97
    2 12 5 186.94 6.22
    2 12 5 201.61 5.11
    2 -12 5 189.86 5.34
    -2 -12 -5 190.15 5.71
    -2 12 -5 191.81 5.53
    2 -12 6 -0.06 0.75
    2 12 6 0.04 1.02
    2 12 6 0.45 0.5
    -2 -12 -6 0.17 0.97
    -2 12 -6 0.61 0.75
    2 12 7 1.95 1.35
    2 -12 7 2.46 1.09
    -2 -12 -7 3.04 1.31
    -2 12 -7 4.29 1.23
    2 12 8 125.98 4.9
    2 -12 8 128.77 4.56
    -2 -12 -8 123.72 4.23
    -2 12 -8 121 4.47
    2 12 9 78.13 3.84
    2 -12 9 77.06 3.81
    -2 -12 -9 80.81 3.16
    -2 12 -9 83.09 3.12
    2 12 10 5.8 1.57
    2 -12 10 4.24 1.61
    -2 -12 -10 4.35 1.45
    2 12 11 91.41 4.17
    2 -12 11 87.32 4.51
    -2 -12 -11 90.86 3.47
    2 -12 12 7.14 2.14
    2 12 12 7.67 1.96
    -2 -12 -12 9.73 1.75
    2 -12 13 135.05 5.98
    2 12 13 136.16 5.91
    2 12 14 8.08 2.03
    2 -12 14 5.55 2.13
    2 12 15 318.84 11.86
    2 -12 15 322.28 12.5
    2 -12 16 4.02 2.63
    2 12 16 4.28 1.91
    -2 12 -16 5.77 5.58
    2 12 17 6.7 2.3
    2 -12 17 7.68 3.08
    -2 12 -17 -0.29 8.28
    2 -12 18 1.29 1.86
    2 12 18 -1.74 1.59
    -2 -12 -18 2.19 1.74
    -2 12 -18 1.12 7.46
    2 -13 -17 51.29 4.61
    -2 -13 17 53.95 5.97
    -2 13 17 64.28 5.49
    2 -13 -16 25.63 4.3
    -2 -13 16 33.65 5.47
    -2 13 16 30.41 3.35
    2 -13 -15 2.68 2.18
    -2 -13 15 5.7 2.45
    -2 13 15 1.81 1.87
    -2 -13 14 -0.64 2.5
    -2 13 14 1.12 1.48
    -2 -13 13 1.57 1.62
    -2 13 13 -0.86 1.24
    -2 -13 12 246.27 12.22
    -2 13 12 245.13 9.06
    -2 -13 11 35.85 4.06
    -2 13 11 41.33 3.12
    -2 -13 10 304.87 12.5
    -2 13 10 324.43 12.07
    -2 -13 9 1.41 2.03
    -2 13 9 1.27 1.25
    -2 13 9 0.48 1.36
    -2 -13 8 109.58 5.67
    -2 13 8 119.3 5.07
    -2 13 8 119.88 4.72
    2 13 -7 2.14 1.51
    -2 -13 7 3.33 1.68
    -2 13 7 2.46 1.29
    -2 13 7 3.65 1.81
    2 13 -6 53 3.23
    -2 -13 6 50.9 3.41
    -2 13 6 47.99 3.81
    -2 13 6 56.89 2.92
    2 13 -5 68.11 4.44
    -2 -13 5 80.54 4.62
    -2 13 5 76.54 3.26
    -2 13 5 76.43 3.85
    2 13 -4 118.09 4.75
    -2 -13 4 114.57 4.84
    -2 13 4 106.21 5.24
    -2 13 4 120.31 4.29
    2 13 -3 270.93 8.75
    -2 -13 3 259.87 9.47
    -2 13 3 253.96 7.63
    -2 13 3 260.03 11.48
    2 13 -2 2.07 1.16
    -2 13 2 0.29 0.89
    -2 13 2 -0.36 1.86
    -2 -13 2 0.34 1.3
    2 13 -1 292.16 9.3
    -2 13 1 301.13 8.57
    -2 13 1 274.46 11.54
    -2 -13 1 285.99 9.01
    2 13 0 5.43 1.43
    -2 -13 0 5.37 1.42
    -2 13 0 2.72 2.44
    -2 13 0 3.32 1.04
    2 13 1 18.9 2.3
    -2 -13 -1 16.79 1.84
    -2 13 -1 16.87 1.45
    -2 13 -1 17.41 4.84
    2 13 2 22.88 2.43
    2 13 2 20.06 2.68
    -2 -13 -2 22.52 1.96
    -2 13 -2 24.43 1.62
    2 13 3 22.84 2.51
    2 -13 3 20.92 0.96
    2 13 3 22.23 1.9
    -2 -13 -3 23.69 1.91
    -2 13 -3 21.2 1.57
    2 13 4 99.73 4.24
    2 13 4 108.16 3.68
    2 -13 4 96.03 2.74
    -2 -13 -4 98.49 3.95
    -2 13 -4 102.33 3.35
    2 13 5 77.17 2.59
    2 -13 5 77.16 2.7
    2 13 5 75.72 3.79
    -2 -13 -5 77.61 3.01
    -2 13 -5 81.83 3.47
    2 13 6 2.02 1.16
    2 13 6 0.34 0.59
    2 -13 6 0.81 0.85
    -2 -13 -6 -0.33 0.85
    -2 13 -6 0.56 1.03
    2 13 7 439.5 15.48
    2 -13 7 429.02 13.27
    -2 -13 -7 431.39 13.15
    -2 13 -7 436.51 13.81
    2 13 8 11.22 1.83
    2 -13 8 6.13 1.35
    -2 -13 -8 8.15 1.35
    -2 13 -8 9.59 1.36
    2 13 9 23.37 2.24
    2 -13 9 15.17 1.72
    -2 -13 -9 18.05 1.67
    -2 13 -9 20.08 1.75
    2 13 10 0.82 1.7
    2 -13 10 0.86 1.36
    -2 -13 -10 1.73 1.21
    -2 13 -10 1.74 1.04
    2 13 11 123.05 5.51
    2 -13 11 114.6 4.8
    -2 -13 -11 122.73 4.83
    -2 13 -11 126.1 5.09
    2 13 12 121.42 5.33
    2 -13 12 118.5 5.23
    -2 -13 -12 128.71 4.5
    2 13 13 12.78 2.19
    2 -13 13 8.15 2.11
    2 13 14 271.01 10.32
    2 -13 14 252.68 10.08
    2 13 15 4.82 2.35
    2 -13 15 3.21 1.97
    2 13 16 36.55 3.38
    2 -13 16 34.05 4.36
    2 13 17 21.22 3.47
    2 -13 17 13.99 3.17
    2 -14 -16 39.15 5.45
    -2 -14 16 38.97 5.26
    -2 14 16 47.75 4.02
    -2 -14 15 2.81 2.33
    -2 14 15 0.28 1.73
    -2 -14 14 26.9 4.13
    -2 14 14 34.15 3.27
    -2 -14 13 22.66 3.7
    -2 14 13 26.05 3.6
    -2 -14 12 10.29 2.84
    -2 14 12 12.57 2.79
    -2 -14 11 2.71 2.27
    -2 14 11 4.33 1.74
    -2 -14 10 0.39 1.8
    -2 14 10 1.87 1.41
    -2 -14 9 12.01 2.52
    -2 14 9 12.66 2.14
    -2 14 9 15.24 2.52
    2 14 -8 9.85 2.18
    -2 -14 8 8.59 2.33
    -2 14 8 11.02 1.89
    -2 14 8 9.9 1.95
    2 14 -7 78.93 4.14
    -2 -14 7 72.57 4.4
    -2 14 7 74.26 4.08
    -2 14 7 80.03 3.7
    2 14 -6 34.82 3
    -2 -14 6 31.99 2.94
    -2 14 6 34.25 2.71
    -2 14 6 33.98 2.49
    2 14 -5 3.23 1.52
    -2 -14 5 2.81 1.52
    -2 14 5 2.13 1.92
    -2 14 5 2.52 1.25
    2 14 -4 203.85 7.38
    -2 -14 4 216.73 8.41
    -2 14 4 213.11 8.58
    -2 14 4 219.06 7.13
    2 14 -3 2.01 1.43
    -2 -14 3 2.1 1.25
    -2 14 3 1.81 1.41
    -2 14 3 1.85 1.8
    2 14 -2 254.07 9.77
    -2 -14 2 255.12 9.06
    -2 14 2 254.34 7.78
    -2 14 2 232.23 9.69
    2 14 -1 22.13 2.28
    -2 -14 1 20.41 2.34
    -2 14 1 16.43 3.41
    -2 14 1 24.1 2.21
    2 14 0 221.9 7.38
    -2 -14 0 215.1 6.75
    -2 14 0 193.55 10.42
    -2 14 0 212.76 6.54
    2 14 1 1.9 1.3
    -2 -14 -1 1.38 1.24
    -2 14 -1 2.12 2.35
    -2 14 -1 2.29 1.23
    2 14 2 13.69 2.34
    2 14 2 15.64 1.96
    -2 -14 -2 16.76 1.52
    -2 14 -2 13.1 1.51
    2 14 3 130.24 5.09
    2 14 3 136.75 5.13
    -2 -14 -3 130.97 4.85
    -2 14 -3 133.48 4.95
    2 14 4 358.14 10.8
    2 14 4 346.53 11.48
    2 -14 4 329.54 8.77
    -2 -14 -4 351.76 10.46
    -2 14 -4 358.87 10.49
    2 14 5 6.3 1.08
    2 14 5 7.67 1.79
    2 -14 5 4.01 0.98
    -2 14 -5 7.39 1.29
    -2 -14 -5 5.78 1.47
    2 14 6 435.74 14.36
    2 14 6 423.35 11.98
    2 -14 6 418.55 12.62
    -2 -14 -6 420.47 12.85
    -2 14 -6 436.33 14.05
    2 14 7 47.04 1.81
    2 14 7 49.26 3.27
    2 -14 7 41.01 2.38
    -2 -14 -7 44.01 2.72
    -2 14 -7 40.98 2.43
    2 14 8 39.36 2.97
    2 -14 8 35.76 2.44
    -2 -14 -8 41.06 2.51
    -2 14 -8 36.04 2.3
    2 14 9 111.4 5.97
    2 -14 9 110.33 4.64
    -2 -14 -9 111.24 4.57
    -2 14 -9 106.41 3.99
    2 14 10 15.3 2.29
    2 -14 10 11.82 2.06
    -2 -14 -10 11.05 1.79
    -2 14 -10 14.3 1.99
    2 -14 11 14.66 1.99
    2 14 11 17.04 2.51
    -2 -14 -11 12.88 1.9
    -2 14 -11 15.55 1.74
    2 14 12 3.43 1.83
    2 -14 12 2.72 1.83
    -2 14 -12 2.92 1.63
    2 14 13 1.04 1.95
    2 -14 13 0.92 1.4
    2 14 14 39.85 3.2
    2 -14 14 24.03 3.16
    2 14 15 -0.22 1.43
    2 -14 15 0.01 1.69
    2 -14 16 4.91 2.72
    -2 15 15 174.53 8.97
    -2 -15 15 138.4 8.99
    -2 -15 14 31.41 4.4
    -2 15 14 37.24 3.73
    -2 -15 13 58.03 5.26
    -2 15 13 59.96 4.18
    -2 -15 12 118.49 6.9
    -2 15 12 127.61 5.86
    -2 -15 11 5.59 2.36
    -2 15 11 5.22 1.89
    2 15 -10 29.74 3.41
    -2 -15 10 32.23 3.52
    -2 15 10 36.92 3.06
    2 15 -9 10.17 2.14
    -2 -15 9 6.49 2.39
    -2 15 9 7.28 2.4
    -2 15 9 8.5 1.94
    2 15 -8 3.86 1.95
    -2 -15 8 4.64 2.06
    -2 15 8 6.78 1.7
    -2 15 8 6.51 2.24
    2 15 -7 125.13 6.85
    -2 -15 7 118.49 5.86
    -2 15 7 126.68 5.69
    -2 15 7 116.41 6.08
    2 15 -6 74.1 4.22
    -2 -15 6 70.74 4.14
    -2 15 6 75.42 4.94
    -2 15 6 73.57 3.86
    2 15 -5 245.94 9.17
    -2 -15 5 243.22 8.83
    -2 15 5 248.11 9.5
    -2 15 5 249.18 8.26
    2 15 -4 3.84 1.65
    -2 -15 4 5.17 1.83
    -2 15 4 4.45 1.38
    -2 15 4 1.27 2.01
    2 15 -3 47.43 3.23
    -2 -15 3 45.99 3.44
    -2 15 3 44.39 2.61
    -2 15 3 54.09 4.91
    2 15 -2 0.53 1.38
    -2 -15 2 -0.61 1.08
    -2 15 2 0.15 1.47
    -2 15 2 0.06 0.87
    2 15 -1 57.48 3.31
    -2 -15 1 52.18 3.23
    -2 15 1 44.05 2.67
    -2 15 1 61.51 4.95
    2 15 0 8.88 1.86
    -2 -15 0 8 1.7
    -2 15 0 7.34 4.15
    -2 15 0 9.42 1.47
    2 15 1 136.77 5.37
    -2 -15 -1 135.79 5.17
    -2 15 -1 127.47 10.11
    -2 15 -1 138.11 4.71
    2 15 2 304.23 11.48
    2 15 2 303.45 10.26
    -2 -15 -2 282.18 8.72
    -2 15 -2 297.58 9.04
    2 15 3 2.48 1.47
    2 15 3 1.18 1.47
    -2 15 -3 3.05 1.16
    -2 -15 -3 1.45 1.02
    2 15 4 34.57 2.16
    2 15 4 46.01 3.71
    2 -15 4 33.87 1.34
    -2 -15 -4 40.87 2.57
    -2 15 -4 36.41 2.23
    2 15 5 387.53 11.31
    2 -15 5 382.29 10.92
    2 15 5 399.09 13.58
    -2 -15 -5 388.97 11.8
    -2 15 -5 394.31 12.3
    2 15 6 33.35 2.92
    2 15 6 32.7 1.67
    2 -15 6 29.34 1.92
    -2 -15 -6 37.07 2.38
    -2 15 -6 31.92 2.14
    2 15 7 13.25 1.23
    2 -15 7 10.54 1.58
    2 15 7 12.44 2.14
    -2 -15 -7 10.71 1.43
    -2 15 -7 14.3 1.62
    2 15 8 61.21 3.87
    2 -15 8 61.11 3.04
    -2 -15 -8 58.83 3.08
    -2 15 -8 64.11 2.92
    2 15 9 191.39 7.46
    2 -15 9 182 6.74
    -2 -15 -9 187.81 6.42
    -2 15 -9 192.98 6.47
    2 15 10 29.91 2.77
    2 -15 10 20.44 2.57
    -2 -15 -10 20.61 2.16
    -2 15 -10 27.46 2.55
    2 15 11 124.29 5.72
    2 -15 11 108.9 5.53
    -2 -15 -11 111.8 4.73
    -2 15 -11 118.41 5.39
    2 15 12 72.05 4.41
    2 -15 12 64.48 4.62
    -2 15 -12 77.63 3.63
    2 15 13 8.81 2.81
    2 -15 13 7.73 2.4
    -2 15 -13 7.22 2.05
    2 15 14 1.4 1.72
    2 -15 14 0.91 1.67
    -2 15 -14 2.24 1.37
    -2 -16 13 6.56 2.9
    -2 16 13 8.65 2.33
    2 16 -12 23.76 3.21
    -2 -16 12 20.99 4.35
    -2 16 12 26.33 3.06
    2 16 -11 3.43 1.89
    -2 -16 11 0.58 2.11
    -2 16 11 2.25 1.75
    2 16 -10 42.95 4.31
    -2 -16 10 35.82 4.68
    -2 16 10 37.19 3.37
    2 16 -9 10.13 2.36
    -2 -16 9 8.58 2.48
    -2 16 9 9.26 2.22
    -2 16 9 12.47 2.16
    2 16 -8 24.8 3.37
    -2 -16 8 23.99 3.91
    -2 16 8 38.6 3.01
    -2 16 8 31.11 3
    2 16 -7 502.59 18.37
    -2 -16 7 467.39 17.69
    -2 16 7 505.77 19.61
    -2 16 7 522.89 19.09
    2 16 -6 5.06 2.01
    -2 -16 6 3.3 2.28
    -2 16 6 5.87 1.87
    -2 16 6 5.83 1.74
    2 16 -5 82.2 5.22
    -2 -16 5 70.68 4.04
    -2 16 5 74.22 4.57
    -2 16 5 80.02 4.67
    2 16 -4 57.38 3.81
    -2 -16 4 55.29 3.93
    -2 16 4 59.27 4.4
    -2 16 4 58.51 3.3
    2 16 -3 14.81 2.21
    -2 -16 3 10.87 1.76
    -2 16 3 12.56 1.79
    -2 16 3 11.26 2.52
    2 16 -2 306.62 12.4
    -2 -16 2 316.79 10.18
    -2 16 2 329.55 11.46
    -2 16 2 310.36 14.4
    2 16 -1 26.39 2.6
    -2 -16 1 19.29 2.36
    -2 16 1 23.92 4.01
    -2 16 1 23.05 2.13
    2 16 0 176.05 6.84
    -2 -16 0 170.24 6.35
    -2 16 0 169.53 5.77
    -2 16 0 171.65 9.02
    2 16 1 251.04 8.77
    2 16 1 216.97 10.06
    -2 16 -1 226.2 12.76
    -2 16 -1 255.28 8.69
    -2 -16 -1 235.38 7.4
    2 16 2 1.65 1.48
    2 16 2 1.04 1.54
    -2 -16 -2 1.19 0.94
    -2 16 -2 -0.05 1.12
    -2 16 -2 0.31 2.59
    2 16 3 366 13.92
    2 16 3 333.2 11.37
    -2 -16 -3 334.4 10.34
    -2 16 -3 363.12 11.82
    2 16 4 30.28 2.76
    2 16 4 28.89 2.07
    -2 -16 -4 20.3 2.08
    -2 16 -4 26.81 2.08
    2 16 5 37.5 3.11
    2 16 5 33.8 2.01
    -2 -16 -5 31.06 2.4
    -2 16 -5 32.37 2.4
    2 16 6 221.77 6.56
    2 16 6 227.29 8.6
    -2 16 -6 227.91 7.4
    -2 -16 -6 215.08 7.43
    2 16 7 1.61 0.83
    2 16 7 0.97 1.52
    2 -16 7 1.36 1.09
    -2 16 -7 1.76 1.15
    -2 -16 -7 1.57 1.21
    2 16 8 80.9 4.74
    2 -16 8 72.38 3.38
    -2 -16 -8 76.33 3.58
    -2 16 -8 84.45 4.19
    2 16 9 5.26 2.21
    2 -16 9 1.67 1.43
    -2 -16 -9 3.19 1.27
    -2 16 -9 2.36 1.27
    2 16 10 7.52 2.07
    2 -16 10 5.7 1.86
    -2 -16 -10 4.84 1.53
    -2 16 -10 8.79 1.56
    2 16 11 86.38 5.05
    2 -16 11 84.4 4.75
    -2 -16 -11 90.17 4.06
    -2 16 -11 89.06 4.68
    2 16 12 -0.22 1.96
    2 -16 12 -0.16 1.54
    -2 16 -12 1.13 1.18
    2 16 13 53.32 4.03
    2 -16 13 40.28 4.28
    -2 16 -13 53.44 3.31
    2 17 -11 6.35 2.32
    -2 -17 11 3.14 2.92
    -2 17 11 5.47 2.21
    2 17 -10 318.23 12.55
    -2 17 10 321.69 12.24
    -2 -17 10 293.84 12.69
    2 17 -9 21.95 3.7
    -2 -17 9 17.47 3.6
    -2 17 9 22.11 3.32
    -2 17 9 22.8 2.88
    2 17 -8 11.14 2.41
    -2 -17 8 11.85 2.93
    -2 17 8 9.53 2.27
    -2 17 8 13.32 2.28
    2 17 -7 109.28 5.61
    -2 -17 7 96.41 5.96
    -2 17 7 110.45 5.27
    -2 17 7 106.47 5.49
    2 17 -6 8.36 2.19
    -2 -17 6 8.7 2.45
    -2 17 6 10.67 2.48
    -2 17 6 8.43 2.25
    2 17 -5 15.65 2.5
    -2 17 5 13.41 2.14
    -2 17 5 15.68 2.49
    -2 -17 5 11.81 2.16
    2 17 -4 19.46 2.81
    -2 -17 4 22.85 2.73
    -2 17 4 24.68 3.92
    -2 17 4 22.83 2.49
    2 17 -3 2.36 1.67
    -2 -17 3 1.95 1.31
    -2 17 3 2.71 1.78
    -2 17 3 2.59 2.02
    2 17 -2 0.37 1.41
    -2 -17 2 0.94 1.29
    -2 17 2 1.58 2.34
    -2 17 2 0.36 1.19
    2 17 -1 27.1 2.95
    -2 -17 1 27.63 2.1
    -2 17 1 30.38 5.38
    -2 17 1 31.05 2.46
    2 17 0 55.01 4.2
    -2 -17 0 46.63 3.05
    -2 17 0 51.11 3.54
    -2 17 0 49.65 6.43
    2 17 1 1.25 1.49
    2 17 1 0.92 1.32
    -2 -17 -1 -0.27 0.87
    -2 17 -1 1.74 2.41
    -2 17 -1 0.02 1.02
    2 17 2 38.48 3.39
    2 17 2 47 3.2
    -2 -17 -2 38.98 2.74
    -2 17 -2 49.71 2.68
    -2 17 -2 41.92 5.91
    2 17 3 6.86 1.8
    2 17 3 9.19 2.07
    -2 -17 -3 5.96 1.26
    -2 17 -3 11.08 4.25
    -2 17 -3 5.24 1.54
    2 17 4 109.63 4.44
    2 17 4 116.73 5.54
    -2 -17 -4 109.73 4.44
    -2 17 -4 114.29 4.5
    2 17 5 49.33 2.6
    2 17 5 55.42 3.92
    -2 -17 -5 49.32 2.44
    -2 17 -5 58.01 3.1
    2 17 6 197.44 8
    -2 -17 -6 174.65 5.6
    -2 17 -6 197.74 7.38
    2 17 7 10.62 2.22
    -2 -17 -7 5.35 1.49
    -2 17 -7 10.55 1.69
    2 17 8 20.48 3.26
    -2 -17 -8 12.65 1.86
    -2 17 -8 16.09 2.32
    2 17 9 48.56 3.8
    -2 -17 -9 42.51 2.71
    -2 17 -9 49.75 3.5
    2 17 10 37.34 4.18
    -2 -17 -10 32.83 2.41
    -2 17 -10 32.58 2.66
    2 17 11 24.52 3.25
    -2 -17 -11 23.86 1.41
    -2 17 -11 30.35 2.3
    -2 -18 9 10.42 2.5
    2 18 -8 35.23 3.66
    -2 -18 8 34.62 3.46
    -2 18 8 42.36 3.49
    -2 18 8 44.53 3.35
    2 18 -7 -0.23 1.83
    -2 -18 7 7.76 1.59
    -2 18 7 0.06 1.68
    -2 18 7 -0.76 1.58
    2 18 -6 1.2 1.9
    -2 -18 6 4.07 1.53
    -2 18 6 2.19 2.18
    -2 18 6 0.87 1.59
    2 18 -5 20.4 2.99
    -2 -18 5 23.42 3
    -2 18 5 20.33 3.11
    -2 18 5 20.38 2.44
    2 18 -4 96.66 5.31
    -2 -18 4 90.9 5.18
    -2 18 4 96.95 4.64
    -2 18 4 87.61 5.29
    2 18 -3 53.19 4.85
    -2 -18 3 45.17 2.9
    -2 18 3 49.99 3.27
    -2 18 3 48.63 4.57
    2 18 -2 215.04 8.58
    -2 -18 2 205.68 7.87
    -2 18 2 215.08 10.72
    -2 18 2 220.96 7.74
    2 18 -1 9.39 2.28
    -2 -18 1 9.39 1.92
    -2 18 1 11.18 3.17
    -2 18 1 11.56 1.85
    2 18 0 -0.13 1.64
    2 18 0 4.95 1.94
    -2 -18 0 1.87 1.3
    -2 18 0 0.92 2.55
    -2 18 0 1.02 1.34
    2 18 1 38.3 4.42
    2 18 1 38.55 3.44
    -2 -18 -1 37.14 2.12
    -2 18 -1 30.55 5.17
    -2 18 -1 40.34 2.66
    2 18 2 23.74 3.32
    2 18 2 26.58 2.98
    -2 -18 -2 29.35 2.18
    -2 18 -2 18.29 5.35
    -2 18 -2 22.28 2.28
    2 18 3 192.09 7.63
    2 18 3 186.76 7.74
    -2 -18 -3 175.58 6.24
    -2 18 -3 189.54 7.5
    -2 18 -3 169.79 11.59
    2 18 4 3.65 1.37
    2 18 4 6 1.94
    -2 -18 -4 3.39 1.08
    -2 18 -4 3.25 1.49
    2 18 5 92.6 5.35
    -2 -18 -5 87.38 3.26
    -2 18 -5 91.42 4.09
    2 18 6 38.35 3.54
    -2 -18 -6 38.61 2.06
    -2 18 -6 40.12 2.73
    2 18 7 11.67 2.35
    -2 -18 -7 6.29 1.52
    -2 18 -7 9.55 2.07
    2 18 8 40.62 4.12
    -2 -18 -8 27.64 1.79
    -2 18 -8 29.15 3.01
    -2 -19 5 239.66 9.14
    -2 19 5 258.72 12.31
    -2 19 5 274.27 11.33
    2 19 -4 2.32 1.81
    -2 -19 4 0.99 1.27
    -2 19 4 1.43 1.59
    -2 19 4 0.87 1.81
    2 19 -3 55.73 5.04
    -2 -19 3 46.89 2.92
    -2 19 3 60.45 3.71
    -2 19 3 64.15 4.91
    2 19 -2 70.42 4.68
    -2 -19 2 64.74 3.77
    -2 19 2 64.56 3.88
    -2 19 2 66.11 5.11
    2 19 -1 0.77 1.68
    2 19 -1 9.24 3.06
    -2 -19 1 0.09 1.3
    -2 19 1 1.1 1.36
    -2 19 1 2.08 2.83
    2 19 0 10.16 2.76
    2 19 0 1.41 1.83
    -2 -19 0 2.03 1.32
    -2 19 0 2.21 2.88
    -2 19 0 1.65 1.86
    2 19 1 18.06 3.11
    2 19 1 28.93 3.63
    -2 -19 -1 22 2.13
    -2 19 -1 17.39 4.8
    -2 19 -1 24.53 2.45
    2 19 2 124.03 6.54
    2 19 2 118.37 6.09
    -2 -19 -2 123.26 4.86
    -2 19 -2 121.62 10.21
    -2 19 -2 131.42 5.21
    2 19 3 6.65 1.89
    2 19 3 11.46 2.79
    -2 -19 -3 4.4 1.52
    -2 19 -3 11.79 4.96
    -2 19 -3 6.86 1.79
    2 19 4 56.54 4.78
    -2 -19 -4 43.64 2.63
    -2 19 -4 49.36 3.6
    -2 19 -4 29.42 6.8
    -3 0 23 12.43 3.98
    3 0 -22 0.39 1.27
    -3 0 22 1.86 2.5
    3 0 -21 102.42 4.52
    -3 0 21 117.23 9.2
    3 0 -20 0.25 0.94
    -3 0 20 0.92 2.1
    3 0 -19 227.79 7.09
    -3 0 19 232.18 13.01
    3 0 -18 -0.17 0.8
    -3 0 18 0.21 1.86
    3 0 -17 792.85 25.98
    -3 0 17 790.48 34.13
    3 0 -16 -1.05 0.74
    -3 0 16 1.08 2.1
    3 0 -15 1711.11 66.62
    -3 0 15 1699.06 77.27
    3 0 -14 -0.13 0.55
    -3 0 14 -0.54 1.52
    3 0 -13 1088.95 35.29
    -3 0 13 1022.88 39.22
    3 0 -12 -0.17 0.38
    -3 0 12 0.96 1.35
    3 0 -11 41.7 1.18
    -3 0 11 41.92 2.81
    3 0 -10 -0.45 0.33
    -3 0 10 -0.1 1.07
    3 0 -9 2425.39 99.41
    -3 0 9 2400.47 107.84
    3 0 -8 0.05 0.2
    -3 0 8 1.92 0.86
    3 0 -7 1994.37 74.23
    -3 0 7 2048.33 85.65
    -3 0 6 0.1 0.77
    -3 0 5 328.02 9.33
    -3 0 4 0.34 0.87
    -3 0 3 191.61 5.16
    -3 0 2 0.28 0.18
    -3 0 2 0.17 0.33
    -3 0 2 1.14 0.6
    -3 0 1 1685.47 64.2
    -3 0 1 1756.51 64.03
    -3 0 1 1743.2 62.27
    -3 0 1 1725.77 66.52
    -3 0 0 0.65 0.37
    -3 0 0 1.23 0.58
    -3 0 0 1.16 0.6
    3 0 1 1121.29 33.51
    -3 0 -1 1151.53 36.74
    -3 0 -1 1136.17 37.19
    -3 0 -1 1141.5 37.84
    3 0 2 0.36 0.11
    -3 0 -2 1.08 0.5
    -3 0 -2 0.17 0.54
    -3 0 -2 0.36 0.42
    3 0 3 135.05 2.22
    -3 0 -3 131.03 3.43
    -3 0 -3 132.23 3.15
    -3 0 -3 130.62 3.61
    3 0 4 0.54 0.21
    -3 0 -4 0.56 0.18
    -3 0 -4 0.49 0.58
    -3 0 -4 0.34 0.13
    -3 0 -4 0.72 0.56
    -3 0 -5 843.33 26.01
    -3 0 -5 836.93 26.55
    -3 0 -5 822.84 22.78
    -3 0 -5 873.23 24.19
    -3 0 -6 0.23 0.17
    -3 0 -6 0.36 0.75
    -3 0 -6 1.08 0.61
    -3 0 -6 0.17 0.26
    -3 0 -7 2883.21 131.68
    -3 0 -7 2917.61 127.02
    -3 0 -7 2622.84 120
    -3 0 -8 0.17 0.36
    -3 0 -8 -0.85 0.89
    -3 0 -8 0.75 0.69
    -3 0 -9 1189.68 42.24
    -3 0 -9 1149.68 40.67
    -3 0 -9 1193.94 39.04
    -3 0 -10 -0.05 0.49
    -3 0 -10 -1.78 1
    -3 0 -11 64.1 2.02
    -3 0 -11 59.74 2.98
    -3 0 -12 0.66 1.2
    -3 0 -12 0.72 0.58
    -3 0 -13 333.7 11.09
    -3 0 -13 342.19 9.47
    -3 0 -14 -3.05 1.72
    -3 0 -15 1599.32 66.7
    -3 0 -16 -2.71 1.91
    -3 0 -17 198.01 8.19
    -3 0 -18 0.42 1.57
    -3 0 -19 19.57 3.08
    -3 0 -20 2.49 2.05
    -3 0 -21 0.81 2.32
    -3 0 -22 1.41 1.97
    -3 1 23 54.54 7.49
    -3 -1 23 57.36 6.22
    3 -1 -22 0.21 0.99
    3 1 -22 0.75 1.18
    -3 1 22 -4.06 2.59
    -3 -1 22 -1.29 2.6
    3 -1 -21 51.82 2.48
    3 1 -21 48.81 3.39
    -3 -1 21 52.13 5.88
    -3 1 21 47.13 5.72
    3 1 -20 132.94 5.28
    3 -1 -20 120.23 4.3
    -3 1 20 116.91 8.01
    -3 -1 20 126.27 8.09
    3 -1 -19 1.57 1
    3 1 -19 1.45 1.1
    -3 -1 19 0.82 2.36
    -3 1 19 2.62 2.74
    3 1 -18 317.93 9.66
    3 -1 -18 310.38 8.95
    -3 -1 18 325.16 13.96
    -3 1 18 300.07 13.14
    3 1 -17 173.94 5.35
    3 -1 -17 157.4 4.44
    -3 1 17 165.31 8.33
    -3 -1 17 172.42 8.76
    3 1 -16 231.91 6.92
    3 -1 -16 228.64 6.41
    -3 1 16 237.05 11.69
    -3 -1 16 245.16 12.13
    3 -1 -15 56.98 2.13
    3 1 -15 60.12 2.39
    -3 -1 15 59.63 4.67
    -3 1 15 48.38 4.36
    3 -1 -14 20.9 1.12
    3 1 -14 20.51 1.27
    -3 -1 14 21.88 3.1
    -3 1 14 17.63 2.73
    3 -1 -13 3.38 0.67
    3 1 -13 4.01 0.81
    -3 1 13 6.18 2.11
    -3 -1 13 6.87 1.85
    3 1 -12 58.34 1.78
    -3 1 12 56.6 3.93
    -3 -1 12 54.72 4.3
    3 1 -11 59.87 1.57
    -3 1 11 55.29 3.08
    -3 -1 11 62.11 3.46
    3 1 -10 116.58 2.5
    3 -1 -10 110.9 2.99
    -3 1 10 131.35 4.6
    -3 -1 10 125.44 4.85
    3 -1 -9 362.13 9.74
    3 1 -9 349.23 8.12
    -3 1 9 370.54 11.9
    -3 -1 9 373.97 12.79
    3 1 -8 118.08 2.41
    3 -1 -8 121.83 3.66
    -3 1 8 121.52 3.98
    -3 -1 8 123.2 4.46
    3 -1 -7 96.94 2.61
    -3 1 7 98.31 3.75
    -3 -1 7 101.15 3.73
    3 -1 -6 367.33 9.23
    -3 1 6 374.67 10.51
    -3 -1 6 373.91 11.13
    3 -1 -5 864.19 25.54
    3 -1 -5 884.2 26.31
    -3 1 5 925.97 29.78
    -3 -1 5 922.8 30.49
    3 -1 -4 217.39 4.24
    -3 1 4 212.7 6.03
    -3 -1 4 214.94 6.18
    3 -1 -3 42.13 0.81
    -3 1 3 40.73 1.91
    -3 -1 3 41.33 2.03
    -3 -1 3 41.49 0.74
    3 -1 -2 178.46 3.42
    3 -1 -2 175.79 3.28
    -3 1 2 176.23 4.77
    -3 -1 2 173.82 3.19
    -3 1 2 178.71 3.37
    -3 -1 2 172.9 4.86
    -3 1 2 176.95 4.52
    3 -1 -1 863.83 23.99
    3 -1 -1 844.18 24.41
    -3 1 1 894.15 27.68
    -3 1 1 880.15 27.03
    -3 1 1 889.18 25.08
    -3 -1 1 869.16 24.52
    -3 -1 1 880.24 27.83
    -3 1 1 836.87 26.39
    3 -1 0 269.91 5.67
    3 -1 0 259.47 4.84
    -3 1 0 257.63 6.15
    -3 -1 0 262.37 7.35
    -3 1 0 268.69 6.98
    -3 1 0 259.35 6.19
    3 1 1 16.78 0.87
    3 1 1 15.82 0.47
    -3 1 -1 17.31 1.24
    -3 1 -1 16.7 0.87
    -3 1 -1 17.14 0.88
    -3 -1 -1 16.66 0.77
    -3 -1 -1 18.71 1.12
    3 1 2 87.1 1.46
    -3 1 -2 92.64 2.32
    -3 1 -2 82.86 2.18
    -3 1 -2 91.99 2.81
    -3 -1 -2 89.64 2.52
    -3 -1 -2 79.4 1.84
    3 1 3 106.03 1.86
    -3 1 -3 105.52 3.71
    -3 1 -3 110.7 2.78
    -3 1 -3 110.64 2.86
    -3 -1 -3 105.86 1.85
    -3 -1 -3 118.95 2.65
    -3 -1 -3 107.8 3.53
    3 1 4 894.35 25.32
    -3 1 -4 894.61 27.69
    -3 -1 -4 953.29 29.51
    -3 1 -4 864.99 23.65
    -3 1 -4 919.33 29.2
    -3 -1 -4 867.32 27.58
    -3 -1 -4 871.11 24.8
    3 1 5 25.27 0.77
    -3 1 -5 26.8 1.26
    -3 -1 -5 25.54 0.56
    -3 -1 -5 24.3 1.43
    -3 1 -5 27.77 1.7
    -3 1 -5 26.84 0.51
    3 1 6 555.19 14.09
    -3 1 -6 551.79 16.55
    -3 1 -6 553.47 15.55
    -3 -1 -6 543.25 13.9
    -3 -1 -6 558.68 16.04
    -3 1 -6 562.28 13.71
    3 1 7 30.62 1
    -3 1 -7 30.68 1.61
    -3 1 -7 29.9 1.74
    -3 -1 -7 30.99 0.94
    -3 -1 -7 28.07 1.74
    -3 1 -8 170.31 5.16
    -3 -1 -8 170.58 3.68
    -3 -1 -8 168.87 4.84
    -3 1 -8 170.18 4.69
    -3 1 -9 600.02 18.72
    -3 -1 -9 616.8 16.74
    -3 -1 -9 579.53 17.78
    -3 -1 -10 99.97 2.35
    -3 -1 -10 102.56 3.63
    -3 1 -10 84.87 3.86
    -3 1 -11 1.2 1.19
    -3 -1 -11 1.74 0.54
    -3 -1 -12 37.32 2.63
    -3 -1 -12 37.94 1.7
    -3 1 -12 34.74 2.68
    -3 1 -13 269.9 9.45
    -3 -1 -13 263.39 9.3
    -3 -1 -13 289.69 7.49
    -3 -1 -14 134.12 5.73
    -3 -1 -14 135.27 4.29
    -3 1 -14 123.25 6.65
    -3 1 -15 213.86 8.57
    -3 -1 -15 211.42 8.39
    -3 -1 -15 219.2 6.9
    -3 -1 -16 25.49 1.84
    -3 1 -16 29.38 3.01
    -3 -1 -16 27.75 2.87
    -3 1 -17 8.72 2.46
    -3 -1 -17 13.65 2.3
    -3 -1 -18 122.52 6.37
    -3 1 -18 123.08 6.25
    -3 1 -19 0.23 1.72
    -3 -1 -19 0.92 1.59
    -3 1 -20 0.05 2.02
    -3 -1 -20 1.3 1.78
    -3 1 -21 -0.27 2.11
    -3 -1 -21 2.94 1.86
    -3 -1 -22 -0.43 1.95
    -3 1 -22 2.93 2.11
    3 -2 -22 36.59 2.43
    3 2 -22 26 3.42
    -3 2 22 31.88 5.09
    -3 -2 22 37.25 5.43
    3 -2 -21 14.1 1.83
    3 2 -21 16.73 2.59
    -3 2 21 19.29 3.66
    -3 -2 21 18.64 4.04
    3 2 -20 82.77 4.07
    3 -2 -20 73.78 2.74
    -3 2 20 74.83 5.82
    -3 -2 20 73.56 6.7
    3 2 -19 1.1 1.24
    3 -2 -19 0.26 0.81
    -3 2 19 -0.34 2.25
    -3 -2 19 -1.47 2.57
    3 2 -18 71.97 3.23
    3 -2 -18 74.65 2.43
    -3 2 18 76.33 5.22
    -3 -2 18 83.14 6.14
    3 -2 -17 104.51 3.35
    3 2 -17 95.57 3.7
    -3 2 17 114.42 6.13
    -3 -2 17 110.04 6.58
    3 2 -16 -0.51 0.87
    -3 2 16 -0.86 1.75
    -3 -2 16 -2.19 2.39
    3 2 -15 41.45 2.17
    3 -2 -15 42.99 2.32
    -3 -2 15 56.1 5.11
    -3 2 15 53.43 3.74
    3 -2 -14 199.35 6.86
    3 2 -14 220.6 6.48
    -3 -2 14 207.65 9.01
    -3 2 14 203.9 8.15
    3 2 -13 496.95 14.26
    3 -2 -13 460.87 14.63
    -3 2 13 477.09 16.24
    -3 -2 13 479.89 17.69
    3 2 -12 646.93 19.2
    3 -2 -12 654.07 20.61
    -3 2 12 646.11 21.74
    -3 -2 12 639.42 23.07
    3 -2 -11 133.8 4.36
    3 2 -11 139.42 3.79
    -3 -2 11 121.79 5.49
    -3 2 11 133.47 4.79
    3 -2 -10 510.39 14.8
    3 2 -10 568.49 16.04
    -3 -2 10 529.38 19.15
    -3 2 10 521.05 17.02
    3 -2 -9 102.44 3.1
    3 2 -9 110.74 3.1
    -3 -2 9 108.02 4.47
    -3 2 9 105.1 3.64
    3 -2 -8 252.87 6.32
    -3 2 8 259.37 7.14
    -3 -2 8 247.87 9.15
    3 -2 -7 31.98 1.52
    -3 2 7 33.49 1.87
    -3 -2 7 31.66 2.22
    3 -2 -6 173.61 3.97
    -3 2 6 168.46 4.95
    -3 -2 6 169.1 5.64
    3 -2 -5 13.94 0.76
    -3 2 5 13.92 1.25
    -3 -2 5 13.45 1.59
    3 -2 -4 247.44 6.16
    3 -2 -4 256.64 5.59
    -3 -2 4 265.76 7.71
    -3 2 4 258.59 6.8
    3 -2 -3 198.34 4.14
    3 -2 -3 193.94 4.31
    -3 2 3 199.83 5.38
    -3 2 3 193.28 4.99
    -3 -2 3 199.29 5.93
    3 -2 -2 192.12 3.68
    3 -2 -2 188.03 3.73
    3 -2 -2 208.62 4.42
    -3 2 2 199.28 5.24
    -3 2 2 192.3 4.71
    -3 -2 2 185.8 5.54
    3 -2 -1 211.69 4.01
    3 -2 -1 209.71 4.46
    3 -2 -1 212.83 3.92
    -3 2 1 213.18 5.06
    -3 2 1 215.66 6.78
    -3 2 1 211.25 5.49
    -3 -2 1 205.21 5.82
    3 2 0 102.89 2.12
    3 -2 0 98.51 1.56
    3 -2 0 99.68 1.52
    -3 2 0 107.8 3.12
    -3 2 0 103.8 2.5
    -3 -2 0 101.14 3.09
    -3 2 0 99.21 3.23
    3 2 1 398.32 9.12
    3 2 1 407.98 9.9
    -3 2 -1 380.47 10.7
    -3 2 -1 401.24 10.05
    -3 2 -1 418.73 11.74
    -3 -2 -1 406.75 11.03
    3 2 2 292.81 6.2
    -3 2 -2 313.68 9.12
    -3 2 -2 288.98 7.6
    -3 -2 -2 293.01 7.67
    -3 2 -2 287.49 6.71
    3 2 3 75.84 1.48
    -3 2 -3 75.65 1.99
    -3 -2 -3 77.97 2.5
    -3 -2 -3 75.16 1.38
    -3 -2 -3 76.95 1.51
    -3 2 -3 73.33 2.4
    3 2 4 72.7 1.49
    -3 2 -4 73.29 1.08
    -3 2 -4 73.69 2.81
    -3 -2 -4 72.68 1.35
    -3 -2 -4 74.22 1.57
    -3 2 -4 78.37 2.35
    -3 -2 -4 70.43 2.5
    3 2 5 7.08 0.5
    -3 2 -5 7.23 0.77
    -3 2 -5 6.95 0.26
    -3 -2 -5 6.37 1.04
    -3 -2 -5 5.48 0.66
    -3 2 -5 5.98 1.03
    3 2 6 182.63 3.99
    -3 2 -6 193.52 4.78
    -3 2 -6 189.96 3.59
    -3 -2 -6 194.49 5.39
    -3 2 -6 193.1 5.56
    3 2 7 15.54 0.64
    -3 2 -7 15.55 1.08
    -3 2 -7 12.72 0.44
    -3 -2 -7 12.88 1.37
    -3 2 -7 14.51 1.51
    3 2 8 7.49 0.6
    -3 2 -8 6.76 1.26
    -3 -2 -8 7.07 1.16
    -3 -2 -8 8.16 0.61
    3 2 9 264.03 6.6
    -3 -2 -9 277.68 6.91
    -3 2 -9 258.18 8.01
    -3 -2 -9 249.03 7.34
    -3 2 -10 471.62 15.06
    -3 -2 -10 499.42 15.21
    -3 -2 -10 527.21 14.32
    -3 2 -11 12.19 1.89
    -3 -2 -11 8.27 1.18
    -3 -2 -11 13.37 0.91
    -3 2 -12 939.1 33.73
    -3 -2 -12 985.33 32.28
    -3 2 -13 1.2 2.18
    -3 -2 -13 4.79 1.02
    -3 2 -14 612.13 21.69
    -3 -2 -14 659.93 20.27
    -3 -2 -15 31.98 3.09
    -3 -2 -15 32.53 1.78
    -3 2 -15 34.62 3.19
    -3 2 -16 325.26 13.86
    -3 -2 -16 327.2 13.28
    -3 -2 -16 322.87 9.39
    -3 2 -17 53.88 4.44
    -3 -2 -17 49.88 3.92
    -3 -2 -17 51.17 2.5
    -3 2 -18 87.29 5.44
    -3 -2 -18 85.92 3.54
    -3 -2 -18 83.32 4.88
    -3 -2 -19 11.41 1.68
    -3 2 -19 10.48 2.93
    -3 -2 -19 10.22 2.67
    -3 2 -20 267.15 13.21
    -3 -2 -20 274.35 12.63
    -3 -2 -21 3.79 2.14
    -3 2 -21 2.34 2.3
    -3 2 -22 63.62 5.81
    -3 -2 -22 58.88 4.77
    3 -3 -22 58.71 3.05
    3 3 -22 55.09 4.41
    -3 3 22 68.8 7.09
    -3 -3 22 71.78 6.6
    3 -3 -21 70.32 3.22
    3 3 -21 66.32 4.94
    -3 3 21 73.37 7.16
    -3 -3 21 76.39 6.79
    3 3 -20 89.51 5.5
    3 -3 -20 95.43 3.66
    -3 3 20 97.7 6.53
    -3 -3 20 96.99 8.86
    3 -3 -19 10.49 1.48
    3 3 -19 10.71 2.39
    -3 3 19 14.03 2.98
    -3 -3 19 14.73 3.33
    3 -3 -18 1.64 1.09
    3 3 -18 0.97 1.53
    -3 3 18 1.58 2.28
    -3 -3 18 -0.17 2.83
    3 -3 -17 155.62 6.45
    3 3 -17 181.83 6.74
    -3 3 17 163.17 7.71
    -3 -3 17 176.49 8.98
    3 -3 -16 6.41 1.65
    3 3 -16 2.28 1.47
    -3 3 16 2.73 2.55
    -3 -3 16 4.68 2.52
    3 -3 -15 102.26 4.34
    3 3 -15 96.83 4.29
    -3 -3 15 95.48 6.26
    -3 3 15 99.06 5.09
    3 -3 -14 171.07 5.93
    3 3 -14 178.36 5.66
    -3 3 14 194.45 7.32
    -3 -3 14 175.28 8.31
    3 3 -13 228.4 7.34
    3 -3 -13 203.52 6.53
    -3 3 13 201.93 7.38
    -3 -3 13 198.74 8.64
    3 -3 -12 2.59 1.02
    3 3 -12 2.07 1.08
    -3 3 12 1.07 1.27
    -3 -3 12 2.4 2.08
    3 -3 -11 344.65 9.7
    3 3 -11 347.39 11.02
    -3 3 11 342.27 11.33
    -3 -3 11 352.16 13.68
    3 -3 -10 171.42 5.34
    3 3 -10 169.44 6.25
    -3 3 10 162.48 5.04
    -3 -3 10 164.84 6.49
    3 -3 -9 373.04 10.06
    -3 3 9 374.04 10.75
    -3 -3 9 369.29 12.24
    3 -3 -8 12.34 1.02
    -3 3 8 12.09 1.14
    -3 -3 8 11.42 1.81
    3 -3 -7 255.94 6.34
    -3 3 7 249.64 7.02
    -3 -3 7 256.37 8.43
    3 -3 -6 515.25 13.98
    -3 3 6 510.77 14.53
    -3 -3 6 512.74 16.25
    -3 -3 6 509.52 11.84
    3 -3 -5 33.98 1.14
    -3 3 5 38.02 1.57
    -3 -3 5 36.06 2.3
    -3 -3 5 32.15 0.67
    3 -3 -4 924.36 28.2
    3 -3 -4 1031.95 36.76
    -3 3 4 915.47 28.93
    -3 3 4 887.26 29.42
    -3 -3 4 905.31 31.03
    3 -3 -3 1295.75 46.63
    3 -3 -3 1278.81 42.3
    -3 3 3 1337.57 45.74
    -3 3 3 1284.4 45.74
    -3 -3 3 1292.52 48.77
    3 -3 -2 55.69 1.07
    3 -3 -2 57.47 1.38
    3 -3 -2 51.51 1.46
    -3 3 2 55.34 1.09
    -3 3 2 54.92 1.52
    -3 3 2 53.99 2.18
    -3 -3 2 57.47 2.43
    3 -3 -1 265.55 5.6
    3 -3 -1 269.67 6.31
    3 -3 -1 270.12 5.34
    -3 3 1 260.01 7.14
    -3 3 1 273.53 6.21
    -3 3 1 280.23 5.7
    -3 -3 1 266.86 7.65
    3 -3 0 0.26 0.15
    3 3 0 0.33 0.32
    3 3 0 0.09 0.28
    -3 3 0 0.42 0.78
    -3 3 0 2.01 1.08
    -3 3 0 0.17 0.2
    -3 3 0 0.74 0.38
    -3 -3 0 0.12 0.76
    3 3 1 1626.48 58.11
    3 3 1 1660.02 58.88
    -3 3 -1 1636.21 64.69
    -3 3 -1 1614.13 54.96
    -3 3 -1 1658.53 59.45
    -3 3 -1 1741.58 68.71
    -3 -3 -1 1441.9 55.84
    3 3 2 1106.88 34.68
    -3 3 -2 1050.94 38.6
    -3 3 -2 1235.15 44.39
    -3 3 -2 1150.12 36.41
    -3 3 -2 1114.65 32.7
    -3 -3 -2 1066.57 36.55
    3 3 3 1122.37 35.2
    -3 3 -3 1100.19 32.53
    -3 3 -3 1174.21 41.12
    -3 -3 -3 1075.87 36.85
    -3 3 -3 1126.62 36.38
    3 -3 4 1683.23 57.91
    3 3 4 1578.76 56.4
    -3 3 -4 1560.28 60.61
    -3 3 -4 1601.3 58.19
    -3 -3 -4 1599.84 60.64
    3 -3 5 62.37 1.08
    3 3 5 60.07 1.56
    -3 3 -5 59.6 1.94
    -3 3 -5 67.7 2.81
    -3 -3 -5 61.08 2.43
    -3 -3 -5 61.4 1.03
    3 -3 6 135.48 2.43
    3 3 6 126.05 2.93
    -3 3 -6 127.61 4.25
    -3 -3 -6 134.51 3.97
    -3 -3 -6 126.57 2.73
    3 3 7 0.37 0.39
    -3 3 -7 -0.32 0.96
    -3 -3 -7 1.14 0.78
    3 3 8 113.11 2.67
    -3 3 -8 124.09 5.24
    -3 -3 -8 116.64 3.77
    3 3 9 278.1 6.67
    -3 3 -9 254.39 8.26
    -3 -3 -9 279.69 8.03
    3 3 10 39.48 1.76
    -3 -3 -10 42.48 1.57
    -3 -3 -10 42.3 2.35
    -3 3 -10 38.75 2.79
    3 3 11 878.83 28.45
    -3 3 -11 851.5 30.39
    -3 -3 -11 936.79 30.46
    -3 -3 -11 895.46 30.36
    -3 3 -12 113.69 5.2
    -3 -3 -12 116.41 3.41
    -3 3 -13 165.22 6.69
    -3 -3 -13 173.09 4.74
    -3 3 -14 0.16 1.34
    -3 -3 -14 0.16 0.71
    -3 3 -15 55.72 4.28
    -3 -3 -15 63.8 2.88
    -3 3 -16 211.25 10.39
    -3 -3 -16 233.3 6.83
    -3 3 -17 20.86 3.59
    -3 -3 -17 17.58 1.99
    -3 3 -18 7.72 2.78
    -3 -3 -18 8.43 2.79
    -3 -3 -18 6.4 1.37
    -3 3 -19 110.76 6.96
    -3 -3 -19 107.93 7.05
    -3 -3 -19 111.21 4.51
    -3 3 -20 124.1 7.79
    -3 -3 -20 141.25 8.1
    -3 -3 -20 127.73 5.11
    -3 3 -21 91.73 6.95
    -3 -3 -21 102.78 4.48
    -3 -3 -21 104.23 7.24
    -3 3 -22 25.02 4.2
    -3 -3 -22 19.59 4.2
    3 -4 -22 0.65 0.92
    3 4 -22 0 1.58
    -3 -4 22 -0.88 2.19
    -3 4 22 -3.05 2.23
    3 -4 -21 65.54 2.76
    3 4 -21 57.53 4.91
    -3 4 21 78.5 7.03
    -3 -4 21 70.97 7
    3 -4 -20 56.72 3.21
    3 4 -20 56.02 5.33
    -3 4 20 69.02 5.8
    -3 -4 20 65.69 7.74
    3 -4 -19 5.02 1.9
    3 4 -19 4.37 2.48
    -3 -4 19 7.06 3.79
    3 -4 -18 5.07 1.89
    3 4 -18 5.77 2.32
    -3 -4 18 8.28 3.05
    3 -4 -17 84.11 4.29
    3 4 -17 76.76 4.79
    -3 -4 17 76.45 6.04
    3 -4 -16 47.96 3.05
    3 4 -16 47.64 3.86
    -3 -4 16 49.53 4.8
    3 -4 -15 390.67 12.19
    3 4 -15 342.34 12.35
    -3 -4 15 403.68 15.78
    3 -4 -14 18.96 1.83
    3 4 -14 17.17 2.71
    -3 -4 14 15.88 3.01
    3 -4 -13 56.4 2.76
    3 4 -13 53.68 3.79
    -3 4 13 61.61 3.66
    -3 -4 13 58.89 4.28
    3 -4 -12 17.6 2.01
    3 4 -12 20.48 3.22
    -3 4 12 21.74 2.18
    -3 -4 12 22.46 2.82
    3 -4 -11 5.98 1.09
    -3 4 11 6.05 1.2
    -3 -4 11 4.57 1.95
    3 -4 -10 0.88 0.81
    -3 4 10 1.19 1
    -3 -4 10 -0.43 1.36
    3 -4 -9 0.37 0.71
    -3 -4 9 1.45 1.35
    -3 4 9 1.35 0.87
    3 -4 -8 9.07 0.96
    -3 4 8 10.69 0.97
    -3 -4 8 6.96 1.78
    -3 -4 8 9.15 0.39
    3 -4 -7 343.27 8.76
    -3 -4 7 338.69 10.99
    -3 -4 7 330.03 7.32
    -3 4 7 341.25 9.26
    3 -4 -6 88.56 2.62
    -3 4 6 83.58 1.99
    -3 4 6 87.85 2.6
    -3 -4 6 81.49 3.88
    -3 -4 6 89.79 1.9
    3 -4 -5 957.99 30.06
    -3 4 5 948.06 29.75
    -3 4 5 918.32 31.87
    -3 4 5 938.25 28.75
    -3 -4 5 925.66 29.26
    -3 -4 5 892.22 31.32
    3 -4 -4 80.43 2.23
    -3 4 4 85.86 2.23
    -3 4 4 80.21 2.98
    -3 4 4 83.74 2.12
    -3 -4 4 86.85 3.5
    3 -4 -3 47.37 1.24
    -3 4 3 52.46 1.41
    -3 4 3 45.57 2.13
    -3 4 3 50.08 1.19
    -3 -4 3 57.18 2.51
    3 -4 -2 22.64 0.85
    -3 4 2 24.61 0.83
    -3 4 2 25.51 0.7
    -3 4 2 26.85 1.59
    -3 -4 2 26.33 1.81
    3 -4 -1 237.49 5.43
    3 -4 -1 244.56 4.82
    -3 4 1 243.58 4.99
    -3 4 1 243.37 5.2
    -3 4 1 242.13 7.67
    -3 -4 1 245.67 7.92
    3 -4 0 677.25 18.49
    3 -4 0 668.47 17.16
    3 4 0 656.21 18.22
    -3 4 0 646.73 16.49
    -3 4 0 584.08 23.36
    -3 4 0 604.61 19.5
    -3 4 0 670.7 17.72
    -3 -4 0 665.15 20.68
    3 -4 1 147.47 3.17
    3 4 1 142.37 3.31
    3 4 1 146.55 2.78
    -3 4 -1 154.65 6.67
    -3 4 -1 140.76 6.32
    -3 4 -1 142.66 2.52
    -3 4 -1 147.12 3.04
    -3 -4 -1 139.09 4.29
    3 4 2 204.03 3.91
    3 4 2 190.29 4.18
    -3 4 -2 194.13 4.19
    -3 4 -2 189.78 7.08
    -3 4 -2 195.13 3.58
    -3 -4 -2 188.49 5.38
    -3 4 -2 204.29 7.51
    3 4 3 1478.72 51.89
    -3 4 -3 1479.11 58.77
    -3 4 -3 1538.11 54.36
    -3 4 -3 1544.03 52.13
    -3 -4 -3 1536.35 58.51
    3 4 4 271.66 6.07
    -3 4 -4 250.5 8.03
    -3 4 -4 284.53 6.68
    -3 4 -4 272.63 5.49
    -3 -4 -4 277.08 7.76
    3 4 5 594.09 15.82
    -3 4 -5 609.38 20.98
    -3 -4 -5 590.77 17.56
    3 4 6 85.86 2.25
    -3 4 -6 74.31 3.42
    -3 -4 -6 88.78 3
    3 4 7 26.31 1.03
    -3 4 -7 22.58 2.24
    -3 -4 -7 26.19 1.7
    -3 -4 -7 25.27 0.53
    3 4 8 316.84 7.87
    -3 4 -8 329.07 10.83
    -3 -4 -8 322.44 9.46
    3 4 9 9.9 1
    -3 -4 -9 7.17 1.38
    -3 4 -9 7.09 1.94
    3 4 10 35.73 1.43
    -3 4 -10 40.57 2.76
    -3 -4 -10 32.17 2.25
    3 4 11 47.74 1.86
    -3 4 -11 43.89 3.23
    -3 -4 -11 46.12 2.68
    -3 -4 -11 48.32 2.36
    3 4 12 34.32 1.72
    -3 4 -12 29.7 2.93
    -3 -4 -12 29.25 2.06
    -3 -4 -12 31.15 2.41
    3 4 13 31.7 2.07
    -3 4 -13 36 3.09
    -3 -4 -13 25.77 1.67
    -3 4 -14 18.25 2.9
    -3 -4 -14 20.08 1.58
    -3 4 -15 42.05 3.71
    -3 -4 -15 36.22 2.41
    -3 4 -16 2.84 2.23
    -3 -4 -16 0.37 0.93
    -3 4 -17 41.67 4.13
    -3 -4 -17 44 2.35
    -3 4 -18 10.59 2.89
    -3 -4 -18 11.87 1.94
    -3 4 -19 159.82 8.47
    -3 -4 -19 169.97 5.92
    -3 4 -20 7.92 3.31
    -3 -4 -20 6.35 2.63
    -3 -4 -20 9.01 1.57
    -3 4 -21 43.03 5.59
    -3 -4 -21 47.42 4.17
    -3 -4 -21 39.68 3.57
    3 -5 -22 4.07 1.21
    3 5 -22 0.54 3.77
    -3 -5 22 -1.58 3.28
    -3 5 22 4.89 2.59
    3 -5 -21 10.83 2.38
    3 5 -21 4.09 3.42
    -3 5 21 8.88 3.73
    -3 -5 21 6.34 3.9
    3 -5 -20 22.83 3.6
    3 5 -20 17.53 4.86
    -3 -5 20 20.82 4.5
    3 -5 -19 11.68 2.41
    3 5 -19 10.04 3.92
    -3 -5 19 13.9 3.85
    3 -5 -18 131.02 5.54
    3 5 -18 120.06 7.66
    -3 -5 18 138.16 8.36
    3 5 -17 5.13 2.78
    3 -5 -17 6.32 1.7
    -3 -5 17 4.28 2.97
    3 -5 -16 114.18 4.85
    3 5 -16 95 6.6
    -3 -5 16 121.64 7.16
    3 -5 -15 8.32 1.59
    3 5 -15 5.71 3.49
    -3 -5 15 6.38 2.72
    3 -5 -14 1.16 1.12
    3 5 -14 2.62 2.54
    -3 -5 14 0.87 2.01
    3 -5 -13 4.89 1.23
    -3 -5 13 4.06 2.25
    3 -5 -12 7.82 1.42
    -3 5 12 9.07 1.36
    -3 -5 12 7.65 2.23
    3 -5 -11 68.41 2.73
    -3 5 11 64.96 3.04
    -3 -5 11 71.86 5.13
    3 -5 -10 14.02 1.4
    -3 5 10 11.73 1.49
    -3 -5 10 14.14 2.36
    3 -5 -9 2.32 1.19
    -3 5 9 4.57 1.02
    -3 -5 9 3.91 1.63
    3 -5 -8 74.88 2.46
    -3 5 8 71.72 2.49
    -3 5 8 75.36 2.48
    -3 -5 8 80 3.9
    3 -5 -7 237.81 6.4
    -3 5 7 235.66 6.21
    -3 5 7 254.37 6.32
    -3 -5 7 239.25 8.22
    3 -5 -6 691.32 20.41
    -3 5 6 683.47 22.06
    -3 5 6 681.15 20.02
    -3 5 6 668.43 19.43
    -3 -5 6 682.2 23.05
    -3 -5 6 726.25 21.37
    -3 -5 5 171.34 5.24
    -3 5 5 184.74 4.4
    -3 5 5 182.63 4.67
    -3 5 5 185.18 5.72
    -3 -5 5 190.02 6.43
    -3 5 4 1471.17 51.87
    -3 5 4 1426.28 55.53
    -3 5 4 1518.32 53.51
    -3 -5 4 1468.85 57.56
    -3 5 3 93.57 1.94
    -3 5 3 90.93 3.33
    -3 5 3 88.91 1.97
    -3 -5 3 85.1 3.68
    3 -5 -2 281.58 6.24
    -3 5 2 297.1 8.86
    -3 5 2 283.99 6.46
    -3 5 2 290.72 6.09
    -3 -5 2 280.71 8.81
    3 -5 -1 77.57 1.69
    -3 5 1 81.77 1.48
    -3 5 1 86.54 3.47
    -3 -5 1 80.65 3.15
    -3 5 1 82.34 1.72
    3 -5 0 0.83 0.34
    3 -5 0 0.8 0.27
    3 5 0 1.58 0.62
    -3 5 0 0.89 0.31
    -3 5 0 1.42 0.27
    -3 -5 0 -0.54 1.19
    -3 5 0 0.81 1.48
    3 -5 1 1317.55 43.4
    3 5 1 1230.18 41.66
    -3 5 -1 1155.97 51.64
    -3 5 -1 1236.44 39.47
    -3 5 -1 1265.47 40.65
    -3 -5 -1 1210.35 43.33
    -3 5 -1 1257.49 48.4
    3 5 2 611.69 16.48
    3 5 2 599.61 14.78
    -3 5 -2 550.57 21.7
    -3 5 -2 630.58 16.19
    -3 5 -2 611.32 15.32
    -3 -5 -2 586.98 17.88
    3 5 3 0.13 0.48
    -3 5 -3 1.21 1.27
    -3 5 -3 0.27 0.23
    -3 -5 -3 -0.78 0.74
    3 5 4 390.55 9.86
    -3 5 -4 396.99 14.48
    -3 5 -4 390.87 8.9
    -3 -5 -4 396.77 11.36
    3 5 5 2.46 0.66
    -3 5 -5 2.1 1.51
    -3 -5 -5 1.86 0.94
    3 5 6 249.89 5.91
    -3 5 -6 262.79 9.57
    -3 -5 -6 252.47 7.18
    3 5 7 241.54 5.8
    -3 5 -7 226.8 8.52
    -3 -5 -7 238.81 7.08
    3 5 8 3.03 0.8
    -3 5 -8 1.96 1.64
    -3 -5 -8 1.18 1.36
    3 5 9 20.64 1.12
    -3 5 -9 18.04 2.81
    -3 -5 -9 18.31 0.43
    -3 -5 -9 20.14 1.74
    3 5 10 33.12 1.54
    -3 5 -10 31.61 3.6
    -3 -5 -10 29.13 0.7
    -3 -5 -10 31.54 2.62
    3 5 11 76.79 2.65
    -3 5 -11 73.31 4.42
    -3 -5 -11 76.77 3.58
    3 5 12 91.74 3.58
    -3 5 -12 104.99 5.24
    -3 -5 -12 95.04 3.92
    -3 -5 -12 88.64 3.8
    3 5 13 1.7 0.85
    -3 5 -13 1.09 1.78
    -3 -5 -13 0.27 1.14
    3 5 14 15.44 1.86
    -3 5 -14 17.84 3.47
    -3 -5 -14 12.25 1.45
    -3 5 -15 7.62 2.6
    -3 -5 -15 6.73 1.59
    -3 5 -16 228.47 11.97
    -3 -5 -16 217.42 6.59
    -3 5 -17 68.03 5.86
    -3 -5 -17 69.7 3.76
    -3 5 -18 198.18 11.91
    -3 -5 -18 195.58 7.19
    -3 5 -19 22.96 4.01
    -3 -5 -19 20.34 2.02
    -3 5 -20 69.94 6.02
    -3 -5 -20 69.49 3.54
    -3 5 -21 1.08 2.7
    -3 -5 -21 3.52 1.76
    3 -6 -21 12.66 2.71
    3 6 -21 6.56 6.32
    -3 -6 21 9.85 4.08
    3 -6 -20 76.38 5.43
    3 6 -20 63.47 10.27
    -3 -6 20 68.78 6.75
    3 -6 -19 62.81 3.92
    3 6 -19 61.59 9.17
    -3 -6 19 65.92 6.08
    3 -6 -18 10.5 2.08
    3 6 -18 6.86 4.96
    -3 -6 18 11.42 3.65
    3 6 -17 0.85 2.54
    3 -6 -17 0.97 1.3
    -3 -6 17 0.54 2.29
    3 -6 -16 2.51 1.43
    -3 -6 16 0.4 2.36
    3 -6 -15 24.49 2.22
    -3 -6 15 26.68 3.76
    3 -6 -14 0 1.04
    -3 -6 14 1.95 1.89
    3 -6 -13 21.09 2.46
    -3 -6 13 26.25 3.28
    3 -6 -12 143.56 5.65
    -3 6 12 134.54 5.17
    -3 -6 12 145.38 8
    3 -6 -11 274.9 8.3
    -3 6 11 282.36 8.72
    -3 -6 11 287.73 11.2
    3 -6 -10 156.56 4.93
    -3 6 10 170.68 5.15
    -3 6 10 163.27 5.01
    -3 -6 10 157.74 8.14
    3 -6 -9 10.6 1.32
    -3 6 9 10.62 1.24
    -3 6 9 9.57 1.1
    -3 -6 9 9.85 2.13
    3 -6 -8 6.54 1.15
    -3 6 8 10.04 1.09
    -3 6 8 7.17 0.92
    -3 -6 8 9.31 1.87
    3 -6 -7 99.81 3.1
    -3 6 7 103.13 2.87
    -3 6 7 106.97 3.48
    -3 -6 7 111.43 4.84
    -3 6 6 133.06 3.2
    -3 6 6 132.93 4.74
    -3 6 6 135.99 3.85
    -3 -6 6 132.11 5.43
    -3 6 5 557.75 15.62
    -3 6 5 578.16 18.88
    -3 -6 5 552.21 18.48
    -3 6 5 566.42 14.97
    -3 6 4 18.06 1.67
    -3 6 4 14.36 0.86
    -3 6 4 14.95 0.6
    -3 -6 4 16.04 2.02
    -3 6 3 1486.58 58.24
    -3 6 3 1568.84 56.61
    -3 6 3 1595.85 54.9
    -3 -6 3 1593.33 62.78
    -3 6 2 725.32 18.67
    -3 6 2 729.42 20.55
    -3 6 2 703.82 23.32
    -3 -6 2 725.34 23.89
    3 -6 -1 6.45 0.34
    3 6 -1 7.35 0.82
    -3 6 1 5.94 0.47
    -3 6 1 6.97 0.26
    -3 6 1 9.9 1.47
    -3 -6 1 7.01 1.42
    3 -6 0 587.13 14.95
    3 6 0 583.19 16.22
    -3 6 0 530.32 19.47
    -3 6 0 594.63 15.28
    -3 -6 0 604.08 18.5
    3 6 1 99.29 2.62
    3 -6 1 105.76 2.11
    -3 6 -1 103.91 2.11
    -3 6 -1 96.98 4.86
    -3 -6 -1 104.19 3.58
    3 -6 2 325.32 7.3
    3 6 2 325.33 8.28
    -3 6 -2 318.63 6.95
    -3 6 -2 283.5 15.21
    -3 -6 -2 301.43 9.53
    3 6 3 361.09 9.08
    -3 6 -3 427.77 19.32
    -3 -6 -3 363.59 10.48
    -3 6 -3 381.2 8.74
    3 6 4 138.65 3.42
    -3 6 -4 151.12 8.1
    -3 6 -4 146.04 3.04
    -3 -6 -4 135.67 4.35
    3 6 5 589.78 16.79
    -3 6 -5 566.48 21.8
    -3 6 -5 591.03 15.4
    -3 -6 -5 596.09 17.98
    3 6 6 32.56 1.35
    -3 6 -6 39.14 4.12
    -3 -6 -6 36.66 2
    3 6 7 435.92 11.51
    -3 6 -7 401.18 15.19
    -3 -6 -7 440.77 12.98
    3 6 8 128.39 3.87
    -3 6 -8 120.38 6.47
    -3 -6 -8 122.81 4.28
    3 6 9 49.31 1.97
    -3 6 -9 53.45 4.44
    -3 -6 -9 51.18 2.59
    3 6 10 5.97 1.21
    -3 6 -10 6.35 2.21
    -3 -6 -10 5.54 1.42
    3 6 11 348.37 10.32
    -3 6 -11 346.81 13.71
    -3 -6 -11 367.95 11.25
    -3 -6 -11 337.62 7.82
    3 6 12 137.01 4.26
    -3 6 -12 131.92 7.22
    -3 -6 -12 129.1 4.93
    3 6 13 -0.71 0.91
    -3 6 -13 1.74 1.9
    -3 -6 -13 1.47 0.85
    -3 -6 -13 0.51 0.98
    3 6 14 85.55 3.79
    -3 6 -14 88.77 6.15
    -3 -6 -14 81.88 3.99
    3 6 15 11.68 1.94
    -3 6 -15 10.49 3.44
    -3 -6 -15 11.67 2.01
    3 6 16 14.8 1.29
    -3 6 -16 15.49 4.68
    -3 -6 -16 17.11 2.17
    -3 6 -17 0.72 3.16
    -3 -6 -17 1.45 1.15
    -3 6 -18 15.75 3.95
    -3 -6 -18 12.27 1.76
    -3 6 -19 6.98 4.19
    -3 -6 -19 5.75 1.47
    -3 6 -20 7.52 3.69
    -3 -6 -20 7.05 1.69
    -3 6 -21 124.08 9.35
    -3 -6 -21 123.69 5.26
    3 -7 -21 34.95 3.44
    -3 -7 21 42.99 5.66
    3 -7 -20 5.62 2.07
    -3 -7 20 9.41 4.36
    3 -7 -19 83.04 4.56
    -3 -7 19 74.34 7.49
    3 -7 -18 6.68 2.02
    -3 -7 18 10.11 3.28
    3 -7 -17 2.12 1.43
    -3 -7 17 0.98 2.46
    3 -7 -16 11.86 2.05
    -3 -7 16 14.43 3.31
    3 -7 -15 46.02 3.6
    -3 -7 15 48.02 4.69
    3 -7 -14 5.01 1.86
    -3 -7 14 5.98 2.57
    3 -7 -13 254.59 8.28
    -3 -7 13 252.27 10.89
    3 -7 -12 97.35 3.87
    -3 7 12 95.04 3.93
    -3 -7 12 96.2 5.71
    3 -7 -11 405.67 13.56
    -3 7 11 397.87 11.95
    -3 7 11 397.96 12.11
    -3 -7 11 386.32 14.96
    3 -7 -10 148.11 5.02
    -3 7 10 153.5 5.58
    -3 7 10 152.46 4.5
    -3 -7 10 151.83 6.91
    3 -7 -9 434.87 14.14
    -3 7 9 428.78 11.98
    -3 7 9 447.22 13.69
    -3 -7 9 447 15.83
    -3 7 8 8.76 1.12
    -3 7 8 7.44 0.88
    -3 -7 8 7.77 2.08
    -3 7 7 7.46 0.74
    -3 7 7 8.17 1
    -3 7 7 11.2 1.59
    -3 -7 7 11.35 2.43
    -3 7 6 253.11 5.82
    -3 7 6 258.36 8.11
    -3 7 6 257.98 6.63
    -3 -7 6 250.56 8.8
    -3 7 5 112.3 2.27
    -3 7 5 114.58 4.22
    -3 7 5 107.53 2.84
    -3 -7 5 106.23 4.57
    -3 7 4 104.99 2.63
    -3 7 4 102.2 1.56
    -3 7 4 112.35 4.23
    -3 7 4 107.35 1.75
    -3 -7 4 112.06 4.51
    -3 7 3 480.56 12.79
    -3 7 3 498.07 15.84
    -3 -7 3 475.56 15.28
    -3 7 2 1.65 1.18
    -3 7 2 1.64 0.55
    -3 -7 2 1.53 1.15
    3 7 -1 232.78 6.45
    -3 7 1 217.33 7.65
    -3 -7 1 235 8.08
    -3 7 1 240.83 5.42
    3 -7 0 70.04 1.21
    3 7 0 69.58 2.24
    -3 7 0 75.67 1.8
    -3 7 0 70.19 4.64
    -3 -7 0 74.67 3.12
    3 7 1 1.96 0.67
    3 -7 1 1.74 0.28
    -3 7 -1 -1.08 1.72
    -3 7 -1 2.59 0.45
    -3 -7 -1 3.08 0.99
    3 -7 2 65.61 1.35
    3 7 2 65.28 2.03
    -3 7 -2 68.28 1.57
    -3 -7 -2 62.49 3.14
    3 7 3 7.29 0.81
    3 7 3 7.07 0.27
    -3 7 -3 7.95 0.56
    -3 -7 -3 7.73 1.51
    3 7 4 16.59 1.12
    -3 7 -4 18.81 0.78
    -3 7 -4 17.89 4.96
    -3 -7 -4 15.93 1.53
    3 7 5 567.22 15.87
    -3 7 -5 529.01 23.31
    -3 7 -5 590.05 15.54
    -3 -7 -5 563.38 18.23
    3 7 6 92.18 2.73
    -3 7 -6 95.53 7.58
    -3 7 -6 96.2 2.3
    -3 -7 -6 94.44 3.41
    3 7 7 0.77 0.65
    -3 7 -7 0.39 1.95
    -3 -7 -7 0.12 0.93
    3 7 8 40.41 1.8
    -3 7 -8 41.29 4.67
    -3 -7 -8 37.92 2.3
    3 7 9 46.71 2.05
    -3 7 -9 44.9 5.23
    -3 -7 -9 43.95 2.62
    3 7 10 2.38 0.94
    -3 7 -10 3.06 2.33
    -3 -7 -10 3.42 1.24
    3 7 11 39.73 2.08
    -3 7 -11 51.6 4.67
    -3 -7 -11 43.81 2.65
    3 7 12 6.36 1.52
    -3 7 -12 8.14 3.14
    -3 -7 -12 6.89 1.57
    3 7 13 389.93 12.88
    -3 7 -13 391.5 17.91
    -3 -7 -13 414.01 13.41
    3 7 14 28.21 2.13
    -3 7 -14 37.96 4.97
    -3 -7 -14 30.66 2.32
    3 7 15 63.73 3.57
    -3 7 -15 67.37 6.87
    -3 -7 -15 57.92 3.86
    3 7 16 17.35 1.96
    -3 7 -16 17.45 4.57
    -3 -7 -16 16.71 2.51
    3 7 17 1.72 0.89
    -3 7 -17 0.75 2.78
    -3 -7 -17 -1.02 1.2
    -3 7 -18 113.57 9.8
    -3 -7 -18 113.68 5.61
    -3 7 -19 97.66 10.91
    -3 -7 -19 91.63 5
    -3 7 -20 8.17 4.97
    -3 -7 -20 15.65 2.65
    3 -8 -20 0.4 1.56
    -3 -8 20 0.5 2.57
    3 -8 -19 29.84 3.27
    -3 -8 19 48.11 5.66
    3 -8 -18 -1.02 1.26
    -3 -8 18 2.57 2.19
    3 -8 -17 118.48 5.35
    -3 -8 17 114.26 7.92
    3 -8 -16 2.39 1.86
    -3 -8 16 0.69 3.08
    3 -8 -15 32.18 3.17
    -3 -8 15 27.62 4.25
    3 -8 -14 95.38 4.29
    -3 -8 14 94.22 6.32
    3 -8 -13 2.27 1.32
    -3 8 13 2.7 1.32
    -3 -8 13 2.22 2.19
    3 -8 -12 4.3 1.54
    -3 8 12 5.87 1.3
    -3 8 12 5.82 1.45
    -3 -8 12 5.4 2.34
    3 -8 -11 140.32 5.86
    -3 8 11 133.93 4.28
    -3 8 11 130.95 4.68
    -3 -8 11 130.88 6.94
    3 -8 -10 96.82 4.67
    -3 8 10 97.24 3.19
    -3 8 10 96.63 3.61
    -3 -8 10 97.33 5.47
    -3 8 9 27.29 1.47
    -3 -8 9 34.46 3.16
    -3 8 9 32.78 1.95
    -3 8 8 852.18 26.35
    -3 8 8 844.68 28.31
    -3 -8 8 831.52 30.94
    -3 8 7 38.3 0.88
    -3 8 7 42.85 2.57
    -3 8 7 39.37 2.18
    -3 -8 7 38.13 3.11
    -3 8 7 35.76 1.16
    -3 8 6 29.46 0.86
    -3 8 6 29.67 0.62
    -3 8 6 31.38 1.56
    -3 -8 6 32.13 2.7
    -3 8 6 36.58 2.38
    -3 8 5 1.07 1.05
    -3 8 5 0.62 0.64
    -3 -8 5 1.15 1.27
    -3 8 4 66.21 2
    -3 8 4 70.61 3.22
    -3 -8 4 63.4 3.57
    -3 8 3 85.47 3.75
    -3 -8 3 79.69 4.35
    -3 8 3 81.95 2.41
    3 8 -2 165.18 4.68
    -3 8 2 185.94 6.73
    -3 8 2 171.22 4.23
    -3 -8 2 159.86 5.62
    3 8 -1 7.51 1.27
    -3 8 1 7.21 0.76
    -3 -8 1 6.69 1.47
    -3 8 1 7.62 2.05
    3 8 0 697.54 21.41
    -3 8 0 697.93 19.54
    -3 8 0 634.41 23.2
    -3 -8 0 665.95 21.46
    3 -8 1 16.89 0.44
    3 8 1 19.37 1.25
    -3 8 -1 20.35 0.91
    -3 8 -1 14.19 2.72
    -3 -8 -1 18.99 2.05
    3 8 2 578.47 17.25
    3 -8 2 596.08 15.43
    -3 8 -2 607.07 16.3
    -3 -8 -2 596.18 18.31
    3 -8 3 8.54 0.47
    3 8 3 7.96 0.92
    3 8 3 9.44 0.55
    -3 8 -3 8.04 0.67
    -3 -8 -3 7.87 1.36
    3 8 4 37.86 1.96
    -3 8 -4 40.52 1.3
    -3 -8 -4 40.2 2.21
    3 8 5 3 0.86
    -3 8 -5 4.02 3.93
    -3 8 -5 3.28 0.6
    -3 -8 -5 3.43 1.14
    3 8 6 0.07 0.69
    -3 8 -6 0.36 0.49
    -3 8 -6 -0.44 3.35
    -3 -8 -6 1.38 0.88
    3 8 7 48.41 2.4
    -3 8 -7 46.44 7.47
    -3 -8 -7 45.71 2.48
    3 8 8 236.94 7.13
    -3 8 -8 233.25 14.05
    -3 -8 -8 227.55 7.45
    3 8 9 14.04 1.38
    -3 8 -9 13.5 3.79
    -3 -8 -9 11.36 1.76
    3 8 10 179.15 5.31
    -3 8 -10 171.66 10.23
    -3 -8 -10 180.46 7.08
    3 8 11 57.33 2.62
    -3 -8 -11 60.56 3.19
    -3 8 -11 66.38 6.42
    3 8 12 56.75 3.15
    -3 8 -12 50.91 6.56
    -3 -8 -12 49.91 3.1
    3 8 13 16.43 1.78
    -3 8 -13 19.58 6.13
    -3 -8 -13 22.06 2.23
    3 8 14 6.71 1.53
    -3 8 -14 8.57 3.43
    3 8 15 172.96 6.1
    -3 8 -15 154.1 10.38
    -3 -8 -15 173.96 6.48
    3 8 16 53.74 3.06
    -3 8 -16 45.94 6.57
    -3 -8 -16 50.07 3.22
    3 8 17 41.8 3.12
    -3 8 -17 41.75 7.62
    -3 -8 -17 45.35 3.27
    3 8 18 5.56 1.21
    -3 8 -18 4.63 3.87
    -3 -8 -18 3.91 2.13
    -3 8 -19 1.02 3.65
    -3 -8 -19 -0.71 1.25
    -3 8 -20 48.02 7.99
    -3 -8 -20 60.8 3.79
    3 -9 -20 6.38 2.39
    -3 -9 20 10.24 3.84
    3 -9 -19 1.95 1.7
    -3 -9 19 2.05 3.69
    3 -9 -18 68.01 4.51
    -3 -9 18 74.87 6.81
    3 -9 -17 16.62 2.71
    -3 -9 17 30.02 4.35
    3 -9 -16 478.71 16.82
    -3 -9 16 513.45 22.13
    3 -9 -15 40.61 3.3
    -3 -9 15 54.48 5.1
    3 -9 -14 203.16 8.52
    -3 9 14 212.22 7.81
    -3 -9 14 211.61 12.06
    3 -9 -13 31.52 2.65
    -3 9 13 25.97 2.28
    -3 9 13 30.19 2.63
    -3 -9 13 26.8 3.81
    3 -9 -12 116.78 4.95
    -3 9 12 119.6 4.66
    -3 -9 12 119.3 6.79
    -3 9 12 120.09 4.2
    3 -9 -11 16.02 1.9
    -3 9 11 11.85 1.68
    -3 -9 11 13.01 2.76
    -3 9 11 11.44 1.27
    -3 9 10 44.06 2.45
    -3 -9 10 41.26 3.81
    -3 9 10 41.43 1.79
    -3 9 9 313.03 8.22
    -3 -9 9 324.71 12.58
    -3 9 9 324.7 9.79
    -3 9 8 711.67 24.05
    -3 -9 8 691.89 25.17
    -3 9 8 673.05 19.07
    -3 9 8 592.47 16.24
    -3 9 8 688.53 21.24
    -3 9 7 24.64 0.58
    -3 9 7 24.92 2.39
    -3 -9 7 25.29 2.84
    -3 9 7 22.35 0.78
    -3 9 7 26.16 1.68
    -3 9 6 384.46 13.43
    -3 -9 6 371.46 13.3
    -3 9 6 373.34 10.99
    -3 9 5 113.49 3.75
    -3 -9 5 118.98 5.16
    -3 9 5 121.48 4.6
    -3 9 4 22.93 2.27
    -3 9 4 26.38 1.31
    -3 -9 4 19.89 2.86
    3 9 -3 419.92 12.34
    -3 9 3 425.19 14.13
    -3 -9 3 417.81 13.68
    -3 9 3 423.82 11.18
    3 9 -2 173.18 5.11
    -3 9 2 183.11 6.89
    -3 9 2 176.84 4.33
    -3 -9 2 178 6.11
    3 9 -1 19.1 1.4
    -3 9 1 17.36 2.56
    -3 -9 1 18.07 1.8
    -3 9 1 15.33 0.91
    3 9 0 122.1 3.65
    -3 9 0 126.9 2.92
    -3 9 0 101.06 5.7
    -3 -9 0 117.32 4.41
    3 9 1 78.58 3.11
    -3 9 -1 75.42 5.01
    -3 9 -1 80.14 2.17
    -3 -9 -1 75.46 3.21
    3 9 2 48.55 1.97
    3 -9 2 42.59 0.86
    3 -9 2 45.4 1.03
    -3 9 -2 48.23 1.51
    -3 -9 -2 41.85 2.43
    3 -9 3 3.86 0.34
    3 9 3 4.89 0.96
    3 9 3 4.35 0.64
    -3 9 -3 3.91 0.54
    -3 -9 -3 2.72 1.15
    3 9 4 75.21 2.5
    3 9 4 68.22 1.13
    -3 9 -4 73.4 1.8
    -3 -9 -4 69.58 2.95
    3 9 5 0.76 0.83
    -3 -9 -5 0.88 1.02
    -3 9 -5 1.23 0.58
    3 9 6 24.73 1.69
    -3 9 -6 26.87 1.26
    -3 9 -6 15.19 5.22
    -3 -9 -6 30.66 2.02
    3 9 7 5.69 1.19
    -3 9 -7 2.21 5.2
    -3 9 -7 5.35 0.88
    -3 -9 -7 4.48 1.7
    3 9 8 452.16 13.5
    -3 -9 -8 469.13 14.69
    -3 9 -8 470.93 28.97
    3 9 9 3.12 1.46
    -3 9 -9 2.59 4.1
    -3 -9 -9 5.39 1.46
    3 9 10 338.41 11.11
    -3 9 -10 350.16 20.23
    -3 -9 -10 344.01 12.18
    3 9 11 51.17 2.78
    -3 -9 -11 54.38 3.66
    -3 9 -11 50.73 7.92
    3 9 12 123.03 4.55
    -3 -9 -12 125.66 5.05
    -3 9 -12 148.56 12.12
    3 9 13 22.25 2.03
    -3 -9 -13 17.83 2.24
    -3 9 -13 17.42 5.17
    3 9 14 335.42 11.7
    -3 9 -14 275.15 17.35
    3 9 15 73.36 3.75
    -3 9 -15 65.45 8.57
    3 9 16 161.21 6.15
    -3 9 -16 145.41 12.41
    -3 -9 -16 153.27 7.51
    3 9 17 20.89 2.86
    -3 -9 -17 18.4 2.52
    -3 9 -17 20.4 6.24
    3 9 18 138.85 5.92
    -3 9 -18 141.36 14.89
    -3 -9 -18 123.12 5.77
    -3 9 -19 3.01 5.86
    -3 -9 -19 4.28 1.76
    3 -10 -19 194.87 8.45
    -3 10 19 191.89 8.85
    -3 -10 19 190.48 12.36
    3 -10 -18 0.11 1.47
    -3 -10 18 -2.33 3.1
    3 -10 -17 136.65 6.24
    -3 -10 17 135.78 9.57
    3 -10 -16 55.04 3.95
    -3 -10 16 51.66 5.72
    3 -10 -15 135.56 6.19
    -3 10 15 140.77 6.32
    -3 -10 15 152.07 8.79
    3 -10 -14 20.01 2.66
    -3 10 14 21.38 2.12
    -3 10 14 22.19 2.52
    -3 -10 14 17.95 3.81
    3 -10 -13 10.15 2.16
    -3 -10 13 14.41 3.8
    -3 10 13 12.36 2.48
    -3 10 13 10.78 1.58
    3 -10 -12 1.92 1.51
    -3 10 12 1.29 1.4
    -3 -10 12 3.12 2.68
    -3 10 12 2.55 1.05
    -3 10 11 35.02 2.59
    -3 10 11 34.44 1.83
    -3 -10 11 33.97 3.8
    -3 10 10 13.9 1.08
    -3 10 10 14.9 2.13
    -3 -10 10 14.3 2.79
    -3 10 9 26.74 1.16
    -3 10 9 26.9 2.06
    -3 -10 9 34.43 3.28
    -3 10 8 156.74 5.64
    -3 -10 8 150.51 6.86
    -3 10 8 147.72 6
    -3 10 7 103.47 4.57
    -3 10 7 103.78 4.12
    -3 -10 7 103.89 5.13
    -3 10 6 6.25 1.64
    -3 -10 6 5.81 1.91
    -3 10 6 6.25 1.14
    -3 10 5 264.07 9.29
    -3 -10 5 266.17 9.42
    -3 10 5 271.37 7.41
    3 10 -4 17.95 1.86
    -3 10 4 18.12 2.17
    -3 10 4 19.2 1.32
    -3 -10 4 18.91 2.72
    3 10 -3 25.4 1.95
    -3 10 3 20.23 2.52
    -3 10 3 23.25 1.3
    -3 -10 3 26.92 2.45
    3 10 -2 14.72 1.52
    -3 10 2 13.37 2.38
    -3 10 2 16.91 1.08
    -3 -10 2 11.69 1.94
    3 10 -1 183.83 5.64
    -3 10 1 186.76 4.97
    -3 -10 1 185.04 6.41
    -3 10 1 197.21 8.34
    3 10 0 0.93 1.04
    -3 10 0 -0.36 1.58
    -3 10 0 0.37 0.65
    -3 -10 0 1.26 1.27
    3 10 1 78.95 2.93
    -3 10 -1 82.14 2.5
    -3 10 -1 80.05 5.43
    -3 -10 -1 79.27 3.33
    3 -10 2 230.71 4.72
    3 10 2 255 7.25
    -3 -10 -2 255.39 7.92
    -3 10 -2 259.43 6.14
    3 -10 3 74.69 1.57
    3 -10 3 81.66 1.95
    3 10 3 78.1 3.32
    3 10 3 85.33 2.43
    -3 -10 -3 80.59 3.23
    -3 10 -3 83.75 2.44
    3 -10 4 -0.51 0.47
    3 10 4 -0.4 0.76
    -3 -10 -4 -1.12 0.91
    -3 10 -4 0.59 0.48
    3 10 5 633.29 19.59
    -3 -10 -5 629.54 20.49
    -3 10 -5 638.96 18.65
    3 10 6 17.94 1.84
    -3 -10 -6 18.98 2.01
    3 10 7 574.38 18.06
    -3 -10 -7 579.51 19.9
    -3 10 -7 601.33 17.79
    3 10 8 47.74 2.49
    -3 -10 -8 36.52 2.87
    -3 10 -8 40.36 7.06
    -3 10 -8 45.76 1.73
    3 10 9 28.77 2.11
    -3 10 -9 28.73 8.91
    -3 -10 -9 26.15 2.79
    3 10 10 183.88 5.94
    -3 10 -10 194.31 18.45
    -3 -10 -10 170.31 6.38
    3 10 11 28.66 2.27
    -3 10 -11 36.14 9.3
    -3 -10 -11 23.98 2.33
    3 10 12 59.37 3.96
    -3 10 -12 68.79 9.13
    -3 -10 -12 65.09 3.54
    3 10 13 152.93 5.59
    -3 10 -13 137.17 13.7
    -3 -10 -13 150.5 5.82
    3 10 14 24.63 2.45
    -3 10 -14 16.91 8.85
    3 10 15 15.92 2.23
    -3 10 -15 17.95 6.94
    3 10 16 21.27 2.56
    -3 10 -16 20.71 7.62
    3 10 17 59.92 4.34
    -3 10 -17 57.53 11.26
    -3 -10 -17 56.27 3.86
    3 10 18 2.86 1.72
    -3 10 -18 0.04 5.49
    -3 -10 -18 3.49 1.89
    3 -11 -18 286.45 10.87
    -3 11 18 244.74 9.79
    -3 -11 18 284.93 15.19
    3 -11 -17 17.28 2.79
    -3 -11 17 15.38 4.14
    -3 11 17 13.54 2.29
    3 -11 -16 19.29 2.68
    -3 11 16 14.81 2.11
    -3 -11 16 8.59 4.15
    -3 11 16 16.71 1.96
    3 -11 -15 12.25 2.39
    -3 11 15 12.9 2.3
    -3 11 15 9.67 1.7
    -3 -11 15 9.51 4.35
    3 -11 -14 1.59 1.86
    -3 11 14 3.91 2.16
    -3 -11 14 4.41 2.68
    -3 11 14 3.32 1.18
    3 -11 -13 177.54 7.49
    -3 11 13 188.08 7.25
    -3 -11 13 176.76 9.4
    -3 11 12 41.45 2.89
    -3 -11 12 35.88 4.34
    -3 11 11 149.42 5.54
    -3 -11 11 141.08 7.76
    -3 11 10 30.14 2.48
    -3 -11 10 30.92 3.75
    -3 11 9 41.6 3.15
    -3 11 9 44.41 3.31
    -3 -11 9 44.48 3.95
    -3 11 8 152.57 6.62
    -3 -11 8 157.57 7.05
    -3 11 8 159.25 5.4
    -3 11 7 0.15 1.21
    -3 11 7 0.32 0.87
    -3 -11 7 0.17 1.42
    -3 11 6 26.33 2.52
    -3 11 6 29.31 2.16
    -3 -11 6 18.9 2.86
    3 11 -5 187.11 6.4
    -3 11 5 192.91 8.38
    -3 11 5 179.09 5.44
    -3 -11 5 184.06 8.39
    3 11 -4 158.77 5.43
    -3 11 4 149.03 5.91
    -3 11 4 155.98 4.39
    -3 -11 4 146.32 6.31
    3 11 -3 12.89 1.8
    -3 11 3 18.44 1.3
    -3 11 3 16.8 2.4
    -3 -11 3 14.24 2.62
    3 11 -2 331.42 10.16
    -3 11 2 339.44 9.58
    -3 11 2 327.97 12.57
    -3 -11 2 320 10.93
    3 11 -1 9.14 1.51
    -3 11 1 14.53 2.71
    -3 11 1 12.96 1.29
    -3 -11 1 10.21 1.8
    3 11 0 -0.1 0.88
    -3 11 0 0.94 1.58
    -3 -11 0 0.45 1.03
    -3 11 0 0.39 0.58
    3 11 1 98.08 3.71
    -3 11 -1 103.27 2.77
    -3 11 -1 94.89 6.62
    -3 -11 -1 97.96 4.75
    3 11 2 0.88 1.04
    -3 -11 -2 1.47 1.14
    -3 11 -2 -0.58 2.43
    -3 11 -2 2.27 0.75
    3 -11 3 38.64 0.88
    3 -11 3 42.32 1.16
    3 11 3 44.11 2.24
    3 11 3 42.1 1.91
    -3 11 -3 43.61 1.56
    -3 -11 -3 41.15 2.54
    3 11 4 6.02 1.3
    3 11 4 7.16 0.59
    3 -11 4 5.51 0.71
    -3 -11 -4 6.37 1.45
    -3 11 -4 5.99 1.07
    3 11 5 420.05 12.89
    3 11 5 395.78 9.28
    3 -11 5 416.1 11.44
    -3 11 -5 417.55 11.3
    -3 -11 -5 423.58 13.58
    3 11 6 1928.16 80.76
    3 -11 6 1916.67 78.26
    -3 11 -6 1965.04 80.47
    -3 -11 -6 1943.48 84.34
    3 11 7 22.94 2.18
    -3 11 -7 20.98 1.43
    -3 -11 -7 23.94 2.28
    3 11 8 210.25 7.87
    -3 11 -8 220.81 5.89
    -3 -11 -8 219.28 7.47
    3 11 9 9.93 1.58
    -3 11 -9 6.57 1.25
    -3 -11 -9 6.26 1.95
    3 11 10 0.92 1.26
    -3 11 -10 2.93 1.07
    -3 -11 -10 3.31 1.36
    3 11 11 251.52 8.22
    -3 11 -11 215.39 26.75
    -3 -11 -11 251.57 8.55
    3 11 12 24.78 2.43
    -3 11 -12 28.28 9.8
    -3 -11 -12 25.65 2.93
    3 11 13 266.55 9.21
    -3 11 -13 266.69 25.25
    -3 -11 -13 269.58 9.39
    3 11 14 3.19 1.95
    -3 11 -14 0.39 7.06
    3 11 15 68.78 4.09
    -3 11 -15 92.29 18.6
    3 11 16 227.28 9.4
    -3 11 -16 157.8 17.99
    3 11 17 9.25 2.11
    -3 11 -17 9.09 6.85
    -3 -11 -17 8.14 2.45
    3 11 18 28.97 3.03
    -3 11 -18 17.73 8.91
    -3 -11 -18 22.66 3.84
    3 -12 -17 15.08 2.66
    -3 -12 17 12.94 4.14
    3 -12 -16 121.1 6.18
    -3 12 16 126.9 6.31
    -3 -12 16 123.17 8.63
    3 -12 -15 100.61 5.59
    -3 12 15 108.92 5.72
    -3 -12 15 109.49 7.7
    3 -12 -14 59.82 4.51
    -3 -12 14 72.82 7.08
    -3 12 14 66.12 4.12
    3 -12 -13 5.18 2.08
    -3 -12 13 6.87 2.81
    -3 12 13 7.83 1.97
    -3 -12 12 91.58 6.32
    -3 12 12 94.98 4.64
    -3 12 11 3.35 1.24
    -3 12 11 -0.17 0.6
    -3 -12 11 3.19 1.99
    -3 -12 10 453.51 18.34
    -3 12 10 447.59 14.79
    -3 12 9 101.61 5.17
    -3 12 9 103.32 5.01
    -3 -12 9 98.41 5.88
    -3 12 8 3.03 1.32
    -3 12 8 2.45 1.78
    -3 -12 8 4.69 2.01
    -3 12 7 76.94 3.21
    -3 -12 7 79.04 5.65
    -3 12 7 70.12 5
    3 12 -6 0.64 1.21
    -3 12 6 0.77 1.3
    -3 -12 6 -2.03 1.78
    -3 12 6 1.08 0.91
    3 12 -5 290.37 9.72
    -3 12 5 290.19 10.72
    -3 12 5 297.27 8.66
    -3 -12 5 301.13 10.66
    3 12 -4 1.84 1.42
    -3 12 4 0.67 1.74
    -3 12 4 2.65 0.97
    -3 -12 4 1.8 1.57
    3 12 -3 398.49 12.72
    -3 12 3 381.17 14.13
    -3 -12 3 393.29 14.84
    -3 12 3 418.5 12.54
    3 12 -2 622.12 20.41
    -3 12 2 607.07 23.05
    -3 -12 2 589.45 22.12
    -3 12 2 618 18.45
    3 12 -1 55.13 2.84
    -3 12 1 52.46 4.72
    -3 12 1 47.15 2.13
    -3 -12 1 50.41 3.08
    3 12 0 364.91 11.15
    -3 12 0 372.22 10.55
    -3 12 0 333.67 14.12
    -3 -12 0 349.88 12.35
    3 12 1 171.07 6.3
    -3 12 -1 176.87 4.8
    -3 12 -1 162.65 9.1
    -3 -12 -1 165.91 5.67
    3 12 2 18.58 1.83
    -3 12 -2 18.05 4.39
    -3 12 -2 19.31 1.24
    -3 -12 -2 17.53 1.99
    3 12 3 474.47 14.55
    3 12 3 447.65 12.96
    -3 12 -3 473.96 13.59
    -3 -12 -3 479.79 15.44
    3 12 4 196.93 4.67
    3 12 4 191.84 6.24
    3 -12 4 186.54 4.48
    -3 12 -4 189.49 5.07
    -3 -12 -4 193.41 6.59
    3 -12 5 112.83 3.22
    3 12 5 115.81 4.52
    3 12 5 115.76 2.51
    -3 12 -5 117.61 3.82
    -3 -12 -5 112.05 4.44
    3 12 6 38.28 2.63
    3 -12 6 35.31 1.8
    -3 12 -6 36.81 2.11
    -3 -12 -6 34.19 3.21
    3 12 7 434.4 13.81
    3 -12 7 422.24 12.81
    -3 12 -7 439.64 13.01
    -3 -12 -7 430.08 14.13
    3 -12 8 323.94 10.05
    3 12 8 318.42 10.53
    -3 12 -8 317.79 8.97
    -3 -12 -8 333.49 11.8
    3 -12 9 190.02 6.35
    3 12 9 191.95 7.51
    -3 12 -9 192.84 5.47
    -3 -12 -9 184.86 6.65
    3 12 10 54.77 3.1
    -3 -12 -10 48.06 2.98
    -3 12 -10 61.53 2.66
    3 12 11 52.05 3.09
    -3 12 -11 46.59 2.6
    -3 -12 -11 48.43 2.95
    3 12 12 45.04 3.48
    -3 -12 -12 34.64 2.72
    3 12 13 11.36 2.1
    -3 -12 -13 10.57 1.85
    3 12 14 357.96 12.44
    -3 12 -14 320.04 25.19
    3 12 15 61.48 3.8
    -3 12 -15 45.99 14.46
    3 12 16 62.35 4.25
    -3 12 -16 64.03 15.42
    3 12 17 67.79 4.99
    -3 12 -17 53.29 15.99
    3 -13 -16 6.34 2.43
    -3 -13 16 4.45 3.27
    -3 13 16 7.89 2.41
    3 -13 -15 50.62 4.31
    -3 13 15 52 3.9
    -3 -13 15 44.87 5.7
    3 -13 -14 61.43 4.67
    -3 -13 14 70.32 7.27
    -3 13 14 69.32 4.5
    -3 13 13 77.53 4.48
    -3 -13 13 84.35 6.29
    -3 13 12 198.26 7.57
    -3 -13 12 184.26 9.62
    -3 -13 11 1.67 2.25
    -3 13 11 1.94 1.79
    -3 13 10 127.89 5.15
    -3 -13 10 108.08 6.94
    -3 13 9 177.2 7.73
    -3 13 9 179.77 6.37
    -3 -13 9 175.15 8.31
    -3 13 8 226.51 9.14
    -3 -13 8 233.42 10
    -3 13 8 236.24 7.98
    3 13 -7 152.95 6.4
    -3 13 7 147.85 7.61
    -3 -13 7 156.54 8.23
    -3 13 7 151.01 5.31
    3 13 -6 63.46 3.81
    -3 -13 6 60.36 4.09
    -3 13 6 71.44 3.03
    -3 13 6 69.97 4.08
    3 13 -5 1.41 1.36
    -3 -13 5 1.89 1.61
    -3 13 5 1.25 1.62
    -3 13 5 0.97 0.99
    3 13 -4 220.21 8.03
    -3 -13 4 216.1 9.5
    -3 13 4 230.69 9.42
    -3 13 4 223 6.84
    3 13 -3 93.73 5.09
    -3 13 3 102.51 4.07
    -3 -13 3 92.8 4.75
    -3 13 3 89.44 5.37
    3 13 -2 99.81 5.13
    -3 -13 2 103.47 5.6
    -3 13 2 91.57 5.94
    -3 13 2 104.57 3.54
    3 13 -1 37.14 2.57
    -3 13 1 37.43 4.46
    -3 -13 1 42.95 3.22
    -3 13 1 36.37 1.94
    3 13 0 96.04 4.58
    -3 13 0 80.52 6.19
    -3 -13 0 83.03 4.04
    -3 13 0 90.27 3.04
    3 13 1 280.66 9.02
    -3 13 -1 272.13 13.22
    -3 -13 -1 273.06 9.17
    -3 13 -1 292.64 8.08
    3 13 2 15.27 1.83
    -3 13 -2 10.48 4.64
    -3 -13 -2 14.41 2.18
    -3 13 -2 14.86 1.27
    3 13 3 102.31 4.1
    3 13 3 107.91 3.57
    -3 13 -3 100.33 3.14
    -3 -13 -3 106.15 4.09
    3 13 4 65.29 2.03
    3 13 4 63.16 3.3
    -3 -13 -4 63.61 3.26
    -3 13 -4 66.79 2.79
    3 -13 5 1.48 0.69
    3 13 5 1.79 0.47
    3 13 5 1.46 1.25
    -3 -13 -5 1.83 1.23
    -3 13 -5 2.72 1.03
    3 -13 6 312.71 8.9
    3 13 6 334.65 10.93
    -3 13 -6 327.88 9.21
    -3 -13 -6 338.6 10.82
    3 -13 7 148.02 4.57
    3 13 7 151.66 5.81
    -3 13 -7 149.47 4.52
    -3 -13 -7 157.32 5.7
    3 -13 8 60.12 2.73
    3 13 8 63.41 3.57
    -3 13 -8 68.45 2.5
    -3 -13 -8 63.58 3.93
    3 -13 9 73.77 3.44
    3 13 9 79.59 4.56
    -3 13 -9 80.65 3.28
    -3 -13 -9 71.63 3.63
    3 -13 10 6.87 1.73
    3 13 10 12.46 1.81
    -3 13 -10 10.11 1.26
    -3 -13 -10 6.47 1.69
    3 -13 11 98.25 4.74
    3 13 11 107.46 5.59
    -3 13 -11 97.45 3.97
    -3 -13 -11 98.35 4.3
    3 -13 12 8.55 2.24
    3 13 12 10.34 2.1
    -3 -13 -12 10.6 2.27
    -3 13 -12 11.13 1.4
    3 13 13 15.34 2.36
    3 -13 13 17.72 2.7
    -3 -13 -13 14.08 2.13
    -3 13 -13 19.97 2.05
    3 -13 14 4.12 1.97
    3 13 14 1.68 1.67
    3 -13 15 11.13 2.34
    3 13 15 1.14 2
    3 -13 16 49.69 4.86
    3 13 16 52.25 4.6
    3 -14 -15 70.76 5.92
    -3 -14 15 73.26 6.4
    -3 14 15 70.86 4.72
    3 -14 -14 145.03 7.7
    -3 -14 14 149.85 10.77
    -3 14 14 158.06 8.36
    -3 14 13 11.78 2.43
    -3 -14 13 15.43 3.42
    -3 14 12 44.35 3.42
    -3 -14 12 44.92 5.81
    -3 -14 11 0.77 2.11
    -3 14 11 1.97 1.76
    -3 -14 10 64.48 5.43
    -3 14 10 72.81 4.72
    -3 14 9 21.68 2.9
    -3 -14 9 18.66 4.22
    -3 14 9 23.36 2.38
    3 14 -8 162.57 8.19
    -3 14 8 155.08 6.89
    -3 -14 8 142.41 7.21
    -3 14 8 150.41 5.67
    3 14 -7 271.53 10.4
    -3 -14 7 258.17 12.19
    -3 14 7 264.09 10.18
    -3 14 7 258.82 9.73
    3 14 -6 73.01 4.35
    -3 14 6 75.56 4.57
    -3 -14 6 63.6 4.57
    -3 14 6 83.58 3.71
    3 14 -5 291.07 10.43
    -3 14 5 299.7 9.34
    -3 14 5 295.88 11.52
    -3 -14 5 289.72 12.36
    3 14 -4 240.1 8.71
    -3 14 4 265.73 12.07
    -3 -14 4 250.79 9.23
    -3 14 4 233.09 7.35
    3 14 -3 26.64 2.55
    -3 14 3 29.25 3.48
    -3 14 3 28.26 1.9
    -3 -14 3 27.1 2.71
    3 14 -2 12.57 2.1
    -3 -14 2 11.91 2.44
    -3 14 2 13.01 2.92
    -3 14 2 13.28 1.51
    3 14 -1 92.47 4.39
    -3 14 1 94.88 3.84
    -3 -14 1 88.51 4.79
    -3 14 1 84.07 5.69
    3 14 0 158.84 6.03
    -3 14 0 138.58 8.68
    -3 -14 0 161.71 5.93
    -3 14 0 164.04 4.84
    3 14 1 7.02 1.75
    -3 -14 -1 7.13 1.99
    -3 14 -1 5.15 3.41
    -3 14 -1 9.04 1.23
    3 14 2 4.26 1.87
    3 14 2 3.26 1.57
    -3 -14 -2 3.91 1.7
    -3 14 -2 5.7 1.26
    -3 14 -2 4.85 3.73
    3 14 3 208.51 7.24
    3 14 3 225.92 6.87
    -3 14 -3 212.86 6.08
    -3 14 -3 198.28 12.92
    -3 -14 -3 199.82 6.95
    3 14 4 1.19 1.36
    3 14 4 -0.32 0.58
    -3 -14 -4 -0.17 0.93
    -3 14 -4 0.6 0.85
    3 -14 5 213.51 5.51
    3 14 5 240.83 8.19
    3 14 5 238.22 5.76
    -3 -14 -5 243.1 8.06
    -3 14 -5 248.09 7.49
    3 -14 6 11.41 1.25
    3 14 6 16.24 2.18
    -3 14 -6 15.01 1.73
    -3 -14 -6 19.57 1.94
    3 -14 7 98.49 3.61
    3 14 7 115.64 4.75
    -3 -14 -7 108.44 4.45
    -3 14 -7 110.59 3.58
    3 -14 8 12.78 1.72
    3 14 8 13.5 2.16
    -3 -14 -8 15.08 1.85
    -3 14 -8 12.16 1.73
    3 14 9 86.99 4.04
    3 -14 9 66.82 3.52
    -3 -14 -9 81.51 4.25
    -3 14 -9 76.07 2.92
    3 14 10 51.78 4.1
    3 -14 10 45.03 2.68
    -3 14 -10 52.74 2.78
    -3 -14 -10 50.22 3.46
    3 14 11 11.96 2.18
    3 -14 11 10.4 1.69
    -3 -14 -11 10.16 1.8
    -3 14 -11 10.59 1.46
    3 -14 12 200.35 8.08
    3 14 12 201.99 8.05
    -3 14 -12 206.01 6.62
    -3 -14 -12 207.63 8.22
    3 14 13 16.57 2.61
    3 -14 13 23.11 2.73
    -3 -14 -13 13.83 2.13
    -3 14 -13 18.71 1.76
    3 -14 14 -3.11 1.51
    3 14 14 0.16 1.94
    -3 14 -14 -1 1.08
    -3 -15 14 0.77 2.34
    -3 15 14 -1.59 1.72
    -3 -15 13 19.51 4.55
    -3 15 13 14.88 2.59
    -3 -15 12 2.57 2.78
    -3 15 12 7.06 2.1
    -3 15 11 26.7 2.89
    -3 -15 11 26.65 3.8
    3 15 -10 247.77 10.37
    -3 -15 10 232.28 10.78
    -3 15 10 251.54 9.2
    3 15 -9 29.37 3.37
    -3 -15 9 25.57 4.29
    -3 15 9 29.05 4.03
    -3 15 9 25.68 2.61
    3 15 -8 5.66 2.14
    -3 -15 8 6.11 2.89
    -3 15 8 4.5 1.79
    -3 15 8 6.05 2.18
    3 15 -7 193.4 8.04
    -3 -15 7 178.34 8.41
    -3 15 7 181.11 8.31
    -3 15 7 199.23 7.95
    3 15 -6 150.18 7.6
    -3 -15 6 137.33 7.71
    -3 15 6 136.91 6.74
    -3 15 6 152.01 5.53
    3 15 -5 7.83 2.06
    -3 -15 5 6.09 2.68
    -3 15 5 8.8 3.01
    -3 15 5 9.86 1.67
    3 15 -4 145.81 6.24
    -3 -15 4 144.76 6.49
    -3 15 4 141.25 6.9
    -3 15 4 145.38 5.12
    3 15 -3 78.33 4.03
    -3 -15 3 67.19 4.06
    -3 15 3 72.11 5.2
    -3 15 3 74.88 3.87
    3 15 -2 119.83 5.54
    -3 -15 2 122.28 5.37
    -3 15 2 123.31 8.57
    -3 15 2 123.19 4.95
    3 15 -1 96.13 4.63
    -3 -15 1 94.81 5.11
    -3 15 1 101.02 4.22
    -3 15 1 92.99 6.14
    3 15 0 24.83 2.56
    -3 -15 0 26.8 2.38
    -3 15 0 30.62 2.3
    -3 15 0 27.13 4.6
    3 15 1 118.58 5.13
    -3 -15 -1 123.49 4.74
    -3 15 -1 121.87 4.67
    -3 15 -1 106.06 7.65
    3 15 2 109.78 4.78
    3 15 2 108.93 5.11
    -3 -15 -2 107.76 4.45
    -3 15 -2 113.52 3.86
    -3 15 -2 97 8.83
    3 15 3 47.92 3.2
    3 15 3 41.56 2.16
    -3 -15 -3 47.86 2.86
    -3 15 -3 49.26 2.33
    -3 15 -3 40.39 6.08
    3 15 4 294.33 10.07
    3 15 4 297.57 8.25
    -3 15 -4 280.61 8.33
    -3 -15 -4 274.92 9.33
    3 15 5 284.77 11.07
    -3 -15 -5 273.4 9.99
    -3 15 -5 276.88 8.98
    3 15 6 159.42 6.51
    -3 -15 -6 150.98 6.47
    -3 15 -6 158.11 5
    3 15 7 2.68 1.58
    -3 -15 -7 2.39 1.32
    -3 15 -7 2.95 1.25
    3 15 8 53.57 3.47
    3 -15 8 44.27 2.59
    -3 -15 -8 47.72 2.87
    -3 15 -8 52.81 2.87
    3 15 9 2.32 1.58
    3 -15 9 1.34 1.31
    -3 15 -9 2.07 1.29
    -3 -15 -9 3.64 1.26
    3 15 10 53.27 3.58
    3 -15 10 48.77 3.1
    -3 15 -10 46.71 2.56
    -3 -15 -10 53.83 3.04
    3 15 11 52.51 3.82
    3 -15 11 52.03 3.49
    -3 -15 -11 51.27 3.61
    -3 15 -11 58.14 2.74
    3 15 12 27.77 2.97
    -3 -15 -12 24.21 2.38
    -3 15 -12 29.56 2.07
    3 15 13 16.43 2.5
    3 -15 13 4.9 2.07
    -3 15 -13 14.94 1.94
    -3 -15 -13 12.83 1.92
    3 16 -12 117.29 6.32
    -3 -16 12 110.17 7.29
    -3 16 12 115.21 6.98
    3 16 -11 81.31 5.54
    -3 -16 11 80.32 6.24
    -3 16 11 86.38 4.83
    3 16 -10 303.33 12.72
    -3 -16 10 323.96 14.03
    -3 16 10 324.3 11.59
    3 16 -9 10.99 2.86
    -3 -16 9 12.5 2.99
    -3 16 9 13.94 2.23
    -3 16 9 13.91 3.41
    3 16 -8 236.79 9.75
    -3 16 8 230.96 9.97
    -3 -16 8 223.71 10.18
    -3 16 8 238.21 8.61
    3 16 -7 0.39 1.58
    -3 -16 7 2.77 1.65
    -3 16 7 0.01 1.65
    -3 16 7 0.34 1.27
    3 16 -6 1.65 1.69
    -3 -16 6 0.6 2.02
    -3 16 6 0.4 1.78
    -3 16 6 2.14 1.32
    3 16 -5 40.51 3.17
    -3 -16 5 36.65 3.87
    -3 16 5 37.23 3.69
    -3 16 5 32.19 2.67
    3 16 -4 99.23 6.07
    -3 -16 4 91.88 5.01
    -3 16 4 94.13 5.6
    -3 16 4 91.18 4.03
    3 16 -3 178.88 7.13
    -3 -16 3 172.15 7.87
    -3 16 3 177.73 6.19
    -3 16 3 173.44 8.86
    3 16 -2 151.71 7.43
    -3 -16 2 136.81 6.58
    -3 16 2 147.29 8.61
    -3 16 2 152.15 5.96
    3 16 -1 4.41 1.7
    -3 16 1 3.25 2.33
    -3 -16 1 1.85 1.51
    -3 16 1 2.63 1.23
    3 16 0 10.38 2.02
    -3 -16 0 8.76 2.23
    -3 16 0 9.69 1.43
    -3 16 0 11.96 4.26
    3 16 1 84.66 5.43
    3 16 1 82.75 4.55
    -3 -16 -1 84.7 3.92
    -3 16 -1 89.03 3.46
    -3 16 -1 81.05 6.79
    3 16 2 42.69 2.97
    3 16 2 42.73 3.09
    -3 -16 -2 35.73 3.1
    -3 16 -2 40.16 2.3
    -3 16 -2 33.72 5.89
    3 16 3 19.73 2.45
    3 16 3 18.99 1.91
    -3 -16 -3 16.24 2.55
    -3 16 -3 24.38 1.75
    -3 16 -3 17.72 4.75
    3 16 4 0.89 1.18
    -3 -16 -4 0.1 0.99
    -3 16 -4 0.42 2.95
    -3 16 -4 -0.93 0.97
    3 16 5 5.35 1.72
    -3 -16 -5 2.74 1.59
    -3 16 -5 2.51 1.12
    3 16 6 -1.05 1.41
    -3 -16 -6 0.11 1.07
    -3 16 -6 -0.44 0.92
    3 16 7 87.65 5.02
    -3 -16 -7 93.32 4.74
    -3 16 -7 94.27 3.55
    3 16 8 3.32 1.97
    -3 -16 -8 0.77 1.43
    -3 16 -8 1.08 1.26
    3 16 9 47.38 3.63
    -3 -16 -9 46.75 3.36
    -3 16 -9 45.84 2.6
    3 16 10 223.14 8.92
    -3 -16 -10 212.26 7.57
    -3 16 -10 234.72 8.21
    3 16 11 2.92 1.96
    -3 -16 -11 3.55 1.69
    -3 16 -11 2.94 1.25
    3 17 -10 13.6 2.78
    -3 -17 10 7.62 2.81
    -3 17 10 9.34 2.86
    3 17 -9 79.08 5.22
    -3 -17 9 75.37 6.69
    -3 17 9 85.25 5.5
    -3 17 9 87.81 4.69
    3 17 -8 2.1 2.3
    -3 -17 8 0.5 2.29
    -3 17 8 1.76 1.62
    -3 17 8 3.12 1.89
    3 17 -7 26.71 3.28
    -3 -17 7 18.67 3.86
    -3 17 7 27.41 2.66
    -3 17 7 29.37 3.37
    3 17 -6 1.52 1.54
    -3 -17 6 1.16 1.52
    -3 17 6 -0.6 1.24
    -3 17 6 1.15 2.05
    3 17 -5 3.48 2
    -3 -17 5 3.86 1.97
    -3 17 5 4.42 2.3
    -3 17 5 6.7 1.59
    3 17 -4 114.83 5.81
    -3 -17 4 122.32 5.59
    -3 17 4 112.64 6.53
    -3 17 4 122.14 5.11
    3 17 -3 74.56 5.61
    -3 -17 3 82.63 5.15
    -3 17 3 80.85 5.73
    -3 17 3 82.53 3.87
    3 17 -2 1.1 1.67
    -3 -17 2 1.91 1.83
    -3 17 2 1.52 1.53
    -3 17 2 1.92 2.66
    3 17 -1 257.17 9.56
    -3 -17 1 228.55 9.23
    -3 17 1 232.46 11.74
    -3 17 1 246.3 8.91
    3 17 0 2.89 1.84
    -3 -17 0 3.69 1.76
    -3 17 0 4.26 1.37
    -3 17 0 6.09 2.74
    3 17 1 23.12 2.74
    3 17 1 20.64 3.09
    -3 -17 -1 19.95 2.25
    -3 17 -1 25.93 2.02
    -3 17 -1 27.79 5.6
    3 17 2 10.66 2.02
    3 17 2 11.44 2.16
    -3 -17 -2 8.64 2.1
    -3 17 -2 12.39 1.57
    -3 17 -2 9.39 3.84
    3 17 3 18.87 3.03
    -3 -17 -3 13.53 1.89
    -3 17 -3 18.18 2.05
    -3 17 -3 15.22 4.8
    3 17 4 5.97 1.86
    -3 -17 -4 5.64 1.72
    -3 17 -4 6.67 1.58
    -3 17 -4 3.03 4.03
    3 17 5 9.88 2.67
    -3 -17 -5 6.76 1.59
    -3 17 -5 8.93 1.42
    3 17 6 1.23 1.54
    -3 -17 -6 1.73 1.13
    -3 17 -6 0.4 1.02
    3 17 7 128.79 6.4
    -3 -17 -7 127.4 4.99
    -3 17 -7 138.96 5.39
    3 17 8 77.41 4.71
    -3 -17 -8 74.15 3.63
    -3 17 -8 78.52 3.44
    3 17 9 119.5 5.75
    -3 -17 -9 108.48 4.5
    -3 17 -9 106.51 4.33
    3 18 -7 7.71 2.54
    -3 -18 7 9.9 2.44
    -3 18 7 8.34 2.66
    -3 18 7 11.05 2.03
    3 18 -6 -3.16 1.58
    -3 -18 6 0.89 1.83
    -3 18 6 0.55 1.74
    -3 18 6 0.39 1.59
    3 18 -5 2.84 1.8
    -3 -18 5 0.22 1.65
    -3 18 5 1.53 1.48
    -3 18 5 4.07 2.01
    3 18 -4 49.12 4.06
    -3 -18 4 49.76 4.45
    -3 18 4 47.67 3.32
    -3 18 4 60.2 4.67
    3 18 -3 19.47 3.68
    -3 -18 3 17.84 2.99
    -3 18 3 22.26 3.73
    -3 18 3 24.02 2.29
    3 18 -2 48.4 3.65
    -3 -18 2 37.29 3.65
    -3 18 2 45.77 2.92
    -3 18 2 47.67 5.66
    3 18 -1 1.87 2.07
    -3 -18 1 4.14 1.62
    -3 18 1 4.62 1.49
    -3 18 1 7.38 2.83
    3 18 0 40.65 3.52
    3 18 0 30.09 4.37
    -3 -18 0 45.3 3.36
    -3 18 0 42.26 2.65
    -3 18 0 39.98 4.97
    3 18 1 1.37 1.68
    3 18 1 0.77 1.75
    -3 -18 -1 2.61 1.53
    -3 18 -1 2.03 1.14
    -3 18 -1 -0.38 2.83
    3 18 2 13.86 2.54
    -3 -18 -2 15.84 2.28
    -3 18 -2 9.44 4.13
    -3 18 -2 14.19 2.17
    3 18 3 33.24 3.3
    -3 -18 -3 34.95 2.46
    -3 18 -3 34.84 2.82
    -3 18 -3 27.56 6.4
    3 18 4 1.97 1.78
    -3 -18 -4 2.19 1.59
    -3 18 -4 3.39 1.24
    -3 18 -4 3.36 3.74
    3 18 5 44.2 3.5
    -3 -18 -5 36.87 3.04
    -3 18 -5 30.87 6.69
    -3 18 -5 38.21 2.89
    3 18 6 5.98 1.73
    -3 -18 -6 -0.05 1.36
    -3 18 -6 -0.47 1.1
    -4 0 22 9.47 3.44
    -4 0 21 -0.75 2.32
    -4 0 20 110.52 7.66
    4 0 -19 -0.53 0.92
    -4 0 19 -1.3 2.16
    4 0 -18 166 5.07
    -4 0 18 160.68 8.61
    4 0 -17 0.59 0.62
    -4 0 17 -1.69 1.75
    4 0 -16 11.26 0.94
    -4 0 16 10.26 2.63
    4 0 -15 0.07 0.49
    -4 0 15 0.32 1.51
    4 0 -14 174.85 4.06
    -4 0 14 187.91 9.13
    4 0 -13 0.11 0.37
    -4 0 13 1.76 1.32
    4 0 -12 9.82 0.58
    -4 0 12 9.62 1.99
    4 0 -11 0.39 0.26
    -4 0 11 1.76 1.25
    -4 0 10 666.13 22.51
    -4 0 9 0.5 1.32
    -4 0 8 29.57 2.29
    -4 0 7 0.33 0.93
    -4 0 6 46.76 3
    -4 0 5 1.38 0.94
    -4 0 4 1192.15 42.68
    -4 0 3 -0.31 0.78
    -4 0 3 1.99 0.99
    -4 0 2 316.22 7.71
    -4 0 2 340.81 9.4
    -4 0 2 337.82 7.25
    -4 0 1 -0.31 0.62
    -4 0 1 0 0.38
    -4 0 1 0.15 0.16
    -4 0 0 81.28 3.08
    -4 0 0 81.3 2.05
    -4 0 0 79.66 2.32
    -4 0 0 83.4 1.35
    4 0 1 0.27 0.16
    -4 0 -1 -0.05 0.69
    -4 0 -1 0.36 0.49
    -4 0 -1 0.29 0.58
    -4 0 -1 0.31 0.11
    4 0 2 126.59 1.96
    -4 0 -2 136.91 3.54
    -4 0 -2 132.57 3.46
    -4 0 -2 129.17 3.65
    -4 0 -3 0.04 0.6
    -4 0 -3 3.55 0.75
    -4 0 -3 0.92 0.71
    -4 0 -4 4750.89 263.99
    -4 0 -4 4868.01 268.49
    -4 0 -4 4896.39 272.41
    -4 0 -4 4519.56 237.45
    -4 0 -5 0.69 0.83
    -4 0 -5 -0.17 0.89
    -4 0 -5 0.53 0.71
    -4 0 -5 -0.18 0.17
    -4 0 -5 0.23 0.15
    -4 0 -6 2933.94 132.29
    -4 0 -6 3183.64 141.6
    -4 0 -6 3072.03 145.16
    -4 0 -6 3023.02 143.55
    -4 0 -7 1.37 0.93
    -4 0 -7 0.58 0.99
    -4 0 -7 0.06 0.28
    -4 0 -7 0.49 0.2
    -4 0 -8 12.81 0.61
    -4 0 -8 12.76 1.89
    -4 0 -8 13.74 1.78
    -4 0 -9 -0.29 0.36
    -4 0 -9 0.1 0.83
    -4 0 -9 0.66 0.96
    -4 0 -10 602.82 19.61
    -4 0 -10 600.06 16.4
    -4 0 -10 601.42 19.13
    -4 0 -11 -0.01 0.38
    -4 0 -11 -0.77 1.13
    -4 0 -12 126.53 5.28
    -4 0 -13 0.26 1.29
    -4 0 -14 238.55 9.15
    -4 0 -15 -0.09 1.36
    -4 0 -16 82.55 5.06
    -4 0 -17 1.09 2.3
    -4 0 -18 84.7 5.56
    -4 0 -19 1.02 1.99
    -4 0 -20 99.14 6.26
    -4 0 -21 -0.91 2.43
    -4 -1 22 31.2 5.1
    -4 1 22 31.83 5.7
    -4 1 21 21.85 4.08
    -4 -1 21 24.86 5.32
    -4 -1 20 24.95 5.15
    -4 1 20 19.12 3.74
    4 -1 -19 211.79 6.21
    4 1 -19 220.06 7.13
    -4 1 19 218.07 10.37
    -4 -1 19 231.94 11.47
    4 -1 -18 2.49 0.89
    4 1 -18 3.31 1.13
    -4 1 18 3.63 2.79
    -4 -1 18 1.84 2.38
    4 1 -17 142.06 4.63
    4 -1 -17 150.51 3.99
    -4 1 17 140.07 7.43
    -4 -1 17 152.28 8
    4 1 -16 15.64 1.29
    4 -1 -16 16.46 1
    -4 1 16 13.86 3.59
    -4 -1 16 17.6 3.16
    4 -1 -15 2.59 0.58
    4 1 -15 2.95 0.85
    -4 1 15 2.06 1.85
    -4 -1 15 0.81 2.14
    4 -1 -14 106.07 2.48
    4 1 -14 99.87 2.89
    -4 1 14 98.78 5.5
    -4 -1 14 105.22 6.02
    4 1 -13 1.18 0.7
    4 -1 -13 1.36 0.38
    -4 1 13 0.89 1.46
    -4 -1 13 -0.7 1.62
    4 1 -12 115.5 3.15
    4 -1 -12 114.88 2.29
    -4 1 12 117.32 5.09
    -4 -1 12 124.89 5.59
    4 -1 -11 50.75 1.07
    -4 1 11 50.39 3.08
    -4 -1 11 60.68 3.54
    4 -1 -10 1.47 0.23
    -4 1 10 0.65 1.24
    -4 -1 10 2.19 1.37
    4 -1 -9 177.13 4.44
    4 -1 -9 181.82 3.23
    -4 1 9 190.4 6.21
    -4 -1 9 195.98 6.84
    -4 1 8 31.69 2.24
    -4 -1 8 38.81 2.54
    -4 1 7 99.82 4.29
    -4 -1 7 112.22 4.33
    -4 -1 6 -0.22 1.1
    -4 1 6 4.12 1.16
    -4 1 5 58.16 2.41
    -4 -1 5 57.8 2.77
    -4 1 4 100.54 3.64
    -4 -1 4 101.8 3.7
    -4 -1 3 229.83 6.85
    -4 1 3 234.37 6.31
    -4 -1 3 234.83 4.89
    4 -1 -2 37.68 0.81
    -4 1 2 40.13 2.1
    -4 1 2 34.71 0.8
    -4 1 2 38.21 1.64
    -4 1 2 34.29 1.73
    -4 -1 2 37.63 0.91
    -4 -1 2 40.6 2.08
    4 -1 -1 63.39 1.15
    -4 1 1 62.33 2.16
    -4 1 1 63.03 2.56
    -4 1 1 68.58 2.41
    -4 -1 1 64.33 1.46
    -4 -1 1 64.93 2.61
    4 -1 0 97.53 1.53
    -4 1 0 98.49 2.76
    -4 1 0 99.44 2.87
    -4 1 0 91.82 2.63
    -4 -1 0 98.84 2.27
    -4 -1 0 98.32 3.63
    4 1 1 291.65 6
    -4 1 -1 294.34 7.58
    -4 1 -1 284.82 7.11
    -4 1 -1 288.76 7.57
    -4 -1 -1 299.83 7.44
    -4 -1 -1 290.62 8.01
    -4 -1 -1 301.07 7.11
    4 1 2 649.34 16.4
    -4 -1 -2 659.11 18.44
    -4 1 -2 657.96 19.18
    -4 1 -2 612.67 17.63
    -4 -1 -2 651.59 18.26
    -4 -1 -2 656.77 19.64
    -4 1 -2 656.45 19.81
    4 1 3 45.51 0.87
    -4 1 -3 45.19 1.91
    -4 1 -3 46.37 1.78
    -4 1 -3 48.27 2.12
    -4 -1 -3 49.26 2.08
    -4 -1 -3 45.79 1.41
    -4 -1 -3 44.24 1.86
    4 1 4 387.39 8.54
    -4 1 -4 381.92 10.34
    -4 1 -4 375.66 10.27
    -4 -1 -4 385.12 11.59
    -4 -1 -4 394.55 10.06
    -4 -1 -4 392.73 10.5
    -4 1 -4 371.08 11.43
    4 1 5 1006.38 29.78
    -4 1 -5 997.58 33.56
    -4 1 -5 996.3 33.05
    -4 1 -5 916.26 32.9
    -4 -1 -5 981.09 31.93
    -4 -1 -5 997.21 29.69
    -4 -1 -5 1020.24 34.35
    -4 -1 -5 1020.54 34.31
    4 1 6 0.37 0.29
    -4 -1 -6 0.5 0.81
    -4 1 -6 0.05 0.13
    -4 1 -6 -0.18 0.71
    -4 1 -6 0.23 0.78
    -4 -1 -6 0.43 0.22
    -4 -1 -6 0.44 0.29
    -4 -1 -6 0.58 0.97
    -4 -1 -6 1.26 0.78
    4 1 7 604.29 15.57
    -4 1 -7 621.38 18.53
    -4 1 -7 549.76 14.24
    -4 1 -7 619.56 20.06
    -4 -1 -7 627.72 16.41
    -4 -1 -7 624.14 18.97
    -4 -1 -7 617.31 18.86
    -4 1 -8 13.82 1.48
    -4 1 -8 16.78 2.11
    -4 -1 -8 14.64 0.66
    -4 -1 -8 13.36 1.51
    -4 -1 -8 12.71 2
    -4 1 -9 61 2.71
    -4 1 -9 64.83 3.17
    -4 -1 -9 65.46 1.68
    -4 -1 -9 65.59 3.59
    -4 -1 -9 61.72 2.89
    -4 1 -10 33.31 2.52
    -4 -1 -10 33.92 2.48
    -4 1 -10 25.97 1.56
    -4 -1 -10 30.84 2.3
    -4 1 -11 213.83 8.06
    -4 -1 -11 219.76 7.29
    -4 -1 -11 226.84 5.51
    -4 -1 -11 213.53 7.71
    -4 1 -12 680 24.03
    -4 -1 -12 675.31 19.43
    -4 -1 -12 673.05 25.16
    -4 1 -13 78.85 4.94
    -4 -1 -13 81.89 4.51
    -4 -1 -13 91.49 2.59
    -4 1 -14 250.68 11.15
    -4 -1 -14 273.28 7.51
    -4 -1 -14 255.24 9.69
    -4 1 -15 290.32 11.37
    -4 -1 -15 274.93 10.94
    -4 -1 -15 289.66 8.38
    -4 1 -16 7.18 2.41
    -4 -1 -16 9.01 2.43
    -4 1 -17 49.68 4.96
    -4 -1 -17 48.17 4.12
    -4 -1 -18 3.32 2
    -4 1 -18 2.46 2.05
    -4 1 -19 9.66 3.17
    -4 -1 -19 10.32 2.7
    -4 1 -20 76.87 6.86
    -4 -1 -20 64.59 5.39
    -4 1 -21 35.74 4.42
    -4 -1 -21 34.76 4.47
    -4 2 22 43.72 5.07
    -4 -2 22 38.24 5.98
    -4 2 21 1.54 2.4
    -4 -2 21 1.13 3.31
    4 -2 -20 0.05 0.72
    -4 2 20 2.22 2
    -4 -2 20 2.44 2.81
    4 -2 -19 4.2 1.03
    -4 2 19 3.95 2.56
    -4 -2 19 8.05 3.03
    4 2 -18 26.19 2.9
    4 -2 -18 27.79 1.48
    -4 2 18 34.11 3.65
    -4 -2 18 36.42 5.47
    4 -2 -17 118.6 3.2
    4 2 -17 113.28 4.9
    -4 2 17 121.81 6.58
    -4 -2 17 130.4 7.58
    4 -2 -16 97.13 2.55
    4 2 -16 89.45 3.86
    -4 2 16 99.17 5.76
    -4 -2 16 98.91 7.95
    4 -2 -15 143.01 3.55
    4 2 -15 146.98 5.64
    -4 2 15 133.83 7.39
    -4 -2 15 145.77 7.56
    4 2 -14 173.94 5.81
    -4 2 14 196.93 7.57
    -4 -2 14 201.3 8.79
    -4 2 13 9.4 2.01
    -4 -2 13 8.82 2.99
    -4 2 12 10.17 1.89
    -4 -2 12 10.46 2.84
    -4 -2 11 2.49 1.63
    -4 2 11 1.61 1.27
    -4 2 10 20.83 2.34
    -4 -2 10 24.49 2.56
    4 -2 -9 253.58 6.41
    -4 2 9 269.89 8.91
    -4 -2 9 268.82 9.4
    4 -2 -8 3.33 1.3
    4 -2 -8 5.75 0.8
    -4 2 8 4.64 1.14
    -4 -2 8 5.49 1.59
    4 -2 -7 7.76 0.8
    4 -2 -7 8.93 0.83
    -4 -2 7 10.24 1.76
    -4 2 7 8.42 1.48
    4 -2 -6 58.25 1.35
    4 -2 -6 54.12 1.58
    -4 2 6 55.33 2.24
    -4 -2 6 55.8 2.98
    4 -2 -5 5.54 0.44
    -4 2 5 6.73 1.18
    -4 -2 5 6.92 1.46
    4 -2 -4 -0.02 0.23
    -4 2 4 -0.25 0.56
    -4 -2 4 1.08 0.82
    4 -2 -3 35.38 0.86
    -4 2 3 35.77 1.9
    -4 2 3 35.19 1.48
    -4 -2 3 34.13 0.69
    -4 -2 3 37.17 2.63
    4 -2 -2 798.92 22.07
    -4 2 2 811.57 24.67
    -4 2 2 791.22 25.25
    -4 -2 2 772.12 25.4
    -4 -2 2 796.56 22.04
    4 -2 -1 1816.11 67.1
    -4 -2 1 1849.17 75.6
    -4 2 1 1873.06 73.86
    -4 2 1 2066.08 86.23
    -4 2 1 1814.54 73.02
    4 2 0 87.58 1.86
    4 -2 0 86.07 1.3
    -4 2 0 85.75 3.17
    -4 2 0 84.99 2.89
    -4 2 0 88.5 2.65
    -4 -2 0 92.51 3.32
    4 2 1 180.85 3.64
    -4 2 -1 192.42 5.84
    -4 2 -1 188.12 5.65
    -4 -2 -1 187.59 5.49
    -4 2 -1 179.77 4.44
    4 2 2 49.49 1.05
    -4 2 -2 47.42 2.25
    -4 2 -2 48.81 1.57
    -4 2 -2 49.28 2.23
    -4 -2 -2 52.29 2.18
    4 2 3 65.19 1.35
    -4 2 -3 62.85 2.38
    -4 2 -3 78.19 2.89
    -4 -2 -3 69.89 1.7
    -4 -2 -3 70.61 2.62
    -4 2 -3 71.06 2.36
    4 2 4 0.67 0.33
    -4 2 -4 0.61 1.12
    -4 2 -4 2.83 0.81
    -4 2 -4 2.77 1.09
    -4 -2 -4 2.65 0.91
    -4 -2 -4 2.16 0.42
    4 2 5 49.43 1.14
    -4 2 -5 46.23 2.56
    -4 2 -5 53.29 2.19
    -4 -2 -5 51.42 2.29
    -4 -2 -5 46.04 1.26
    4 2 6 1.63 0.4
    -4 2 -6 1.4 0.12
    -4 2 -6 0.99 1.21
    -4 2 -6 0.75 0.93
    -4 -2 -6 2 0.5
    -4 -2 -6 1.86 0.96
    4 2 7 301.73 7.13
    -4 2 -7 314.51 9.51
    -4 2 -7 306.48 8.96
    -4 2 -7 296.75 6.16
    -4 -2 -7 327.96 8.65
    -4 -2 -7 294.59 8.93
    4 2 8 296.22 6.98
    -4 2 -8 281.98 6.04
    -4 2 -8 285.57 8.08
    -4 2 -8 301.21 9.59
    -4 -2 -8 305.32 7.23
    -4 -2 -8 302.85 9.01
    4 2 9 518.28 13.93
    -4 2 -9 530.1 18.5
    -4 -2 -9 511.42 13.71
    -4 -2 -9 523.27 16.37
    -4 2 -10 8.92 2.1
    -4 -2 -10 13.07 0.92
    -4 -2 -10 10.4 1.75
    -4 2 -11 40.56 3.14
    -4 -2 -11 33.65 2.5
    -4 -2 -11 34.92 1.27
    -4 2 -12 262.85 10.17
    -4 -2 -12 263.46 6.84
    -4 -2 -12 263.02 8.66
    -4 2 -13 -0.62 1.34
    -4 -2 -13 0.92 1.21
    -4 -2 -13 0.01 0.49
    -4 2 -14 0.1 1.8
    -4 -2 -14 3.09 1.54
    -4 -2 -14 1.02 0.82
    -4 2 -15 131.27 6.69
    -4 -2 -15 117.16 7.13
    -4 -2 -15 130.28 3.69
    -4 -2 -16 154.14 5.11
    -4 2 -16 141.77 7.54
    -4 -2 -16 149.09 6.91
    -4 2 -17 20.05 4.24
    -4 -2 -17 23.55 3.01
    -4 -2 -17 19.97 1.95
    -4 2 -18 96.74 6.24
    -4 -2 -18 94.51 6.98
    -4 -2 -18 99.76 3.49
    -4 2 -19 27.8 3.92
    -4 -2 -19 28.15 3.65
    -4 2 -20 16.48 3.63
    -4 -2 -20 20.82 4.13
    -4 -2 -21 25.68 3.8
    -4 2 -21 30.52 5.67
    -4 3 21 118.44 7.66
    -4 -3 21 127.38 9.15
    4 -3 -20 5.15 1.08
    -4 3 20 8.57 2.71
    -4 -3 20 7.63 3.19
    4 -3 -19 17.17 1.32
    -4 3 19 17.53 3.22
    -4 -3 19 16.17 3.91
    4 3 -18 18.27 3.44
    4 -3 -18 27.75 1.46
    -4 3 18 27.14 3.42
    -4 -3 18 28.66 4.3
    4 -3 -17 132.11 3.92
    4 3 -17 153.05 8.47
    -4 3 17 130.12 6.7
    -4 -3 17 119.74 8.3
    4 3 -16 529.31 21.42
    -4 3 16 532.08 19.92
    -4 -3 16 529.37 21.95
    4 -3 -15 226.34 6.94
    -4 3 15 251.91 9.36
    -4 -3 15 245.32 11.38
    4 -3 -14 312.17 10.45
    -4 3 14 327.53 11.54
    -4 -3 14 326.41 13.86
    4 -3 -13 607.83 19.85
    -4 3 13 630.5 21.98
    -4 -3 13 624.26 23.86
    4 -3 -12 34.02 2.27
    -4 3 12 40.45 2.68
    -4 -3 12 37.91 3.6
    4 -3 -11 5.04 1.14
    -4 3 11 3.95 1.36
    -4 -3 11 5.81 2.02
    4 -3 -10 97.15 3.65
    -4 3 10 99.12 3.74
    -4 -3 10 102.17 5.17
    4 -3 -9 1015.09 33.51
    -4 3 9 1010.52 35.56
    -4 -3 9 1038.49 39
    4 -3 -8 16.74 1.16
    -4 3 8 20.3 1.81
    -4 -3 8 21.14 2.33
    4 -3 -7 517.87 16.73
    4 -3 -7 599.59 16.55
    -4 3 7 604.43 18.61
    -4 -3 7 592.58 19.97
    4 -3 -6 0.6 0.49
    4 -3 -6 0.47 0.69
    -4 3 6 1.21 0.69
    -4 -3 6 1.05 1.2
    4 -3 -5 23.87 1.19
    4 -3 -5 22.47 0.88
    -4 3 5 23.25 1.56
    -4 -3 5 20.12 2.13
    4 -3 -4 158.54 3.42
    -4 3 4 145.44 4.9
    -4 3 4 158.18 4.31
    -4 -3 4 151.64 5.4
    4 -3 -3 159.41 3.37
    -4 3 3 173.07 4.17
    -4 3 3 164.41 5.07
    -4 -3 3 161.32 6.32
    4 -3 -2 97.32 1.8
    4 -3 -2 99.82 1.97
    -4 3 2 104.09 2.87
    -4 3 2 105.98 3.54
    -4 -3 2 102.73 3.87
    4 -3 -1 588.66 14.75
    4 -3 -1 588.35 14.58
    -4 -3 1 597.84 18.87
    -4 3 1 591.63 16.2
    -4 3 1 621.7 23.47
    -4 3 1 602.9 18.26
    4 -3 0 1066.85 31.65
    4 3 0 1070.59 33.88
    -4 3 0 1083.07 34.81
    -4 3 0 1196.23 45.18
    -4 3 0 1023.29 35.56
    -4 -3 0 1071.55 37.46
    4 3 1 176.13 3.75
    -4 3 -1 156.25 5.67
    -4 3 -1 180.31 5.2
    -4 -3 -1 174.85 5.48
    -4 3 -1 176.76 4.04
    4 3 2 381.64 8.97
    -4 3 -2 349.82 10.75
    -4 3 -2 379.83 9.83
    -4 3 -2 400.89 12.07
    -4 -3 -2 381.96 11.2
    4 3 3 85.37 1.8
    -4 3 -3 88.4 2.56
    -4 3 -3 92.94 3.53
    -4 3 -3 80.47 4.08
    -4 -3 -3 84.5 3.19
    4 3 4 56.24 1.34
    -4 3 -4 54.44 2.59
    -4 3 -4 63.28 2.08
    -4 3 -4 53.57 3.09
    -4 -3 -4 61.45 2.55
    4 3 5 81.81 1.85
    -4 3 -5 84.54 2.35
    -4 3 -5 80.9 3.46
    -4 -3 -5 82.25 3.19
    -4 -3 -5 82.83 1.63
    4 3 6 279.25 6.43
    -4 3 -6 290.19 7.84
    -4 3 -6 266.71 9.36
    -4 3 -6 272.72 5.28
    -4 -3 -6 291.55 8.57
    -4 -3 -6 280.39 5.96
    4 3 7 653.8 18.23
    -4 3 -7 646.97 21.63
    -4 3 -7 671.02 17.34
    -4 3 -7 673.47 20
    -4 -3 -7 669.48 21.28
    -4 -3 -7 653.66 17.56
    4 3 8 177.92 4.28
    -4 3 -8 170.25 3.33
    -4 3 -8 180.46 6.48
    -4 -3 -8 182.52 5.88
    -4 -3 -8 173.95 4.03
    4 3 9 71.77 1.91
    -4 3 -9 77.17 4.06
    -4 -3 -9 73.68 2.32
    -4 -3 -9 72.97 3.36
    4 3 10 594.4 17.14
    -4 3 -10 653.01 22.84
    -4 -3 -10 564.29 18.69
    -4 -3 -10 619.67 17.5
    4 3 11 88.54 2.54
    -4 3 -11 95.46 5.16
    -4 -3 -11 92.12 2.84
    -4 -3 -11 87.12 4.06
    -4 3 -12 3.8 2.43
    -4 -3 -12 7.38 2.12
    -4 -3 -12 6.43 0.86
    -4 3 -13 40.35 4.19
    -4 -3 -13 47.72 1.74
    -4 3 -14 -1.3 1.84
    -4 -3 -14 0.93 0.78
    -4 3 -15 126.75 7.06
    -4 -3 -15 117.38 3.58
    -4 3 -16 14.7 3.39
    -4 -3 -16 15.35 1.68
    -4 -3 -16 18.29 2.86
    -4 -3 -17 138.8 5.01
    -4 3 -17 148.82 8.36
    -4 -3 -17 140.1 6.96
    -4 3 -18 7.63 2.88
    -4 -3 -18 6.24 3.03
    -4 -3 -18 5.17 1.31
    -4 3 -19 2.71 2.92
    -4 -3 -19 5.1 2.32
    -4 -3 -19 6.19 1.36
    -4 3 -20 244.81 12.51
    -4 -3 -20 254.31 11.37
    -4 -3 -20 261.86 8.36
    -4 3 -21 11.08 3.86
    -4 -3 -21 13.36 3.88
    4 -4 -21 8.55 1.34
    -4 -4 21 9.18 3.82
    -4 4 21 11.7 3.64
    4 -4 -20 4.03 0.98
    -4 4 20 8.6 2.49
    -4 -4 20 6.41 3.25
    -4 4 19 11.1 2.6
    -4 -4 19 8.33 3.75
    -4 4 18 94.14 6.54
    -4 -4 18 100.11 8.76
    4 -4 -17 30.3 2.72
    -4 4 17 27.44 3.23
    -4 -4 17 30.7 5.4
    4 -4 -16 191.78 7.14
    -4 4 16 186.67 7.79
    -4 -4 16 189.13 9.66
    4 -4 -15 5.71 1.65
    -4 4 15 4.66 2.17
    -4 -4 15 5.73 3.39
    4 -4 -14 39.93 2.9
    -4 4 14 43.68 3.48
    -4 -4 14 39.8 4.57
    4 -4 -13 293.18 9.04
    -4 4 13 305.58 11.46
    -4 -4 13 301.61 12.58
    4 -4 -12 15.04 1.63
    -4 4 12 12.84 2.16
    -4 -4 12 13.5 2.89
    4 -4 -11 310.08 8.79
    -4 4 11 304.65 9.44
    -4 -4 11 308.88 13.42
    4 -4 -10 9.02 1.19
    -4 4 10 9.41 1.35
    -4 -4 10 6.26 2.33
    4 -4 -9 1.73 0.88
    -4 -4 9 -0.09 1.47
    -4 4 9 0.05 1.03
    4 -4 -8 415.14 11.2
    -4 4 8 420.67 12.61
    -4 -4 8 422.2 14.61
    4 -4 -7 14.37 1.2
    -4 4 7 14.05 1.42
    -4 -4 7 10.97 2.24
    4 -4 -6 1071.22 34.41
    -4 4 6 1102.63 37.52
    -4 -4 6 999.23 29.9
    -4 -4 6 1106.92 40.74
    4 -4 -5 304.12 7.41
    -4 4 5 288.9 9.02
    -4 4 5 285.93 7.32
    -4 -4 5 288.07 7.47
    -4 -4 5 297.47 10.28
    4 -4 -4 80.43 1.89
    -4 4 4 89.27 2.54
    -4 4 4 84.15 3.48
    -4 -4 4 79.55 3.81
    4 -4 -3 963.6 29.51
    -4 4 3 1017.2 32.29
    -4 4 3 966.31 33.32
    -4 -4 3 994.99 35.38
    4 -4 -2 44.7 1.13
    -4 4 2 48.62 1.49
    -4 4 2 49.39 2.32
    -4 -4 2 43.26 2.68
    4 -4 -1 27.58 0.56
    4 -4 -1 28.27 0.77
    -4 4 1 28.16 1.07
    -4 4 1 32.63 1.86
    -4 -4 1 27.03 2.13
    4 -4 0 171.91 3.15
    4 -4 0 166.01 3.11
    4 4 0 168.34 3.77
    -4 4 0 184.07 9.79
    -4 4 0 171.59 5.54
    -4 4 0 176.68 4.02
    -4 -4 0 159.41 5.55
    4 -4 1 355.18 7.44
    4 4 1 355.88 8.44
    4 4 1 342.81 8.09
    -4 4 -1 355.73 8.61
    -4 4 -1 324.78 11.26
    -4 -4 -1 324.82 10.06
    -4 4 -1 366.25 14.23
    4 -4 2 519.69 12.13
    4 4 2 559.33 14.75
    4 4 2 615.01 16.71
    -4 4 -2 587.17 15.86
    -4 4 -2 583.84 19.13
    -4 4 -2 572.53 19.68
    -4 -4 -2 519.98 16.3
    4 4 3 185.45 4.08
    -4 4 -3 197 8.11
    -4 4 -3 179.22 7.39
    -4 4 -3 190.13 4.26
    -4 -4 -3 177.46 5.51
    4 4 4 292.58 6.75
    -4 4 -4 282.63 10.71
    -4 4 -4 270.43 8.86
    -4 4 -4 288.65 6.94
    -4 -4 -4 290.97 8.52
    4 4 5 10.71 0.61
    -4 4 -5 11.64 1.86
    -4 4 -5 10.5 0.25
    -4 4 -5 11 0.86
    -4 -4 -5 12.66 1.48
    4 4 6 39.15 1.14
    4 -4 6 40.14 0.75
    -4 4 -6 42.86 1.79
    -4 4 -6 38.49 0.74
    -4 4 -6 51.28 3.12
    -4 4 -6 38.53 0.69
    -4 -4 -6 38.29 2.27
    4 -4 7 19.99 0.55
    4 4 7 20.14 1.08
    -4 4 -7 19.07 2.29
    -4 4 -7 21.52 0.49
    -4 -4 -7 21.51 1.89
    4 4 8 137.73 3.58
    -4 4 -8 148.13 5.94
    -4 -4 -8 153.67 5.15
    4 4 9 21.03 1.21
    -4 4 -9 20.34 2.7
    -4 -4 -9 18.83 2.1
    4 4 10 1.35 0.72
    -4 4 -10 -0.48 1.65
    -4 -4 -10 0.13 1.2
    4 4 11 205.63 5.33
    -4 4 -11 192.97 7.92
    -4 -4 -11 201.39 5.73
    -4 -4 -11 216.51 7.34
    4 4 12 39.86 1.79
    -4 -4 -12 43.93 1.83
    -4 -4 -12 41.42 2.94
    -4 4 -12 46.06 3.69
    4 4 13 80.22 2.63
    -4 4 -13 78.5 4.94
    -4 -4 -13 82.38 5
    -4 -4 -13 85.16 3.04
    -4 4 -14 12.94 2.71
    -4 -4 -14 10.93 1.15
    -4 4 -15 36.53 4.03
    -4 -4 -15 34.22 2.21
    -4 4 -16 279.87 12.5
    -4 -4 -16 296.66 8.5
    -4 4 -17 133.04 8.03
    -4 -4 -17 137.52 4.53
    -4 4 -18 333.83 16.22
    -4 -4 -18 332.78 13.8
    -4 -4 -18 316.18 10.5
    -4 4 -19 10.33 3.58
    -4 -4 -19 5.96 1.7
    -4 -4 -19 8.25 2.81
    -4 4 -20 -1.79 2.81
    -4 -4 -20 1.41 2.68
    -4 -4 -20 2.01 1.21
    4 -5 -21 54.26 2.66
    -4 5 21 57.68 5.09
    -4 -5 21 50.47 6.9
    -4 5 20 0.1 1.67
    -4 -5 20 -0.42 2.28
    4 -5 -19 120.1 5.67
    -4 5 19 114.47 6.57
    -4 -5 19 126.62 8.93
    4 -5 -18 46.25 3.44
    -4 5 18 43.67 3.87
    -4 -5 18 51.62 5.64
    4 -5 -17 34.05 2.95
    -4 5 17 27.93 3.23
    -4 -5 17 35.01 4.79
    4 -5 -16 5.54 2.07
    -4 5 16 6.03 1.91
    -4 -5 16 7.33 3.01
    4 -5 -15 78.72 3.79
    -4 5 15 71.99 4.69
    -4 -5 15 80.68 7.39
    4 -5 -14 113.43 4.4
    -4 5 14 118.42 5.43
    -4 -5 14 107.82 7.24
    4 -5 -13 40.01 2.39
    -4 5 13 44.7 3.23
    -4 -5 13 31.71 4.18
    4 -5 -12 26.73 2.01
    -4 5 12 28.01 2.12
    -4 -5 12 28.04 3.64
    4 -5 -11 196.05 5.87
    -4 5 11 197.41 6.86
    -4 -5 11 195.33 8.98
    4 -5 -10 0.22 0.77
    -4 5 10 1.3 0.78
    -4 -5 10 -2.61 1.67
    4 -5 -9 208.43 5.89
    -4 5 9 210.76 6.52
    -4 -5 9 211.74 8.66
    4 -5 -8 56.22 2.35
    -4 5 8 49.96 2
    -4 -5 8 47.95 0.93
    -4 -5 8 47.27 3.87
    4 -5 -7 1075.9 35.51
    -4 5 7 1078.4 36.9
    -4 -5 7 1076.64 33.61
    -4 -5 7 1079.45 41.64
    4 -5 -6 702.72 20.73
    -4 5 6 679.55 20.56
    -4 -5 6 652.9 23.23
    -4 -5 6 655.29 18.98
    4 -5 -5 1078.32 34.82
    -4 5 5 951.15 34.59
    -4 5 5 1104.96 36.17
    -4 -5 5 1062.81 38.66
    -4 -5 5 985.07 37.36
    4 -5 -4 16.79 1.04
    -4 5 4 15.42 0.78
    -4 5 4 17.24 0.97
    -4 5 4 16.43 2.22
    -4 -5 4 14.78 2.19
    4 -5 -3 338.1 8.28
    -4 5 3 343.36 8.32
    -4 5 3 341.85 8.12
    -4 5 3 318.41 9.96
    -4 -5 3 324.37 10.86
    4 -5 -2 179.03 4.1
    -4 5 2 192.26 6.76
    -4 5 2 186.22 4.07
    -4 5 2 184.66 3.92
    -4 -5 2 181.13 7.18
    4 5 -1 921.14 29.46
    -4 5 1 969.64 33.81
    -4 5 1 957.57 28.26
    -4 -5 1 924.22 32.29
    -4 5 1 943.33 28.6
    4 5 0 32.85 1.18
    4 -5 0 31.66 0.71
    -4 5 0 33.18 1.09
    -4 5 0 33.37 0.78
    -4 5 0 36.41 2.56
    -4 -5 0 36.59 2.25
    4 5 1 697.51 20.13
    4 5 1 686.06 18.87
    -4 5 -1 745.13 33.31
    -4 5 -1 720.07 18.77
    -4 5 -1 644.67 22.14
    -4 5 -1 717.04 19.99
    -4 -5 -1 701.84 22.82
    4 5 2 103.56 2.61
    -4 5 -2 102.49 2.36
    -4 5 -2 101.68 6.19
    -4 5 -2 99.39 1.7
    -4 -5 -2 103.98 3.79
    -4 5 -2 100.39 4.57
    4 5 3 76.39 2.05
    -4 5 -3 66.57 4.51
    -4 5 -3 76.25 1.96
    -4 5 -3 70.59 4.44
    -4 -5 -3 75.65 3.09
    -4 5 -3 73.07 1.19
    4 5 4 37.07 1.31
    -4 5 -4 35.84 0.64
    -4 5 -4 39.37 1.37
    -4 5 -4 40.14 3.71
    -4 -5 -4 40.91 2.19
    4 -5 5 231.3 4.64
    4 5 5 248.61 5.98
    -4 5 -5 248.04 4.82
    -4 5 -5 237.87 9.07
    -4 -5 -5 244.94 7.54
    4 -5 6 0.76 0.2
    4 5 6 1.2 0.61
    -4 5 -6 1.16 1.64
    -4 5 -6 0.99 0.23
    4 -5 7 27.99 0.65
    4 5 7 29.46 1.38
    -4 5 -7 30.06 2.9
    -4 -5 -7 30.12 2.23
    4 5 8 193.75 4.78
    -4 -5 -8 206.22 6.81
    -4 5 -8 197.06 8.27
    4 5 9 8.09 0.87
    -4 5 -9 8.09 3
    -4 -5 -9 6.11 1.68
    4 5 10 13.48 1.03
    -4 5 -10 11.2 3.06
    -4 -5 -10 9.7 1.9
    4 5 11 10.21 1.3
    -4 5 -11 9.21 2.46
    -4 -5 -11 9.02 1.81
    4 5 12 55.48 2.24
    -4 -5 -12 58.77 3.55
    -4 -5 -12 60.88 2.76
    -4 5 -12 57.87 4.58
    4 5 13 2.66 0.96
    -4 5 -13 0.91 2.13
    -4 -5 -13 2.07 1.54
    -4 -5 -13 3.08 1.18
    4 5 14 0.47 0.94
    -4 5 -14 0.69 1.84
    -4 -5 -14 -0.05 0.74
    -4 5 -15 502.75 21.17
    -4 -5 -15 509.87 15.71
    -4 5 -16 23.32 4.6
    -4 -5 -16 28.87 1.94
    -4 5 -17 325.3 15.23
    -4 -5 -17 348.14 10.6
    -4 5 -18 35.5 5.09
    -4 -5 -18 31.99 2.61
    -4 5 -19 96.96 7.06
    -4 -5 -19 87.14 3.74
    -4 5 -20 37.94 5.84
    -4 -5 -20 40.72 5.81
    -4 -5 -20 51.11 2.81
    4 -6 -20 2.44 1.99
    -4 6 20 5.16 2.29
    -4 -6 20 3.95 3.26
    4 -6 -19 0.83 1.36
    -4 6 19 -1.34 1.51
    -4 -6 19 0.06 2.4
    4 -6 -18 61.82 3.68
    -4 6 18 63.89 4.46
    -4 -6 18 65.08 7.98
    4 -6 -17 98.7 4.8
    -4 6 17 106.64 5.29
    -4 -6 17 108.91 9.55
    4 -6 -16 191.88 7.29
    -4 6 16 205.31 7.73
    -4 -6 16 205.59 10.87
    4 -6 -15 7.24 1.65
    -4 6 15 5.4 2
    -4 -6 15 5.48 3.05
    4 -6 -14 144.68 6.09
    -4 6 14 150.66 5.5
    -4 -6 14 156.44 8.31
    4 -6 -13 112.23 4.14
    -4 6 13 117.22 4.41
    -4 -6 13 116.95 6.91
    4 -6 -12 79.62 3.15
    -4 6 12 69.71 3.49
    -4 -6 12 78.68 5.33
    4 -6 -11 249.67 8.34
    -4 6 11 241.65 7.74
    -4 -6 11 222.84 10.12
    4 -6 -10 983.76 33.56
    -4 6 10 1002.59 35
    -4 -6 10 980.88 38.7
    4 -6 -9 1.52 0.91
    -4 6 9 1.67 0.92
    -4 -6 9 -0.77 2.18
    4 -6 -8 1097.64 38.26
    -4 6 8 1089.36 37.47
    -4 -6 8 1080.98 42.72
    4 -6 -7 12.38 1.09
    -4 6 7 14.24 0.86
    -4 -6 7 13.37 2.48
    -4 6 7 13.61 1.18
    4 -6 -6 43.89 1.73
    -4 6 6 39.9 1.85
    -4 6 6 41.01 2.86
    -4 6 6 43.18 1.54
    -4 -6 6 42.15 3.26
    4 -6 -5 3.76 0.7
    -4 6 5 4.03 1.73
    -4 6 5 3.06 0.58
    -4 -6 5 3.48 1.62
    -4 6 5 3.27 0.65
    4 -6 -4 6.31 0.92
    -4 6 4 7.39 0.59
    -4 6 4 6.19 0.65
    -4 6 4 11.97 1.59
    -4 -6 4 6.42 1.85
    -4 6 3 352.76 8.33
    -4 6 3 354.47 8.2
    -4 6 3 342.53 10.81
    -4 -6 3 347.66 11.68
    4 -6 -2 343.86 8.39
    -4 6 2 363.94 8.6
    -4 6 2 349.55 11.13
    -4 6 2 360.27 8.2
    -4 -6 2 350.29 11.85
    4 -6 -1 289.22 6.97
    4 6 -1 300.8 7.72
    -4 6 1 309.02 10.04
    -4 6 1 314.86 6.87
    -4 6 1 304.4 6.84
    -4 -6 1 293.99 9.66
    4 6 0 75.98 2.22
    -4 6 0 82.59 4.73
    -4 6 0 80.25 1.72
    -4 6 0 79.2 1.67
    -4 -6 0 79.61 3.44
    4 6 1 24.02 1.34
    -4 6 -1 26.3 0.82
    -4 6 -1 31.48 2.74
    -4 6 -1 25.41 0.7
    -4 -6 -1 21.46 2.08
    4 6 2 106.62 2.97
    4 6 2 102.34 1.97
    -4 6 -2 101.64 8.92
    -4 6 -2 107.65 2.28
    -4 6 -2 109.49 6.65
    -4 6 -2 104.41 1.95
    -4 -6 -2 103.04 4.07
    4 6 3 97.01 2.7
    -4 6 -3 101.17 1.83
    -4 6 -3 88.8 6.62
    -4 6 -3 98.73 5.24
    -4 -6 -3 99.19 3.8
    4 6 4 3.97 0.59
    -4 6 -4 3.08 2.56
    -4 6 -4 2.45 0.28
    -4 -6 -4 1.35 1.24
    4 6 5 1.16 0.61
    -4 6 -5 0.53 0.26
    -4 6 -5 -0.71 2.18
    -4 -6 -5 0.61 1
    4 6 6 266.2 7.02
    -4 6 -6 275.73 12.36
    -4 6 -6 274.03 5.84
    -4 -6 -6 262.03 8.5
    4 6 7 371.76 10.11
    -4 6 -7 366 8.5
    -4 6 -7 349.74 13.94
    -4 -6 -7 371.24 11.75
    4 6 8 257.22 7.06
    -4 6 -8 263.16 12.88
    -4 -6 -8 250.34 8.53
    4 6 9 45.76 2.13
    -4 -6 -9 47.14 3.06
    -4 6 -9 45.57 4.83
    4 6 10 2.54 0.83
    -4 6 -10 4.04 2.71
    -4 -6 -10 3.74 1.42
    4 6 11 0.74 0.94
    -4 6 -11 1.14 2.07
    -4 -6 -11 2.33 1.3
    4 6 12 3.55 0.97
    -4 6 -12 0.97 2.49
    -4 -6 -12 2.24 1.95
    4 6 13 357.17 10.37
    -4 6 -13 349.47 15.91
    -4 -6 -13 352.87 11.57
    -4 -6 -13 353.35 12.43
    4 6 14 278.4 8.42
    -4 6 -14 300.94 14.72
    -4 -6 -14 308.69 10.95
    -4 -6 -14 285.52 9.55
    4 6 15 1.21 1.04
    -4 6 -15 3.17 2.7
    -4 -6 -15 0.61 1.21
    -4 6 -16 209.28 11.52
    -4 -6 -16 197.21 7.12
    -4 6 -17 49.8 6.41
    -4 -6 -17 47.84 2.6
    -4 6 -18 131.47 12.02
    -4 -6 -18 135.43 5.61
    -4 6 -19 0.25 2.88
    -4 -6 -19 1.09 1.13
    -4 6 -20 -0.42 3.14
    -4 -6 -20 0.99 1.15
    4 -7 -20 5.55 1.96
    -4 7 20 1.56 2.61
    -4 -7 20 0.88 3.37
    4 -7 -19 41.52 3.33
    -4 7 19 44.38 4.63
    -4 -7 19 43 6.26
    4 -7 -18 62.2 3.81
    -4 7 18 63.44 4.34
    -4 -7 18 56.92 6.84
    4 -7 -17 5.88 1.73
    -4 7 17 3.27 2.21
    -4 -7 17 2.17 3.06
    4 -7 -16 79 4.69
    -4 7 16 76.56 4.12
    -4 -7 16 77.43 6.65
    4 -7 -15 12.27 1.76
    -4 7 15 7.14 2.12
    -4 -7 15 8.7 3.33
    4 -7 -14 29.75 2.28
    -4 7 14 22.39 2.05
    -4 -7 14 25.16 4.15
    4 -7 -13 17.01 1.85
    -4 7 13 12.54 1.97
    -4 -7 13 16.51 3.39
    4 -7 -12 209.97 7.38
    -4 7 12 199.71 6.74
    -4 -7 12 201.57 9.67
    4 -7 -11 55.28 2.73
    -4 7 11 58.88 2.74
    -4 -7 11 54.39 4.73
    4 -7 -10 107.92 3.93
    -4 7 10 105.01 3.6
    -4 -7 10 106.15 6.19
    4 -7 -9 10.88 1.72
    -4 7 9 15.34 1.24
    -4 7 9 15.81 1.13
    -4 -7 9 13.37 2.72
    4 -7 -8 42.2 2.11
    -4 7 8 39.76 1.78
    -4 7 8 45.72 2.07
    -4 -7 8 34.71 3.77
    4 -7 -7 408.89 12.33
    -4 7 7 413.88 11.03
    -4 7 7 444.08 12.23
    -4 7 7 427.77 15.78
    -4 -7 7 399.3 16.43
    4 -7 -6 33.21 1.89
    -4 7 6 32.31 1.68
    -4 7 6 35.68 2.72
    -4 7 6 29.69 1.16
    -4 -7 6 32.25 3.08
    -4 7 5 102.61 2.29
    -4 7 5 100.25 2.7
    -4 7 5 95.31 4.39
    -4 -7 5 90.09 5.78
    -4 7 4 267.95 6.4
    -4 7 4 255.84 9.56
    -4 -7 4 254.95 9.24
    -4 7 4 259.58 5.51
    -4 7 3 16.8 0.98
    -4 7 3 16.14 0.49
    -4 7 3 17.88 2.17
    -4 -7 3 19.45 2.29
    4 7 -2 1251.63 44.35
    -4 7 2 1277.7 40.72
    -4 7 2 1308.81 43.89
    -4 -7 2 1283.96 49.22
    -4 7 2 1147.22 45.09
    4 -7 -1 112.15 2.41
    4 7 -1 122.82 3.49
    -4 7 1 122.95 2.22
    -4 7 1 107.92 4.88
    -4 7 1 124.39 2.76
    -4 -7 1 108.06 4.73
    4 -7 0 339.66 8.28
    4 7 0 364.66 10.06
    -4 7 0 365.62 7.96
    -4 7 0 344.11 12.01
    -4 7 0 357.46 8.27
    -4 -7 0 354.83 11.35
    4 -7 1 117.51 2.66
    4 7 1 122.33 3.63
    -4 7 -1 116.36 5.73
    -4 7 -1 121.58 2.52
    -4 -7 -1 124.66 4.61
    4 7 2 204.92 5.17
    4 7 2 210.79 4.12
    -4 7 -2 213.7 4.45
    -4 7 -2 226.85 9.28
    -4 -7 -2 206.31 7.81
    4 7 3 33.34 1.62
    -4 7 -3 35.82 0.87
    -4 7 -3 29.24 7.6
    -4 -7 -3 31.03 2.3
    -4 7 -3 34.42 3.53
    4 7 4 5.54 0.77
    -4 7 -4 4.97 0.4
    -4 7 -4 7.47 4.07
    -4 -7 -4 2.25 1.36
    4 7 5 202.5 5.05
    -4 7 -5 202.44 4.18
    -4 7 -5 202.18 11.27
    -4 -7 -5 188.83 6.4
    4 7 6 112.28 3.2
    -4 7 -6 115.12 2.43
    -4 7 -6 112.37 8.86
    -4 -7 -6 111.89 4.6
    4 7 7 136.03 4.15
    -4 7 -7 134.59 3.01
    -4 -7 -7 134.43 5.35
    -4 7 -7 123.52 8.27
    4 7 8 713.63 21.93
    -4 7 -8 733.01 21
    -4 7 -8 742.72 34.57
    -4 -7 -8 719.35 26.06
    4 7 9 218.91 5.92
    -4 7 -9 239.83 12.94
    -4 -7 -9 216.83 7.67
    4 7 10 42.34 2.03
    -4 -7 -10 51.34 2.99
    -4 7 -10 42.65 4.97
    4 7 11 0.7 0.86
    -4 7 -11 0.78 2.38
    -4 -7 -11 1.74 1.35
    4 7 12 46.88 2.76
    -4 7 -12 60.02 6.13
    -4 -7 -12 60.17 3.61
    4 7 13 6.71 1.26
    -4 7 -13 6.11 3.55
    -4 -7 -13 6.69 1.85
    4 7 14 5.45 1.65
    -4 7 -14 5.06 3.77
    -4 -7 -14 7.27 2.01
    -4 -7 -14 8.59 1.51
    4 7 15 114.83 4.28
    -4 7 -15 113.02 9.33
    -4 -7 -15 107.57 4.22
    4 7 16 1.45 1.09
    -4 7 -16 1.4 3.79
    -4 -7 -16 0.13 1.3
    -4 7 -17 35.07 6.54
    -4 -7 -17 33.72 2.41
    -4 7 -18 4.14 4.61
    -4 -7 -18 2.32 1.52
    -4 7 -19 105.59 11.11
    -4 -7 -19 117.87 4.84
    4 -8 -19 49.2 3.71
    -4 8 19 34.04 4.56
    -4 -8 19 45.64 6.29
    4 -8 -18 66.95 4.91
    -4 8 18 70.85 4.45
    -4 -8 18 63.5 7.07
    4 -8 -17 1.15 1.45
    -4 8 17 1.99 1.52
    -4 -8 17 1.83 2.81
    4 -8 -16 2.44 1.78
    -4 8 16 1.07 1.75
    -4 -8 16 2.59 2.72
    4 -8 -15 204.46 7.28
    -4 8 15 203.91 8
    -4 -8 15 194.42 11.1
    4 -8 -14 1.78 1.21
    -4 8 14 0.89 1.26
    -4 -8 14 -1.16 2.28
    4 -8 -13 334.06 11.8
    -4 8 13 332.99 10.82
    -4 -8 13 344.82 16.9
    4 -8 -12 188.69 6.68
    -4 8 12 196.41 6.46
    -4 -8 12 199.01 9.74
    4 -8 -11 25.76 2.5
    -4 8 11 26.64 1.92
    -4 -8 11 26.61 3.68
    4 -8 -10 127.49 5.16
    -4 8 10 119.49 3.76
    -4 8 10 124.41 4.91
    -4 -8 10 125.83 6.76
    4 -8 -9 162.52 5.34
    -4 8 9 159.28 4.44
    -4 8 9 170.96 5.13
    -4 -8 9 160.57 7.67
    4 -8 -8 149.32 4.63
    -4 8 8 149.73 3.88
    -4 8 8 147.64 5.06
    -4 -8 8 160.2 7.27
    4 -8 -7 69.02 2.72
    -4 8 7 74.98 2.56
    -4 8 7 66.89 1.81
    -4 -8 7 65.18 4.5
    -4 8 7 76.39 4.28
    -4 8 6 0.94 0.37
    -4 8 6 1.62 0.86
    -4 8 6 1.81 1.38
    -4 -8 6 0.45 1.59
    -4 8 5 825.98 23.21
    -4 8 5 876.11 27.19
    -4 -8 5 841.04 31.1
    -4 8 5 876.64 31.22
    -4 8 4 43.3 1.81
    -4 8 4 42.78 2.95
    -4 -8 4 53.19 3.43
    -4 8 3 187.52 4.64
    -4 -8 3 179.55 6.87
    -4 8 3 185.15 6.98
    4 8 -2 81.29 2.86
    -4 8 2 83.99 2.33
    -4 8 2 81.09 4.26
    -4 -8 2 84.07 4.29
    4 8 -1 14.55 1.23
    -4 8 1 20.19 2.6
    -4 -8 1 15.93 2.19
    -4 8 1 16.33 0.89
    4 8 0 54.72 2.08
    -4 8 0 56.17 3.65
    -4 8 0 57.7 1.53
    -4 -8 0 56.16 3.2
    4 -8 1 85.59 1.92
    4 8 1 88.2 2.74
    -4 8 -1 85.73 5.18
    -4 8 -1 93.9 2.1
    -4 -8 -1 89.13 3.88
    4 8 2 44.64 1.76
    -4 8 -2 48.28 1.27
    -4 8 -2 53.52 4.3
    -4 -8 -2 45.12 2.79
    4 8 3 5.21 1.08
    -4 8 -3 6.04 0.51
    -4 8 -3 5.61 2.56
    -4 -8 -3 5.02 1.49
    4 8 4 225.67 5.97
    -4 8 -4 203.75 12.14
    -4 -8 -4 216.69 7.43
    -4 8 -4 228.57 4.93
    4 8 5 17.66 1.24
    -4 8 -5 17.82 0.77
    -4 8 -5 19.13 7.79
    -4 -8 -5 15.67 1.97
    4 8 6 368.23 10.1
    -4 8 -6 328.2 17.71
    -4 -8 -6 365.48 12.11
    -4 8 -6 381.72 9.23
    4 8 7 88.48 3.36
    -4 8 -7 86.5 2.14
    -4 8 -7 77 8.66
    -4 -8 -7 86.08 4.24
    4 8 8 0.96 0.82
    -4 8 -8 0.53 0.5
    -4 8 -8 0.8 3.19
    -4 -8 -8 1.75 1.57
    4 8 9 588.76 18.16
    -4 8 -9 508.39 24.3
    -4 -8 -9 584.2 19.43
    4 8 10 63.3 2.7
    -4 8 -10 72.35 7.01
    -4 -8 -10 69.25 3.75
    4 8 11 436.39 13.81
    -4 8 -11 439.49 22.03
    -4 -8 -11 441.98 15.12
    4 8 12 104.72 3.68
    -4 8 -12 122.45 11.76
    -4 -8 -12 117.35 5.87
    4 8 13 44.27 2.43
    -4 8 -13 45.72 7.29
    -4 -8 -13 47.35 3.46
    4 8 14 153.83 5.43
    -4 8 -14 143.91 10.32
    -4 -8 -14 173.79 6.9
    4 8 15 3.76 1.61
    -4 8 -15 1.78 3.52
    -4 -8 -15 4.64 1.83
    4 8 16 41.15 3.14
    -4 8 -16 39.41 6.56
    -4 -8 -16 39.96 2.79
    4 8 17 2.21 1.54
    -4 8 -17 -0.15 3.33
    -4 -8 -17 1.57 1.26
    -4 8 -18 3.19 3.69
    -4 -8 -18 2.1 1.68
    -4 8 -19 225.03 14.79
    -4 -8 -19 218.48 7.99
    4 -9 -19 22.6 2.99
    -4 9 19 23 3.64
    -4 -9 19 32.95 5.58
    4 -9 -18 20.49 2.56
    -4 9 18 10.04 2.98
    -4 -9 18 27.35 4.89
    4 -9 -17 57.75 3.8
    -4 9 17 58.01 4.08
    -4 -9 17 49.76 6.36
    4 -9 -16 18.72 2.48
    -4 9 16 20.38 2.73
    -4 -9 16 22.82 5.4
    4 -9 -15 -1.18 1.16
    -4 9 15 0 1.3
    -4 -9 15 2.62 2.19
    4 -9 -14 94.39 4.99
    -4 9 14 96.29 4.29
    -4 -9 14 95.33 7.28
    4 -9 -13 94.54 5.09
    -4 9 13 96.79 3.85
    -4 -9 13 110.85 6.95
    4 -9 -12 5.34 1.94
    -4 9 12 7.11 1.3
    -4 -9 12 9.41 2.76
    4 -9 -11 10.72 1.61
    -4 9 11 7.57 1.21
    -4 9 11 10.1 1.47
    -4 -9 11 9.04 2.84
    4 -9 -10 6.43 1.41
    -4 9 10 4.64 0.94
    -4 9 10 6.43 1.36
    -4 -9 10 5.96 2.49
    4 -9 -9 15.4 1.73
    -4 9 9 16.73 1.89
    -4 -9 9 19.64 2.93
    -4 9 9 14.53 1.03
    -4 9 8 66.19 3.09
    -4 9 8 62.38 1.61
    -4 9 8 60.64 4.17
    -4 -9 8 67.7 4.63
    -4 9 7 309.17 6.9
    -4 9 7 315.37 12.85
    -4 -9 7 320.06 12.36
    -4 9 7 328.45 9.67
    -4 9 6 6.9 1.07
    -4 9 6 8.28 1.92
    -4 -9 6 7.11 2.19
    -4 9 5 169.19 6.64
    -4 9 5 169.39 4.53
    -4 -9 5 157.28 7.17
    -4 9 4 3.46 1.69
    -4 9 4 3.6 0.75
    -4 -9 4 3.44 1.79
    4 9 -3 430.68 12.96
    -4 9 3 442.54 11.6
    -4 -9 3 427.22 15.23
    -4 9 3 423.2 15.77
    4 9 -2 57.65 2.49
    -4 9 2 52.16 3.75
    -4 9 2 57.82 1.97
    -4 -9 2 50.12 4.17
    4 9 -1 200.33 6.43
    -4 9 1 208.19 8.45
    -4 9 1 206.83 5.06
    -4 -9 1 196.44 8.44
    4 9 0 108.73 3.47
    -4 9 0 100.8 5.32
    -4 9 0 110.86 2.77
    -4 -9 0 107.75 4.71
    4 9 1 65.08 2.35
    -4 9 -1 66.46 5.59
    -4 9 -1 62.65 1.56
    -4 -9 -1 60.09 3.37
    4 9 2 9.95 1.2
    4 -9 2 7.83 0.56
    -4 9 -2 11.65 0.74
    -4 9 -2 11.3 2.93
    -4 -9 -2 9.37 1.74
    4 9 3 906.83 29.4
    -4 9 -3 954.27 28.8
    -4 9 -3 826.02 34.98
    -4 -9 -3 903.85 31.86
    4 9 4 4.37 1.24
    -4 -9 -4 3.12 1.46
    -4 9 -4 5.12 0.58
    4 9 5 497.96 14.48
    -4 9 -5 505.9 13.11
    -4 -9 -5 474.68 15.73
    4 9 6 7.01 1.19
    -4 9 -6 7.49 0.7
    -4 9 -6 2.68 5.62
    -4 -9 -6 5.1 1.72
    4 9 7 559.99 17.04
    -4 9 -7 573.69 15.92
    -4 9 -7 596.98 34.6
    -4 -9 -7 584 19.47
    4 9 8 32.95 2.3
    -4 9 -8 32.56 1.27
    -4 9 -8 26.22 6.52
    -4 -9 -8 30.67 2.67
    4 9 9 43.62 2.33
    -4 9 -9 45.84 7.33
    -4 -9 -9 38.54 3.05
    -4 9 -9 42.83 1.58
    4 9 10 32.77 2.05
    -4 9 -10 29.24 1.43
    -4 9 -10 26.38 6.91
    -4 -9 -10 30.01 2.82
    4 9 11 306.13 10.08
    -4 9 -11 323.25 20.28
    -4 -9 -11 300.91 10.75
    4 9 12 0.75 1.07
    -4 9 -12 0.39 3.12
    -4 -9 -12 2.43 1.78
    4 9 13 185.01 6.3
    -4 9 -13 179.96 15.76
    -4 -9 -13 198.26 7.88
    4 9 14 5.91 1.75
    -4 9 -14 5.04 4.37
    -4 -9 -14 5.73 1.97
    4 9 15 4.15 1.43
    -4 9 -15 6.63 4.31
    4 9 16 5.87 1.63
    -4 9 -16 6.43 5.12
    -4 -9 -16 6.83 1.75
    4 9 17 39.73 2.92
    -4 9 -17 31.93 8.12
    -4 -9 -17 40.23 3.14
    4 9 18 -0.25 1.54
    -4 9 -18 4.41 3.84
    -4 -9 -18 0.67 1.54
    4 -10 -18 151.31 7.88
    -4 -10 18 155.25 10.39
    4 -10 -17 9.09 2.01
    -4 10 17 2.62 1.75
    -4 -10 17 4.62 3.54
    4 -10 -16 56.84 3.79
    -4 -10 16 69.5 6.38
    4 -10 -15 140.98 5.73
    -4 -10 15 142.67 9.21
    4 -10 -14 9.28 1.89
    -4 10 14 6.3 1.65
    -4 -10 14 9.78 3.3
    4 -10 -13 14.84 1.83
    -4 10 13 8.14 1.41
    -4 10 13 11.71 1.47
    -4 -10 13 12.58 3.31
    4 -10 -12 101.06 4.55
    -4 10 12 92.75 4.28
    -4 -10 12 94.59 6.57
    4 -10 -11 12.76 2.29
    -4 10 11 12.12 1.8
    -4 -10 11 11.14 3.14
    4 -10 -10 50.94 3.03
    -4 10 10 54.34 2.78
    -4 -10 10 62.37 4.97
    -4 10 9 0.02 0.34
    -4 10 9 0.56 1.05
    -4 -10 9 0.64 1.56
    -4 10 8 126.58 6.1
    -4 10 8 130.11 4.8
    -4 -10 8 129.45 7.01
    -4 10 7 301.62 11.02
    -4 -10 7 279.68 11.25
    -4 10 7 298.45 8.38
    -4 10 6 282.41 10.5
    -4 10 6 291.39 8.09
    -4 -10 6 289.22 11.68
    -4 10 5 247.19 9.12
    -4 10 5 253.09 6.81
    -4 -10 5 235.09 9.35
    4 10 -4 54.41 3.38
    -4 10 4 51.55 2.25
    -4 10 4 56.93 3.74
    -4 -10 4 64.77 4.58
    4 10 -3 28.43 2.01
    -4 10 3 27.66 2.83
    -4 -10 3 30.56 2.98
    -4 10 3 27.66 1.35
    4 10 -2 18.59 1.75
    -4 10 2 17.34 2.65
    -4 10 2 19.83 1.25
    -4 -10 2 15.72 2.39
    4 10 -1 85.24 3.81
    -4 10 1 81.05 5.13
    -4 -10 1 84.72 4.29
    -4 10 1 82.49 2.25
    4 10 0 72 3.35
    -4 10 0 59.21 4.57
    -4 10 0 65.59 2.06
    -4 -10 0 61.08 3.6
    4 10 1 290.47 8.39
    -4 10 -1 285.55 7.17
    -4 -10 -1 266.57 9.59
    -4 10 -1 273.91 11.9
    4 10 2 32.99 1.94
    -4 10 -2 33.62 1.14
    -4 10 -2 38.92 4.39
    -4 -10 -2 35.22 2.68
    4 -10 3 6 0.49
    4 10 3 7.55 1.24
    -4 10 -3 10.35 0.77
    -4 10 -3 8.44 3.03
    -4 -10 -3 5.39 1.72
    4 10 4 158.59 5.27
    -4 -10 -4 148.98 6.51
    -4 10 -4 156.9 3.77
    4 10 5 18.22 1.61
    -4 10 -5 18.83 1.02
    -4 -10 -5 19.54 2.27
    4 10 6 310.71 9.39
    -4 10 -6 326.83 8.21
    -4 -10 -6 322.28 11.9
    4 10 7 1.54 1.08
    -4 10 -7 3.16 0.67
    -4 -10 -7 0.87 1.47
    4 10 8 96.57 3.7
    -4 10 -8 91.02 13.66
    -4 -10 -8 99.84 4.73
    -4 10 -8 104.89 2.86
    4 10 9 158.9 5.22
    -4 10 -9 158.97 4.15
    -4 10 -9 163.66 17.78
    -4 -10 -9 155.66 6.11
    4 10 10 0.53 1.1
    -4 10 -10 1.12 0.71
    -4 10 -10 -0.16 5.28
    -4 -10 -10 2.77 1.46
    4 10 11 26.33 2.12
    -4 10 -11 25.84 1.25
    -4 10 -11 18.65 8.77
    -4 -10 -11 24.61 3.28
    4 10 12 100.53 3.97
    -4 10 -12 90.38 14.1
    -4 -10 -12 94.9 4.66
    4 10 13 -0.22 1.04
    -4 10 -13 3.04 3.87
    -4 -10 -13 0.77 1.34
    4 10 14 244.8 8.95
    -4 10 -14 257.26 19.8
    -4 -10 -14 242.09 9.17
    4 10 15 -0.1 1.14
    -4 10 -15 3.22 4.28
    -4 -10 -15 0.45 1
    4 10 16 52.53 3.36
    -4 10 -16 63.11 13.66
    -4 -10 -16 56.51 3.81
    4 10 17 -0.81 1.16
    -4 10 -17 -2.02 4.3
    -4 -10 -17 0.88 1.23
    4 -11 -17 33.44 3.35
    -4 -11 17 34.94 5.82
    4 -11 -16 108.48 6.18
    -4 -11 16 101.14 8.25
    4 -11 -15 2.79 2.14
    -4 -11 15 3.66 2.87
    4 -11 -14 56.91 4.34
    -4 -11 14 59.15 6.04
    4 -11 -13 6.27 1.94
    -4 11 13 6.19 1.8
    -4 -11 13 10.39 3.04
    4 -11 -12 1.04 1.46
    -4 11 12 3.32 1.4
    -4 -11 12 2.39 2.35
    4 -11 -11 146.36 6.79
    -4 11 11 150.87 6.27
    -4 -11 11 137.98 8.1
    -4 11 10 12.81 1.74
    -4 -11 10 7.25 3.09
    -4 -11 9 62.17 4.93
    -4 11 9 61.71 2.88
    -4 11 8 69.86 4.66
    -4 11 8 70.27 2.98
    -4 -11 8 68.73 5.07
    -4 11 7 6.15 2.13
    -4 -11 7 5.13 2.45
    -4 11 7 7.23 1.26
    -4 11 6 2 1.72
    -4 11 6 2.79 1.14
    -4 -11 6 -0.44 1.86
    4 11 -5 62.58 3.48
    -4 11 5 69.11 5
    -4 -11 5 64.22 4.41
    -4 11 5 69.45 2.84
    4 11 -4 7.56 1.48
    -4 11 4 7.82 2.12
    -4 11 4 7.47 1.16
    -4 -11 4 0.7 2.12
    4 11 -3 31.98 2.32
    -4 11 3 31 3.43
    -4 11 3 33.91 1.52
    -4 -11 3 31.46 3.05
    4 11 -2 82.91 3.53
    -4 11 2 87.25 5.01
    -4 11 2 82.91 2.88
    -4 -11 2 88.01 4.57
    4 11 -1 34.51 2.23
    -4 11 1 33.65 3.75
    -4 -11 1 29.48 2.9
    -4 11 1 35.07 1.46
    4 11 0 433.23 13.32
    -4 11 0 388.89 15.93
    -4 11 0 460.65 12.61
    -4 -11 0 425.27 14.67
    4 11 1 39.24 2.27
    -4 11 -1 38.78 1.64
    -4 -11 -1 29.45 2.89
    -4 11 -1 47.4 4.55
    4 11 2 171.22 5.39
    -4 11 -2 174.8 4.55
    -4 11 -2 178.68 9.95
    -4 -11 -2 173.92 6.7
    4 -11 3 1.4 0.29
    4 11 3 2.46 1.02
    4 11 3 2.08 0.36
    4 -11 3 1.46 0.36
    -4 11 -3 3.91 0.66
    -4 11 -3 0.72 2.56
    -4 -11 -3 3.55 1.4
    4 -11 4 1.45 0.54
    4 11 4 2.08 0.98
    -4 11 -4 2.48 0.67
    -4 11 -4 2.11 2.89
    -4 -11 -4 0.18 1.37
    4 11 5 137.47 4.6
    -4 11 -5 145.35 3.77
    -4 -11 -5 140.5 6.37
    4 11 6 192.8 6.24
    -4 11 -6 196.18 5.07
    -4 -11 -6 205.46 7.38
    4 11 7 168.77 5.44
    -4 -11 -7 146.74 6.38
    -4 11 -7 157.73 4.25
    4 11 8 216.55 7.88
    -4 11 -8 224.84 5.96
    -4 -11 -8 225.42 8.15
    4 11 9 23.37 1.95
    -4 11 -9 19.86 1.36
    -4 -11 -9 22.29 2.44
    4 11 10 126.51 4.66
    -4 11 -10 126.78 3.69
    -4 -11 -10 132.28 5.66
    -4 11 -10 109.29 16.66
    4 11 11 1.67 1.38
    -4 11 -11 0.67 0.76
    -4 11 -11 -0.87 5.64
    -4 -11 -11 0.64 1.7
    4 11 12 1.32 1.21
    -4 11 -12 1.45 0.85
    -4 11 -12 2.77 6.21
    -4 -11 -12 1.19 1.42
    4 11 13 76.11 3.87
    -4 11 -13 82.31 15.59
    -4 -11 -13 81.55 4.35
    4 11 14 11.85 1.9
    -4 11 -14 9.64 9.47
    -4 -11 -14 12.68 2.27
    4 11 15 99.03 5.42
    -4 11 -15 87.66 13.49
    -4 -11 -15 97.38 4.22
    4 11 16 4.12 2.01
    -4 11 -16 1.62 6.04
    4 -12 -16 0.15 2.03
    -4 -12 16 3.99 3.25
    4 -12 -15 10.81 2.89
    -4 -12 15 15.61 4.77
    4 -12 -14 58.81 4.12
    -4 12 14 61.94 3.93
    -4 -12 14 72 6.35
    4 -12 -13 112.18 5.38
    -4 12 13 104.95 5.11
    -4 -12 13 112.72 9.1
    4 -12 -12 48.93 3.65
    -4 12 12 55.13 3.47
    -4 -12 12 63.44 5.55
    4 -12 -11 72.57 4.03
    -4 12 11 70.79 3.66
    -4 -12 11 63.67 5.7
    -4 12 10 183.84 7.17
    -4 -12 10 172.68 9.06
    -4 12 9 10.5 1.7
    -4 -12 9 11.21 3.08
    -4 12 9 11.82 2.66
    -4 12 8 159.55 7.21
    -4 12 8 153.28 5.34
    -4 -12 8 157.03 8.01
    -4 12 7 225.41 9.34
    -4 12 7 233.92 7.71
    -4 -12 7 225.43 10.28
    4 12 -6 65.78 3.69
    -4 12 6 67.9 2.72
    -4 12 6 67.25 4.47
    -4 -12 6 65.03 4.68
    4 12 -5 52.51 3.06
    -4 12 5 43.27 3.77
    -4 12 5 48.94 2.63
    -4 -12 5 44.87 3.79
    4 12 -4 19.07 2.03
    -4 12 4 13.11 2.61
    -4 12 4 14.75 1.62
    -4 -12 4 11.91 2.52
    4 12 -3 350.17 11.4
    -4 12 3 372.98 15.97
    -4 12 3 374.07 10.83
    -4 -12 3 337.17 12.96
    4 12 -2 100.91 4.22
    -4 12 2 101.48 5.75
    -4 12 2 104.61 3.12
    -4 -12 2 97.66 5.01
    4 12 -1 513.46 16.47
    -4 12 1 529.09 20.38
    -4 12 1 512.43 14.61
    -4 -12 1 509.92 18.15
    4 12 0 174.55 6.15
    -4 12 0 161.07 8.57
    -4 12 0 186.95 4.86
    -4 -12 0 185.02 8.11
    4 12 1 61.06 2.9
    -4 12 -1 61.98 2.24
    -4 12 -1 62.51 5.35
    -4 -12 -1 52.78 3.46
    4 12 2 37.56 2.43
    -4 12 -2 43.08 1.83
    -4 12 -2 46.63 5.59
    -4 -12 -2 42.94 2.95
    4 12 3 61.81 2.97
    4 12 3 58.87 1.52
    -4 12 -3 65.54 2.17
    -4 12 -3 58.49 6.09
    -4 -12 -3 64.49 4.18
    4 12 4 54.09 2.78
    -4 12 -4 56.31 1.78
    -4 12 -4 72.01 6.79
    -4 -12 -4 55.63 3.22
    4 -12 5 9.7 0.86
    4 12 5 12.03 1.99
    -4 12 -5 11.96 1.04
    -4 -12 -5 9.77 1.95
    4 -12 6 57.25 2.07
    4 12 6 58.29 3.03
    -4 12 -6 61.55 1.9
    -4 -12 -6 62.35 3.48
    4 12 7 157.56 5.58
    -4 12 -7 161.56 4.44
    -4 -12 -7 160.22 7.34
    4 12 8 62.11 3.87
    -4 12 -8 64.04 2.24
    -4 -12 -8 57.86 3.8
    4 12 9 38.22 2.73
    -4 12 -9 41.39 1.9
    -4 -12 -9 42.42 3.65
    4 12 10 108.58 5.38
    -4 12 -10 118.39 3.69
    -4 -12 -10 117.11 5.34
    4 12 11 31.32 2.51
    -4 12 -11 33.67 1.81
    -4 -12 -11 32.47 3
    4 12 12 30.07 2.57
    -4 12 -12 27.63 1.85
    -4 -12 -12 32.44 2.76
    4 12 13 178.02 7.63
    -4 12 -13 167.81 4.9
    -4 12 -13 141.77 17.63
    -4 -12 -13 175.14 7.13
    4 12 14 26.48 2.68
    -4 12 -14 28.6 1.7
    -4 12 -14 19.27 12.07
    -4 -12 -14 27.01 2.81
    4 12 15 8.8 2.05
    -4 12 -15 10.43 10.16
    -4 -12 -15 11.98 1.79
    4 -13 -15 14.29 2.76
    -4 13 15 20.38 3.37
    -4 -13 15 21.22 4.57
    4 -13 -14 157.61 8.28
    -4 13 14 155.9 7.9
    -4 -13 14 150.51 9.68
    4 -13 -13 120.2 5.8
    -4 13 13 125.87 5.62
    -4 -13 13 113.19 8.44
    4 -13 -12 22.89 3.01
    -4 13 12 27.24 2.66
    -4 -13 12 21.58 4.17
    -4 -13 11 41.07 5.96
    -4 13 11 41.65 3.69
    -4 13 10 2.38 1.41
    -4 -13 10 1.56 2.35
    -4 13 9 254.84 12.16
    -4 13 9 256.95 8.65
    -4 -13 9 256.36 11.36
    -4 13 8 77.87 3.49
    -4 -13 8 72.86 5.49
    -4 13 8 79.83 5.11
    4 13 -7 3.58 2.05
    -4 13 7 -0.36 2.06
    -4 13 7 3.04 1.2
    -4 -13 7 5.09 2.14
    4 13 -6 54.34 3.49
    -4 13 6 57.98 3.12
    -4 -13 6 55.08 4.42
    -4 13 6 49.03 4.26
    4 13 -5 208.42 7.89
    -4 13 5 202.21 8.77
    -4 13 5 224.45 6.71
    -4 -13 5 204.28 9.1
    4 13 -4 5.98 1.84
    -4 13 4 8.95 1.51
    -4 13 4 9.36 2.87
    -4 -13 4 7.11 2.17
    4 13 -3 27.66 2.41
    -4 13 3 30.93 3.46
    -4 13 3 26.14 1.95
    -4 -13 3 22.47 3.73
    4 13 -2 199.94 7.16
    -4 13 2 208.15 6.27
    -4 -13 2 208.25 8.11
    -4 13 2 193.33 8.79
    4 13 -1 112.76 5.49
    -4 13 1 118.54 7.03
    -4 13 1 123.86 3.63
    -4 -13 1 108.67 5.43
    4 13 0 116.86 4.67
    -4 13 0 115.17 6.97
    -4 -13 0 113.46 5.44
    -4 13 0 120.18 3.86
    4 13 1 68.62 3.39
    -4 13 -1 66.88 5.88
    -4 13 -1 66.32 2.59
    -4 -13 -1 67.59 4.55
    4 13 2 14.19 2.18
    4 13 2 9.94 1.31
    -4 13 -2 13.27 3.49
    -4 -13 -2 14.21 2.1
    -4 13 -2 15.42 1.09
    4 13 3 0.8 1.05
    4 13 3 0.61 0.47
    -4 13 -3 0.67 0.6
    -4 13 -3 0.94 2.54
    -4 -13 -3 1.02 1.58
    4 13 4 1.29 1.2
    -4 13 -4 1.58 0.64
    -4 13 -4 -0.18 2.86
    -4 -13 -4 2.18 1.4
    4 13 5 131.22 4.96
    -4 13 -5 137.08 3.97
    -4 -13 -5 130.44 5.39
    4 13 6 2.33 1.23
    4 -13 6 0.74 0.74
    -4 13 -6 2.56 0.85
    -4 -13 -6 1.99 1.74
    4 -13 7 0.38 0.77
    4 13 7 -0.02 1.12
    -4 13 -7 0.66 0.59
    -4 -13 -7 0.43 1.31
    4 -13 8 140.17 4.46
    4 13 8 142.03 5.48
    -4 13 -8 152.83 4.41
    -4 -13 -8 138.23 6
    4 -13 9 66.32 3.12
    4 13 9 69.39 3.86
    -4 13 -9 83.55 2.88
    -4 -13 -9 75.64 4.89
    4 -13 10 155.24 5.73
    4 13 10 159.38 6.11
    -4 13 -10 171.34 5.09
    -4 -13 -10 163.6 6.71
    4 13 11 0.86 1.13
    -4 13 -11 -0.45 0.61
    -4 -13 -11 1.51 1.46
    4 13 12 72.43 3.98
    -4 13 -12 75.7 3.01
    -4 -13 -12 79.24 4.26
    4 13 13 0.44 1.79
    -4 13 -13 1.62 0.82
    -4 -13 -13 1.38 1.53
    4 13 14 3.96 2.07
    -4 13 -14 3.52 0.99
    -4 -13 -14 2.66 1.83
    4 -14 -14 8.54 2.36
    -4 14 14 10.39 2.25
    -4 -14 14 6.91 3.63
    4 -14 -13 -0.12 1.56
    -4 14 13 1.38 1.46
    -4 -14 13 0.66 2.89
    4 -14 -12 2.55 2.16
    -4 14 12 1.87 1.94
    -4 -14 12 1.34 3.11
    -4 14 11 57.52 3.36
    -4 -14 11 41.11 5.33
    -4 14 10 3.04 1.86
    -4 -14 10 3.12 2.52
    4 14 -9 42.84 3.82
    -4 14 9 51.89 4.51
    -4 14 9 46.65 3.03
    -4 -14 9 44.39 4.74
    4 14 -8 189.1 7.99
    -4 14 8 187.64 8.33
    -4 -14 8 166.42 8.57
    -4 14 8 173.72 6.31
    4 14 -7 27.14 3.03
    -4 14 7 30.3 3.55
    -4 14 7 28.65 2.34
    -4 -14 7 28.12 3.8
    4 14 -6 283.72 10.5
    -4 14 6 287.32 9.14
    -4 14 6 289.48 12.02
    -4 -14 6 277.02 13.1
    4 14 -5 12.81 2.23
    -4 14 5 18.85 2.95
    -4 14 5 16.53 2.02
    -4 -14 5 14.13 2.88
    4 14 -4 0.54 1.47
    -4 14 4 2.89 1.95
    -4 -14 4 2.11 1.76
    -4 14 4 1.96 1.02
    4 14 -3 28.6 2.76
    -4 14 3 33.72 3.95
    -4 14 3 29.04 2.22
    -4 -14 3 25.94 2.98
    4 14 -2 4.83 1.65
    -4 14 2 5.44 2.39
    -4 14 2 5.02 1.31
    -4 -14 2 4.14 1.99
    4 14 -1 58.36 3.5
    -4 14 1 68.17 5.49
    -4 14 1 67.47 2.94
    -4 -14 1 66.1 4.68
    4 14 0 55.89 3.33
    -4 14 0 58.19 5.34
    -4 -14 0 55.02 3.58
    -4 14 0 64.8 2.7
    4 14 1 162.35 6
    -4 14 -1 165.15 5.23
    -4 14 -1 152.91 9.63
    -4 -14 -1 162.63 7.62
    4 14 2 199.38 7.01
    4 14 2 197.12 6.43
    -4 14 -2 173.5 10.64
    -4 14 -2 209.14 5.67
    -4 -14 -2 207.59 8.59
    4 14 3 1.46 1.19
    -4 14 -3 0.69 0.87
    -4 14 -3 3.06 3.6
    -4 -14 -3 1.61 1.36
    4 14 4 9.25 1.79
    -4 14 -4 6.48 3.93
    -4 14 -4 8.5 1.26
    -4 -14 -4 11.49 1.9
    4 14 5 60.35 3.28
    -4 14 -5 58.6 2.08
    -4 14 -5 54.17 8.14
    -4 -14 -5 61.81 3.5
    4 14 6 2.55 1.32
    -4 14 -6 0.81 0.71
    -4 -14 -6 2.11 1.34
    4 14 7 41.43 3.5
    -4 14 -7 37.63 1.69
    -4 -14 -7 34.53 2.89
    4 14 8 204.82 7.88
    -4 14 -8 209.93 6.22
    -4 -14 -8 207.47 7.9
    4 -14 9 136.13 5.13
    4 14 9 155.24 6.11
    -4 14 -9 152.46 4.39
    -4 -14 -9 156.38 6.53
    4 14 10 40.41 3.11
    4 -14 10 37.3 2.76
    -4 14 -10 39.06 2.19
    -4 -14 -10 34.81 3.04
    4 -14 11 0.26 1.16
    4 14 11 1.36 1.3
    -4 14 -11 0.59 0.72
    -4 -14 -11 -1.57 1.32
    4 -14 12 5.12 1.94
    4 14 12 8.28 1.86
    -4 14 -12 7.21 1.36
    -4 -14 -12 7.71 1.95
    4 -14 13 64.47 4.31
    4 14 13 68.71 3.98
    -4 14 -13 69.32 3.08
    -4 -14 -13 66.39 4.13
    -4 15 12 13.1 2.32
    -4 -15 12 8.74 3.33
    -4 15 11 12.03 2.14
    -4 -15 11 15.64 4.2
    4 15 -10 104.28 5.67
    -4 -15 10 100.69 6.49
    -4 15 10 89.39 4.73
    4 15 -9 66.93 4.63
    -4 15 9 63.39 5.05
    -4 15 9 70.26 3.61
    -4 -15 9 65.94 6.59
    4 15 -8 35.08 3.55
    -4 15 8 31.06 3.86
    -4 -15 8 34.13 4.26
    -4 15 8 37.73 3.26
    4 15 -7 380.19 14.23
    -4 15 7 363.98 15.16
    -4 15 7 376.25 13.31
    -4 -15 7 362.67 16.64
    4 15 -6 12.18 2.52
    -4 15 6 16.19 2.27
    -4 -15 6 17.85 3.03
    -4 15 6 15.93 3.14
    4 15 -5 38.11 3.16
    -4 15 5 33.93 3.95
    -4 15 5 39.2 2.74
    -4 -15 5 29.05 3.5
    4 15 -4 38.26 3.09
    -4 15 4 32.94 3.91
    -4 15 4 32.75 2.23
    -4 -15 4 31.61 3.61
    4 15 -3 218.31 8.41
    -4 15 3 214.29 6.84
    -4 15 3 215.33 10.42
    -4 -15 3 213.11 9.03
    4 15 -2 4.66 1.87
    -4 15 2 8.05 1.59
    -4 15 2 6.7 2.79
    -4 -15 2 8.76 2.5
    4 15 -1 33.7 2.86
    -4 15 1 28.22 2.17
    -4 15 1 24.34 4.33
    -4 -15 1 30.08 3.04
    4 15 0 66.84 3.66
    -4 15 0 60.62 5.61
    -4 15 0 64.77 2.65
    -4 -15 0 57.07 4.6
    4 15 1 -0.65 1.2
    -4 15 -1 0 0.76
    -4 15 -1 -1.35 2.3
    -4 -15 -1 0.11 1.49
    4 15 2 1.16 1.3
    -4 15 -2 0.91 1.02
    -4 -15 -2 0.18 1.68
    -4 15 -2 1.64 2.52
    4 15 3 35.23 2.73
    -4 15 -3 38.42 2.12
    -4 15 -3 31.23 6.14
    -4 -15 -3 37.01 3.5
    4 15 4 69.22 3.74
    -4 15 -4 73.96 2.92
    -4 15 -4 58.05 7.6
    -4 -15 -4 62.95 4.41
    4 15 5 12.41 2.49
    -4 15 -5 10.94 1.16
    -4 15 -5 10.37 4.3
    -4 -15 -5 13.05 2.45
    4 15 6 2.56 1.47
    -4 15 -6 1.56 1
    -4 -15 -6 0.56 1.75
    4 15 7 259.51 9.24
    -4 15 -7 256.73 7.17
    -4 -15 -7 252.4 9.21
    4 15 8 70.8 4.08
    -4 15 -8 63.85 2.61
    -4 -15 -8 70.38 4.19
    4 15 9 443.59 15.4
    -4 15 -9 425.29 12.66
    -4 -15 -9 443.9 17.09
    4 15 10 36.52 3.01
    -4 15 -10 35.36 1.81
    -4 -15 -10 27.06 2.95
    4 15 11 25.81 2.62
    -4 15 -11 19.92 1.81
    -4 -15 -11 20.23 2.6
    4 16 -10 28.65 3.39
    -4 16 10 22 3.22
    -4 -16 10 21.44 3.93
    4 16 -9 8.26 2.6
    -4 16 9 9.75 2.77
    -4 16 9 7.88 1.89
    -4 -16 9 10.83 2.86
    4 16 -8 9.1 2.49
    -4 16 8 10.32 2.74
    -4 16 8 10.48 1.76
    -4 -16 8 8.68 3.55
    4 16 -7 -0.7 1.43
    -4 16 7 0.5 1.64
    -4 -16 7 0.4 1.65
    -4 16 7 -0.42 1.29
    4 16 -6 62.84 4.22
    -4 16 6 61.79 3.28
    -4 16 6 65.24 4.95
    -4 -16 6 61.72 4.55
    4 16 -5 35.02 4.04
    -4 16 5 35.83 4.84
    -4 -16 5 36.39 4.47
    -4 16 5 35.61 2.54
    4 16 -4 63.46 4.23
    -4 16 4 57.41 5.2
    -4 16 4 59.72 3.16
    -4 -16 4 68.08 4.33
    4 16 -3 170.57 7.16
    -4 16 3 156.66 8.53
    -4 -16 3 171.58 7.55
    -4 16 3 180.51 6.57
    4 16 -2 12.41 2.32
    -4 16 2 11.87 3.32
    -4 16 2 11.04 1.87
    -4 -16 2 12.71 2.33
    4 16 -1 112.81 5.49
    -4 16 1 129.55 9.9
    -4 16 1 121.07 4.26
    -4 -16 1 118.27 6.46
    4 16 0 204.07 9.15
    -4 16 0 177.91 10.75
    -4 16 0 208.72 6.41
    -4 -16 0 200.15 7.93
    4 16 1 145.49 6.05
    -4 16 -1 154.11 12.51
    -4 -16 -1 147.01 6.26
    -4 16 -1 148.62 5.27
    4 16 2 0.06 1.47
    -4 16 -2 1.68 0.89
    -4 16 -2 -0.1 2.83
    -4 -16 -2 1.68 1.74
    4 16 3 1 1.49
    -4 16 -3 1.46 3.64
    -4 -16 -3 3.96 1.81
    -4 16 -3 1.92 1.13
    4 16 4 9.78 2.06
    -4 16 -4 10.76 1.56
    -4 16 -4 10.42 4.62
    -4 -16 -4 11.46 2.46
    4 16 5 99.05 4.71
    -4 16 -5 95.32 3.32
    -4 16 -5 85.21 9.18
    -4 -16 -5 94.97 4.64
    4 16 6 10.98 2.21
    -4 16 -6 11.24 1.26
    -4 16 -6 11.9 6.85
    -4 -16 -6 8.8 2.07
    4 16 7 97.32 5.23
    -4 16 -7 98.1 3.38
    -4 -16 -7 106.19 5.65
    4 16 8 21.28 2.68
    -4 16 -8 19.35 1.53
    -4 -16 -8 15.33 2.46
    4 16 9 49.1 4.42
    -4 16 -9 47.53 2.67
    -4 -16 -9 50.62 4.07
    -4 -17 8 10.08 2.86
    4 17 -7 35.66 3.47
    -4 17 7 37.89 4.77
    -4 17 7 35.72 2.72
    -4 -17 7 27.18 3.86
    4 17 -6 17.82 3.03
    -4 17 6 18.61 3.57
    -4 17 6 20.16 2.62
    -4 -17 6 20.23 3.11
    4 17 -5 7.95 2.34
    -4 17 5 8.26 2
    -4 17 5 6.95 2.76
    -4 -17 5 7.3 2.43
    4 17 -4 198.94 8.36
    -4 17 4 211.75 10.46
    -4 17 4 219.01 7.34
    -4 -17 4 195.94 10.23
    4 17 -3 15.86 2.82
    -4 17 3 19.97 2.02
    -4 -17 3 17.79 3.41
    -4 17 3 17.14 3.5
    4 17 -2 243.07 9.72
    -4 17 2 232.33 12.01
    -4 17 2 255.29 8.16
    -4 -17 2 240.12 11.07
    4 17 -1 39.63 4.06
    -4 17 1 34.35 2.35
    -4 17 1 25.93 4.46
    -4 -17 1 33.01 3.77
    4 17 0 0.53 1.58
    -4 17 0 -0.47 2.5
    -4 17 0 1.31 1.05
    -4 -17 0 2.52 1.49
    4 17 1 10.82 2.34
    -4 17 -1 13.31 1.52
    -4 17 -1 10.92 4.6
    -4 -17 -1 12.61 2.71
    4 17 2 8.41 1.92
    -4 17 -2 6.6 1.24
    -4 17 -2 7.47 3.8
    -4 -17 -2 3.74 1.85
    4 17 3 14.25 2.74
    -4 17 -3 11.97 1.45
    -4 17 -3 8.43 4.39
    -4 -17 -3 9.53 2.07
    4 17 4 66.65 4.18
    -4 17 -4 73.57 2.97
    -4 17 -4 69.32 9.02
    -4 -17 -4 72.7 4.68
    4 17 5 41.45 3.38
    -4 17 -5 37.28 2.08
    -4 17 -5 28.7 7.17
    -4 -17 -5 35.51 3.01
    4 17 6 2.54 1.63
    -4 17 -6 1.35 1.24
    -4 17 -6 -2.41 3.7
    -4 -17 -6 3.21 1.72
    4 17 7 87.93 4.94
    -4 17 -7 82.58 3.16
    -4 17 -7 82.87 11.42
    -4 -17 -7 80.38 4.42
    -4 -18 3 66.01 4.48
    4 18 -2 8.95 2.28
    -4 18 2 6.97 3.46
    -4 18 2 8.33 1.65
    -4 -18 2 8 2.22
    4 18 -1 36.8 3.55
    -4 18 1 45 5.18
    -4 18 1 47.7 2.6
    -4 -18 1 33.81 3.54
    4 18 0 17.62 2.7
    -4 18 0 15.56 4.15
    -4 18 0 18.97 2.22
    -4 -18 0 16.54 2.49
    4 18 1 20.4 2.71
    -4 18 -1 16.74 1.75
    -4 18 -1 12.93 5.16
    -4 -18 -1 14.96 2.78
    4 18 2 57.97 4.18
    -4 18 -2 63.19 2.88
    -4 18 -2 51.2 7.24
    -4 -18 -2 55.44 3.6
    -5 0 21 101.39 7.73
    -5 0 20 0.13 2.5
    -5 0 19 4.06 2.68
    -5 0 18 -0.58 2.01
    -5 0 17 24.61 3.69
    -5 0 16 0.33 1.73
    -5 0 15 21.59 3.2
    -5 0 14 0.67 2.07
    -5 0 13 13.1 3.14
    -5 0 12 0.07 1.26
    -5 0 11 60.34 3.7
    -5 0 10 1.46 1.47
    -5 0 9 237.72 8.38
    -5 0 8 1.52 1.62
    -5 0 7 106.78 5.06
    -5 0 6 1.72 1.19
    -5 0 5 648.33 21.35
    -5 0 4 -0.71 0.97
    -5 0 3 100.84 3.55
    -5 0 3 89.13 3.2
    -5 0 2 0.12 0.61
    -5 0 2 1.81 0.88
    -5 0 1 160.34 5.35
    -5 0 1 155.57 3.97
    -5 0 1 156.12 2.95
    5 0 0 0.2 0.21
    -5 0 0 0.02 0.16
    -5 0 0 -0.04 0.75
    -5 0 0 0.75 0.53
    -5 0 0 -0.51 0.59
    5 0 1 544.97 12.71
    -5 0 -1 557.69 17.33
    -5 0 -1 544.31 14.88
    -5 0 -1 572.86 16.25
    -5 0 -1 513.52 12.03
    -5 0 -2 0.69 0.61
    -5 0 -2 1.29 0.74
    -5 0 -2 0.31 0.83
    -5 0 -3 282.74 7.87
    -5 0 -3 288.09 8.9
    -5 0 -3 285.25 7.28
    -5 0 -4 0.12 0.77
    -5 0 -4 0.31 0.65
    -5 0 -4 0.02 0.62
    -5 0 -5 392.81 10.69
    -5 0 -5 384.89 11.44
    -5 0 -5 411.8 12.31
    -5 0 -6 0.54 0.89
    -5 0 -6 -0.48 0.87
    -5 0 -6 1.19 0.81
    -5 0 -7 16.25 1.65
    -5 0 -7 16.13 1.72
    -5 0 -7 17.46 1.74
    -5 0 -8 0.42 0.99
    -5 0 -8 0.88 0.97
    -5 0 -8 -0.15 1.08
    -5 0 -8 0.36 0.2
    -5 0 -9 32.51 2.36
    -5 0 -9 32.2 2.35
    -5 0 -10 0.27 1
    -5 0 -10 -0.55 1.07
    -5 0 -11 67.77 3.82
    -5 0 -11 63.12 4.07
    -5 0 -12 0.59 0.85
    -5 0 -12 -0.67 1.3
    -5 0 -13 171.76 7.55
    -5 0 -14 1.45 1.76
    -5 0 -15 4.97 2.17
    -5 0 -16 0.42 1.74
    -5 0 -17 7.52 2.68
    -5 0 -18 -1.15 2
    -5 0 -19 14.8 4.07
    -5 0 -20 7.71 3.15
    -5 -1 21 4.91 2.95
    -5 1 21 0.55 2.81
    -5 1 20 31.44 4.46
    -5 -1 20 31.6 5
    -5 1 19 194.66 10.17
    -5 -1 19 193.44 12.46
    -5 1 18 1.43 2.35
    -5 -1 18 3.35 3.03
    -5 -1 17 16.9 3.52
    -5 1 17 14.61 3.1
    -5 1 16 1.58 2.13
    -5 -1 16 3.58 2.24
    -5 1 15 60.19 4.45
    -5 -1 15 52.91 4.77
    -5 1 14 44.39 4.58
    -5 -1 14 44.98 4.39
    -5 -1 13 174.53 8.09
    -5 1 13 171.26 8.3
    -5 1 12 6.18 1.87
    -5 -1 12 6.38 2.17
    -5 1 11 44.97 3.96
    -5 -1 11 52.15 3.65
    -5 1 10 1.07 1.46
    -5 -1 10 -0.37 1.4
    -5 -1 9 145.46 6.16
    -5 1 9 152.3 5.59
    -5 1 8 258.44 8.8
    -5 -1 8 264.02 9.58
    -5 1 7 115.23 4.36
    -5 -1 7 114.4 5.72
    -5 1 6 350.4 11.64
    -5 -1 6 344.56 11.47
    -5 1 5 153.43 5.58
    -5 -1 5 143.42 5.56
    -5 1 4 523.39 15.91
    -5 -1 4 523.38 18.15
    -5 1 3 396.51 11.82
    -5 -1 3 421.43 10.65
    -5 -1 3 408.43 12.95
    -5 1 2 100.47 3.8
    -5 -1 2 103.4 2.49
    -5 1 2 109.89 4.26
    -5 -1 2 98.98 3.87
    5 -1 -1 47.03 0.86
    -5 1 1 45.29 2.44
    -5 1 1 47.34 2.06
    -5 1 1 50.4 2.55
    -5 -1 1 42.95 2.45
    -5 -1 1 46.56 1.38
    5 1 0 639.14 16.76
    5 -1 0 630.91 15.6
    -5 1 0 636.58 19.9
    -5 1 0 636.48 19.37
    -5 1 0 650.36 19.83
    -5 -1 0 654.96 20.57
    -5 -1 0 636.71 17.78
    5 1 1 277.03 5.72
    -5 1 -1 278.77 8.36
    -5 1 -1 285.24 7.56
    -5 1 -1 286.78 7.79
    -5 -1 -1 277.29 8.39
    -5 -1 -1 295.72 7.45
    5 1 2 909.77 25.87
    -5 1 -2 905.64 29.91
    -5 1 -2 925.61 30.28
    -5 1 -2 906.28 30.23
    -5 -1 -2 940.47 31.53
    -5 -1 -2 932.16 29.58
    -5 -1 -2 920.31 29.05
    5 1 3 11.49 0.34
    -5 1 -3 11.63 1.23
    -5 1 -3 13.21 1.26
    -5 1 -3 10.99 1.3
    -5 -1 -3 15.56 1.21
    -5 -1 -3 13.04 1
    -5 -1 -3 14.01 1.46
    5 1 4 591.85 14.66
    -5 1 -4 606.36 18.33
    -5 1 -4 594.61 18.09
    -5 -1 -4 601.76 18.75
    -5 -1 -4 614.56 17.95
    -5 -1 -4 620.46 17.58
    -5 1 -4 609.18 18.8
    5 1 5 242.36 4.85
    -5 -1 -5 252.88 7.05
    -5 1 -5 246.68 7.16
    -5 1 -5 250.43 8
    -5 1 -5 253.52 7.65
    -5 -1 -5 248.27 4.95
    -5 -1 -5 248.05 7.49
    -5 -1 -5 257.4 6.36
    -5 1 -6 17.58 1.51
    -5 1 -6 11.7 1.42
    -5 -1 -6 12.44 1.14
    -5 -1 -6 14.62 1.63
    -5 -1 -6 11.92 1.45
    -5 -1 -6 13.41 0.44
    -5 1 -6 16.48 1.62
    -5 1 -7 670.41 21.13
    -5 1 -7 637.51 21.82
    -5 1 -7 689.11 22.94
    -5 -1 -7 679.67 20.79
    -5 -1 -7 662.86 21.48
    -5 -1 -7 657.75 17.27
    -5 -1 -7 687.89 22.63
    -5 1 -8 39.11 2.65
    -5 1 -8 49.12 3.7
    -5 1 -8 43.92 2.44
    -5 -1 -8 42.27 3.15
    -5 -1 -8 47.02 2.3
    -5 -1 -8 42.47 1.05
    -5 -1 -8 39.08 2.7
    -5 -1 -9 13.14 1.83
    -5 1 -9 12 1.64
    -5 -1 -9 13.58 1.8
    -5 -1 -9 10.62 1.58
    -5 -1 -9 13.5 0.62
    -5 1 -9 17.09 2.38
    -5 1 -10 94.32 4.71
    -5 1 -10 98.8 4.51
    -5 -1 -10 94.74 4.35
    -5 -1 -10 100.05 5.11
    -5 -1 -10 103.47 2.38
    -5 1 -11 -0.4 1.42
    -5 -1 -11 -0.13 1.26
    -5 1 -11 1.03 1.18
    -5 -1 -11 0.58 1.35
    -5 -1 -11 1.14 0.54
    -5 1 -12 276.2 10.22
    -5 -1 -12 279.2 9.55
    -5 -1 -12 291.33 11.42
    -5 -1 -12 286.58 7.12
    -5 1 -13 63.66 4.36
    -5 -1 -13 65.73 4.3
    -5 1 -14 17.9 3.43
    -5 -1 -14 17.2 2.66
    -5 1 -15 64.22 5.42
    -5 -1 -15 60.48 5.33
    -5 1 -16 13.45 3.65
    -5 -1 -16 8.91 2.59
    -5 1 -17 0.31 1.96
    -5 -1 -17 -0.58 1.64
    -5 1 -18 29.53 4.25
    -5 -1 -18 32.51 4.24
    -5 1 -19 3.95 3.42
    -5 -1 -19 4.4 2.71
    -5 1 -20 21.51 4.1
    -5 2 20 4.58 3.06
    -5 -2 20 1.26 2.87
    -5 2 19 8.82 2.94
    -5 -2 19 11.05 3.49
    -5 2 18 3.7 2.38
    -5 -2 18 5.5 2.78
    -5 2 17 15.34 3.88
    -5 -2 17 21.11 3.75
    -5 2 16 96.2 5.42
    -5 -2 16 86.01 6.41
    -5 2 15 129.88 7.89
    -5 -2 15 154.02 7.99
    -5 2 14 522.96 19.39
    -5 -2 14 517.4 22.9
    -5 2 13 22.57 2.67
    -5 -2 13 24.15 3.35
    -5 2 12 206.06 7.83
    -5 -2 12 209.28 9.14
    -5 2 11 236.15 9.25
    -5 -2 11 226.96 10.59
    -5 2 10 1.13 1.41
    -5 -2 10 -0.13 1.47
    -5 2 9 1.26 1.23
    -5 -2 9 2.08 1.59
    -5 -2 8 283.48 10.66
    -5 2 8 287.4 9.96
    5 -2 -7 238.27 4.63
    -5 2 7 266.2 8.81
    -5 -2 7 256.41 9.08
    5 -2 -6 607.35 15.87
    -5 2 6 638.33 20.73
    -5 -2 6 617.12 21.11
    5 -2 -5 142.41 2.77
    -5 2 5 149.41 4.63
    -5 -2 5 144.11 6.58
    5 -2 -4 857.18 25.46
    -5 2 4 898.46 30.22
    -5 -2 4 860.46 24.91
    -5 -2 4 894.67 31.61
    -5 2 3 265.13 7.33
    -5 -2 3 262.39 5.64
    -5 -2 3 253.45 8.43
    5 -2 -2 43.46 0.86
    -5 2 2 47.75 4.04
    -5 2 2 46.28 2.21
    -5 2 2 41.76 2.3
    -5 -2 2 42.53 1.12
    -5 -2 2 46.78 3.2
    5 -2 -1 5.8 0.26
    -5 2 1 6.96 0.89
    -5 2 1 5.61 1.81
    -5 2 1 6.6 1.45
    -5 -2 1 6.46 1.4
    -5 -2 1 5.94 0.59
    5 2 0 23.33 0.83
    -5 2 0 24 1.35
    -5 2 0 21.47 1.85
    -5 2 0 24 2
    -5 -2 0 24.53 2.02
    -5 -2 0 20.19 1
    5 2 1 1386.7 47.03
    -5 2 -1 1432.73 51.98
    -5 2 -1 1335.18 51.1
    -5 2 -1 1390.63 51.7
    -5 -2 -1 1436.43 54.2
    -5 -2 -1 1464.39 51.85
    5 2 2 0.62 0.29
    -5 2 -2 0.87 1.1
    -5 2 -2 1.21 0.69
    -5 2 -2 1.14 0.8
    -5 -2 -2 -0.47 0.97
    -5 -2 -2 0.42 0.69
    5 2 3 119.14 2.25
    -5 2 -3 120.24 3.44
    -5 2 -3 116.2 3.96
    -5 2 -3 115.89 4.29
    -5 -2 -3 116.96 3.52
    -5 -2 -3 116.89 4.14
    5 2 4 36.65 0.82
    -5 2 -4 32.62 1.95
    -5 -2 -4 37.7 1.96
    -5 2 -4 34.87 1.78
    -5 2 -4 34.35 2.11
    -5 -2 -4 37.68 1.36
    -5 -2 -4 36.11 2.17
    5 2 5 14.2 0.55
    -5 2 -5 16.65 1.59
    -5 2 -5 14.88 1.64
    -5 2 -5 14.24 1.73
    -5 -2 -5 14.18 1.63
    -5 -2 -5 13.12 1.34
    -5 -2 -5 14.52 0.83
    5 2 6 24.84 0.81
    -5 -2 -6 29.29 2.13
    -5 2 -6 25.14 1.72
    -5 2 -6 28.85 2.16
    -5 2 -6 33.02 2.44
    -5 -2 -6 27.95 1.81
    -5 -2 -6 25.55 1.05
    5 2 7 2.62 0.42
    -5 2 -7 2.16 1.37
    -5 2 -7 1.15 1.58
    -5 -2 -7 1.1 0.43
    -5 -2 -7 2.05 1.23
    -5 -2 -7 2.03 1.08
    -5 -2 -7 1.45 0.54
    -5 2 -7 2.39 1.19
    5 2 8 235.15 5.42
    -5 2 -8 232.68 7.7
    -5 2 -8 224.35 7.74
    -5 -2 -8 224.24 5.12
    -5 -2 -8 247.92 7.67
    -5 -2 -8 236.27 7.93
    -5 -2 -8 253.75 6.37
    -5 -2 -9 50.18 2.02
    -5 2 -9 42.24 2.43
    -5 -2 -9 46.38 2.83
    -5 -2 -9 39.6 2.95
    -5 -2 -9 44.17 1.24
    -5 2 -9 40.46 3.19
    -5 2 -10 601.3 19.37
    -5 2 -10 588.41 20.78
    -5 -2 -10 591.75 20.45
    -5 -2 -10 602.93 20.4
    -5 -2 -10 630.51 17.47
    -5 -2 -10 627.53 19.67
    -5 2 -11 126.35 7.44
    -5 -2 -11 139.02 5.66
    -5 -2 -11 137.35 5.92
    -5 -2 -11 141.41 3.52
    -5 -2 -11 145.76 5.05
    -5 2 -12 51.8 3.97
    -5 -2 -12 47.51 3.35
    -5 -2 -12 50.3 3.79
    -5 -2 -12 54.99 1.73
    -5 2 -13 62.31 5.65
    -5 -2 -13 63.13 3.82
    -5 -2 -13 63.91 4.13
    -5 -2 -13 67.65 2.13
    -5 2 -14 37.78 3.86
    -5 -2 -14 37.78 1.63
    -5 -2 -14 41.56 3.55
    -5 2 -15 13.44 3.48
    -5 -2 -15 11.56 2.6
    -5 -2 -15 12.39 1.27
    -5 2 -16 58.44 4.77
    -5 -2 -16 55.17 4.56
    -5 -2 -16 53.19 2.32
    -5 2 -17 71.49 5.53
    -5 -2 -17 68.04 5.38
    -5 2 -18 146.22 8.41
    -5 -2 -18 172.74 8.54
    -5 2 -19 10.08 3.63
    -5 -2 -19 8.53 2.95
    -5 -3 20 8.61 3.63
    -5 3 20 6.74 2.95
    -5 3 19 27.39 3.76
    -5 -3 19 19.94 4.56
    -5 3 18 21.38 3.46
    -5 -3 18 21.26 4.26
    -5 -3 17 251.75 12.19
    -5 3 17 241.48 10.67
    -5 3 16 1.18 1.72
    -5 -3 16 0.25 2.23
    5 -3 -15 275.9 6.52
    -5 3 15 312.72 11.76
    -5 -3 15 315.49 13.63
    -5 3 14 57.94 3.98
    -5 -3 14 56.12 5.2
    -5 -3 13 7.28 2.44
    -5 3 13 5.09 1.84
    -5 3 12 9.18 1.9
    -5 -3 12 13.17 3.44
    -5 3 11 29.57 2.43
    -5 -3 11 27.77 3.39
    5 -3 -10 7.5 0.82
    -5 3 10 9.95 1.89
    -5 -3 10 8.91 2.83
    5 -3 -9 0.34 0.45
    -5 3 9 2.1 1.03
    -5 -3 9 0.47 1.53
    5 -3 -8 47.18 1.32
    -5 3 8 50.68 2.97
    -5 -3 8 51.12 3.71
    5 -3 -7 149.97 3.28
    -5 3 7 160.93 5.02
    -5 -3 7 152.09 6.6
    5 -3 -6 8.05 0.53
    -5 3 6 10.22 1.49
    -5 -3 6 10.06 2.41
    -5 3 5 114.41 3.69
    -5 -3 5 113.08 4.91
    -5 3 4 10.33 1.34
    -5 -3 4 10.77 0.4
    -5 -3 4 13.77 2.36
    -5 3 3 112.35 3.59
    -5 -3 3 112.17 2.18
    -5 -3 3 108.92 4.66
    -5 3 3 104.6 4.19
    5 -3 -2 7.3 0.32
    -5 3 2 8 0.89
    -5 3 2 7.9 1.7
    -5 -3 2 6.26 1.99
    -5 -3 2 7.03 0.51
    5 -3 -1 1075.32 32.67
    -5 3 1 1130.97 38.66
    -5 3 1 1198.42 49.63
    -5 3 1 1111.88 39.66
    -5 -3 1 1081.23 40.82
    5 3 0 117.05 2.68
    -5 3 0 120.59 4.02
    -5 3 0 116.79 3.52
    -5 -3 0 115.13 4.5
    -5 3 0 126.42 6.26
    5 3 1 2.19 0.51
    -5 3 -1 3.37 1.37
    -5 3 -1 2.35 0.7
    -5 3 -1 2.32 1.05
    -5 -3 -1 2.82 1.23
    5 3 2 159.43 3.37
    -5 3 -2 154.9 5.5
    -5 3 -2 154.47 4.04
    -5 -3 -2 155.09 5.24
    -5 3 -2 153.8 5.11
    5 3 3 373.06 8.71
    -5 3 -3 375.4 10.43
    -5 3 -3 361.2 11.35
    -5 3 -3 386.26 11.89
    -5 -3 -3 349.39 10.89
    5 3 4 52.31 1.3
    -5 3 -4 63.82 3.81
    -5 3 -4 54.79 1.96
    -5 -3 -4 50.89 2.78
    -5 3 -4 56.32 3.19
    5 3 5 3.12 0.44
    -5 3 -5 5.05 1.04
    -5 3 -5 1.62 1.42
    -5 -3 -5 3.3 1.34
    -5 3 -5 3.06 1.31
    5 3 6 46 1.32
    -5 3 -6 43.61 2.41
    -5 3 -6 46.34 3.03
    -5 3 -6 43.71 3.27
    -5 -3 -6 44.16 2.72
    -5 -3 -6 45.02 1.14
    5 3 7 160.46 3.7
    -5 3 -7 164.21 4.96
    -5 3 -7 174.09 6.73
    -5 3 -7 161.23 7.45
    -5 -3 -7 163.99 6.11
    -5 -3 -7 167.13 3.5
    5 3 8 17.36 0.88
    -5 3 -8 21.51 1.87
    -5 3 -8 20.23 2.35
    -5 -3 -8 15.34 0.67
    -5 -3 -8 15.1 2.07
    5 3 9 435.78 11.48
    -5 3 -9 443.37 12.62
    -5 -3 -9 445.1 11.73
    -5 -3 -9 448.76 14.88
    -5 -3 -9 467.65 11.96
    -5 3 -9 435.63 15.51
    5 3 10 116.08 3.15
    -5 3 -10 120.8 5.93
    -5 -3 -10 114.47 3
    -5 -3 -10 120.49 5.11
    -5 -3 -10 119.07 2.97
    -5 3 -11 16.97 2.83
    -5 -3 -11 17.25 1.1
    -5 -3 -11 15.23 1.19
    -5 -3 -11 19.68 2.28
    -5 3 -12 69.29 6.25
    -5 -3 -12 68.18 2.83
    -5 -3 -12 80.38 2.45
    -5 -3 -12 81.08 4.3
    -5 3 -13 13.74 2.98
    -5 -3 -13 14.75 2.45
    -5 -3 -13 13.26 1.12
    -5 -3 -13 13.34 2.3
    -5 3 -14 2.51 2.83
    -5 -3 -14 2.05 1.8
    -5 -3 -14 2.33 0.83
    -5 -3 -15 126.48 7.67
    -5 3 -15 130.01 7.73
    -5 -3 -15 128.21 3.96
    -5 3 -16 5.55 2.81
    -5 -3 -16 3.76 2.41
    -5 -3 -16 5.39 0.91
    -5 3 -17 24.19 4.18
    -5 -3 -17 25.87 1.95
    -5 -3 -17 21.41 3.48
    -5 3 -18 0.64 2.14
    -5 -3 -18 0.18 1.81
    -5 -3 -18 0.33 0.78
    -5 -3 -19 52.74 6.32
    -5 3 -19 66.49 5.94
    -5 4 20 54.16 4.9
    -5 -4 20 40.82 6.26
    -5 4 19 48.68 5.32
    -5 -4 19 45.62 5.99
    -5 4 18 10.21 2.79
    -5 -4 18 14.07 3.81
    -5 4 17 319.95 12.92
    -5 -4 17 333.49 18.18
    -5 4 16 0.91 1.47
    -5 -4 16 -3.19 2.16
    -5 4 15 13.38 2.89
    -5 -4 15 11.07 3.48
    -5 4 14 58.24 3.66
    -5 -4 14 55.36 6.47
    5 -4 -13 71.32 3.27
    -5 4 13 78.07 4.56
    -5 -4 13 70.59 5.58
    5 -4 -12 58.56 3.37
    -5 4 12 60.69 3.33
    -5 -4 12 61.53 5.97
    5 -4 -11 46.67 2.38
    -5 4 11 44.93 2.81
    -5 -4 11 49.58 4.22
    5 -4 -10 194.15 6.26
    -5 4 10 187.3 6.25
    -5 -4 10 179.48 8.28
    5 -4 -9 591.29 17.47
    -5 -4 9 561.63 21.04
    -5 4 9 561.74 18.14
    5 -4 -8 19.26 1.34
    -5 4 8 18.87 1.59
    -5 -4 8 18.74 2.79
    5 -4 -7 634.37 18.54
    -5 4 7 588.36 19.02
    -5 -4 7 596.82 21.98
    5 -4 -6 0.29 0.47
    -5 4 6 -0.5 0.74
    -5 -4 6 -0.38 1.53
    5 -4 -5 291.97 7.23
    -5 4 5 286.35 8.06
    -5 -4 5 258.69 5.05
    -5 -4 5 280.14 11
    5 -4 -4 622.45 17.24
    -5 4 4 618.93 20.65
    -5 -4 4 629.03 21.95
    -5 4 4 632.61 19.09
    5 -4 -3 91.53 2.13
    -5 4 3 90.19 2.48
    -5 4 3 91.41 3.97
    -5 -4 3 94.65 4.25
    5 -4 -2 689.94 18.8
    -5 4 2 715.77 21.38
    -5 4 2 685.37 22.75
    -5 -4 2 709.06 24.18
    5 -4 -1 64.33 1.16
    5 4 -1 68.87 1.81
    -5 4 1 74.12 2.27
    -5 4 1 66.45 3.11
    -5 -4 1 63.28 3.61
    5 4 0 38.72 1.3
    -5 4 0 35.02 2.29
    -5 4 0 43.66 5.38
    -5 4 0 37.53 1.32
    -5 -4 0 33.17 2.51
    5 4 1 541.46 14.35
    -5 4 -1 542.53 21.59
    -5 4 -1 551.35 18.83
    -5 -4 -1 519.28 16.74
    -5 4 -1 532.42 14.52
    5 4 2 16.14 0.82
    -5 4 -2 18.25 0.99
    -5 4 -2 22.79 2.97
    -5 4 -2 17.18 1.86
    -5 -4 -2 18.74 1.92
    5 4 3 1.63 0.47
    -5 4 -3 0.58 1.68
    -5 4 -3 1.29 1.53
    -5 4 -3 1.46 0.6
    -5 -4 -3 1.61 1.19
    5 4 4 14.41 0.76
    -5 4 -4 14.21 2.13
    -5 4 -4 15.24 1.27
    -5 4 -4 13.99 2.39
    -5 -4 -4 13.55 1.91
    5 4 5 14.67 0.81
    -5 4 -5 12.83 2.41
    -5 4 -5 12.73 2.13
    -5 4 -5 13.97 1.36
    -5 -4 -5 14.41 1.9
    5 4 6 493.66 12.88
    -5 4 -6 500.92 14.39
    -5 4 -6 505.85 18.01
    -5 -4 -6 504.4 16.25
    -5 4 -6 456.01 17.23
    5 4 7 1264.34 43.16
    -5 4 -7 1340.01 54.38
    -5 4 -7 1249.11 44.85
    -5 -4 -7 1233.61 47.21
    5 4 8 48.65 1.65
    -5 4 -8 43.26 3.61
    -5 -4 -8 51.92 3.26
    5 4 9 286.8 7.39
    -5 4 -9 295.46 11.31
    -5 -4 -9 297.57 11.52
    5 4 10 143.5 3.88
    -5 4 -10 133.15 8.53
    -5 -4 -10 135.92 3.64
    -5 -4 -10 140.72 5.77
    5 4 11 508.78 14.56
    -5 4 -11 507.15 19.92
    -5 -4 -11 494.96 17.34
    -5 -4 -11 522.69 14.59
    5 4 12 19.77 1.21
    -5 -4 -12 20.98 1.4
    -5 -4 -12 22.33 2.62
    -5 -4 -12 20.6 0.89
    -5 4 -12 23.01 3.76
    -5 4 -13 219.38 10.06
    -5 -4 -13 178.2 7.62
    -5 -4 -13 194.96 5.54
    -5 4 -14 14.94 3.75
    -5 -4 -14 17.88 2.67
    -5 -4 -14 16.2 1.47
    -5 4 -15 424.58 18.43
    -5 -4 -15 401.11 11.38
    -5 4 -16 30.36 5.22
    -5 -4 -16 33.2 4.04
    -5 -4 -16 37.31 2.1
    -5 4 -17 255.84 14.03
    -5 -4 -17 274.95 8.5
    -5 -4 -17 278.84 11.62
    -5 4 -18 13.43 4.12
    -5 -4 -18 16.05 3.3
    -5 -4 -18 13.28 1.69
    -5 4 -19 41.66 6.34
    -5 -4 -19 56.99 4.75
    -5 -4 -19 50.98 2.55
    -5 5 20 104.79 7
    -5 -5 20 121.91 9.74
    -5 5 19 0.8 1.89
    -5 -5 19 0.12 2.67
    -5 5 18 18.49 3.08
    -5 -5 18 13.16 5.39
    -5 5 17 27.51 3.84
    -5 -5 17 24.8 4.74
    5 -5 -16 98.38 5.51
    -5 5 16 101.31 6.11
    -5 -5 16 105.71 9.42
    5 -5 -15 4.5 1.38
    -5 5 15 0.06 1.62
    -5 -5 15 0.91 3.28
    5 -5 -14 6.58 1.63
    -5 5 14 7.17 1.84
    -5 -5 14 6.52 3.04
    5 -5 -13 110.03 4.6
    -5 5 13 113.59 4.73
    -5 -5 13 103.42 7.35
    5 -5 -12 529.29 16.54
    -5 5 12 539.61 19.03
    -5 -5 12 547.96 21.84
    5 -5 -11 32.33 1.99
    -5 5 11 30.67 2.25
    -5 -5 11 36.2 5
    5 -5 -10 224.27 6.47
    -5 5 10 231.46 7.9
    -5 -5 10 227.48 11.51
    5 -5 -9 76.9 2.62
    -5 5 9 79.08 2.95
    -5 -5 9 79.98 5.15
    5 -5 -8 37.21 1.61
    -5 5 8 33.24 2.14
    -5 -5 8 34.94 3.58
    5 -5 -7 37.81 1.79
    -5 5 7 35.57 2.02
    -5 -5 7 33.62 3.47
    5 -5 -6 490.23 13.36
    -5 5 6 489.13 14.32
    -5 -5 6 479.77 17.34
    5 -5 -5 69.69 2.1
    -5 5 5 70.65 2.38
    -5 5 5 72.25 3.84
    -5 -5 5 66.15 4.4
    5 -5 -4 3.09 0.58
    -5 5 4 2.66 0.76
    -5 5 4 5.38 1.48
    -5 -5 4 -0.49 1.76
    5 -5 -3 8.98 0.65
    -5 5 3 12.19 0.94
    -5 5 3 8.68 1.7
    -5 -5 3 10.21 2.06
    5 -5 -2 249.17 5.44
    -5 5 2 256.77 6.45
    -5 5 2 253.65 8.33
    -5 -5 2 249.73 8.9
    5 -5 -1 320.02 7.05
    5 -5 -1 321.13 7.01
    5 5 -1 327.93 8.33
    -5 5 1 353.15 11.19
    -5 5 1 343.82 8.66
    -5 -5 1 321.94 10.8
    5 -5 0 0.39 0.23
    5 5 0 0.96 0.6
    -5 5 0 2.89 0.54
    -5 5 0 0.67 1.07
    -5 -5 0 -0.07 1.16
    5 -5 1 0.06 0.13
    5 5 1 0.34 0.51
    -5 5 -1 0.94 0.49
    -5 5 -1 -0.37 0.99
    -5 5 -1 1.1 2.19
    -5 -5 -1 -0.28 1.08
    5 5 2 22.96 1.02
    5 5 2 21.27 1.18
    -5 5 -2 20.5 0.97
    -5 5 -2 25.01 2.3
    -5 -5 -2 22.56 2.19
    -5 5 -2 18.74 4.25
    5 5 3 84.33 2.28
    -5 5 -3 89.22 2.56
    -5 5 -3 93.86 4.72
    -5 -5 -3 80.63 3.81
    -5 5 -3 77.86 5.02
    5 5 4 533.28 14.34
    -5 5 -4 563.7 21.33
    -5 5 -4 553.69 15.54
    -5 -5 -4 485.26 16.19
    -5 5 -4 493.32 18.12
    5 5 5 9.58 0.71
    -5 5 -5 8.77 2.52
    -5 5 -5 8.97 2.57
    -5 5 -5 11.65 0.94
    -5 -5 -5 11.85 1.81
    5 5 6 164.54 4.12
    -5 5 -6 172.95 4.5
    -5 5 -6 159.21 8.19
    -5 5 -6 147.17 7.51
    -5 -5 -6 170.52 6.25
    5 5 7 1.59 0.67
    -5 5 -7 1.43 1.7
    -5 -5 -7 1.47 1.47
    5 5 8 124.69 3.44
    -5 5 -8 124.58 6.58
    -5 -5 -8 123.22 5.29
    5 5 9 207.55 5.37
    -5 5 -9 186.57 3.73
    -5 -5 -9 202.41 7.62
    -5 5 -9 204.46 9.14
    5 5 10 60.04 2.22
    -5 5 -10 66.46 5.24
    -5 -5 -10 58.65 3.82
    5 5 11 220.79 6.3
    -5 5 -11 239.86 11.94
    -5 -5 -11 227.34 9.91
    5 5 12 379.75 10.55
    -5 5 -12 374.26 17.62
    -5 -5 -12 397.19 11.05
    -5 -5 -12 395.74 14.26
    5 5 13 15.97 1.32
    -5 5 -13 14.95 3.76
    -5 -5 -13 14.28 1.49
    -5 -5 -13 19.01 2.72
    -5 5 -14 643.27 27.15
    -5 -5 -14 682.02 21.32
    -5 -5 -14 709.09 25.95
    -5 5 -15 17.16 4.07
    -5 -5 -15 20.75 1.45
    -5 5 -16 145.82 9.23
    -5 -5 -16 160.39 5.31
    -5 5 -17 12.25 4.18
    -5 -5 -17 19.07 1.87
    -5 5 -18 71.02 6.69
    -5 -5 -18 74.58 5.84
    -5 -5 -18 67.63 3.33
    -5 5 -19 4.51 3.79
    -5 -5 -19 2.12 2.41
    -5 -5 -19 2.74 1.37
    -5 -6 19 101.86 8.87
    -5 6 19 106.88 6.57
    5 -6 -18 44.75 3.47
    -5 6 18 52.92 4.24
    -5 -6 18 41.58 6.07
    5 -6 -17 23.85 3.21
    -5 6 17 25.22 3.66
    -5 -6 17 29.19 4.84
    5 -6 -16 17.67 2.25
    -5 6 16 12.71 2.82
    -5 -6 16 8.45 4.02
    5 -6 -15 1.96 1.69
    -5 6 15 3.71 1.86
    -5 -6 15 -0.11 2.67
    5 -6 -14 222.19 7.49
    -5 6 14 225.64 8.81
    -5 -6 14 230.89 13.52
    5 -6 -13 83.2 3.55
    -5 6 13 77.61 4.28
    -5 -6 13 72.04 6.59
    5 -6 -12 283.07 8.85
    -5 6 12 281.22 9.75
    -5 -6 12 276.69 12.9
    5 -6 -11 379.86 11.32
    -5 6 11 381.83 12.54
    -5 -6 11 384.32 16.03
    5 -6 -10 151.94 4.72
    -5 6 10 152.1 5.24
    -5 -6 10 154.35 8.03
    5 -6 -9 22.61 1.48
    -5 6 9 19.74 1.75
    -5 -6 9 21.37 3.97
    5 -6 -8 1.03 0.81
    -5 6 8 0.47 0.8
    -5 -6 8 0.44 1.69
    -5 -6 8 0.54 0.18
    5 -6 -7 22.8 1.27
    -5 6 7 22.02 1.43
    -5 -6 7 24.35 3.09
    5 -6 -6 77.14 2.57
    -5 6 6 85.81 4.39
    -5 6 6 81.01 2.65
    -5 -6 6 69.33 2.36
    -5 -6 6 74.48 5.05
    5 -6 -5 339.5 8.65
    -5 6 5 366 13.94
    -5 -6 5 347.51 12.87
    -5 6 5 355.59 9.19
    5 -6 -4 1044.71 34.04
    -5 6 4 1112.24 36.32
    -5 6 4 1078.85 40.45
    -5 -6 4 1018.68 39.33
    5 -6 -3 42.1 1.37
    -5 6 3 41.22 1.38
    -5 6 3 40.9 2.99
    -5 -6 3 39.57 3.33
    5 -6 -2 99.22 2.22
    5 6 -2 97.29 3.26
    -5 6 2 92.34 4.46
    -5 6 2 100.44 2.36
    -5 -6 2 88.14 4.58
    5 -6 -1 58.68 1.43
    5 6 -1 58.95 2
    -5 6 1 61.34 1.64
    -5 6 1 60.72 3.42
    -5 -6 1 60.42 3.57
    5 -6 0 238.54 5.15
    5 6 0 232.54 6.21
    -5 6 0 243.53 5.61
    -5 6 0 237.02 8.61
    -5 -6 0 226.01 8.23
    5 -6 1 68.13 1.35
    5 6 1 69.29 2
    -5 6 -1 77.33 2.03
    -5 6 -1 66.68 3.8
    -5 -6 -1 74.49 3.76
    5 6 2 29.13 1.38
    5 6 2 28.66 1.25
    -5 6 -2 29.94 1.19
    -5 6 -2 29.85 5.69
    -5 6 -2 29.09 2.73
    -5 -6 -2 30.4 2.51
    5 6 3 87.43 2.3
    -5 6 -3 95.8 5.22
    -5 6 -3 95.04 2.54
    -5 6 -3 100.84 6.68
    -5 -6 -3 89.89 4.18
    5 6 4 1.37 0.66
    -5 6 -4 0.58 0.51
    -5 6 -4 0.59 1.59
    -5 -6 -4 1.73 1.58
    -5 6 -4 1.72 2.4
    5 6 5 252.25 6.36
    -5 6 -5 233.6 10.94
    -5 6 -5 227.99 10.32
    -5 -6 -5 242.02 9.28
    5 6 6 278.78 7.33
    -5 6 -6 291.01 13.03
    -5 6 -6 259.46 14.43
    -5 -6 -6 281.11 9.67
    5 -6 7 16.73 0.44
    5 6 7 19.59 1.27
    -5 6 -7 16.44 3.2
    -5 -6 -7 20.78 2.29
    5 6 8 53.22 2.03
    -5 6 -8 48.24 0.93
    -5 6 -8 49.61 4.93
    -5 -6 -8 50.57 3.41
    5 6 9 59.58 2.34
    -5 6 -9 61.43 6.83
    -5 -6 -9 53.21 3.74
    5 6 10 40.11 2.08
    -5 6 -10 51.28 5.35
    -5 -6 -10 45.08 3.31
    5 6 11 8.14 1.27
    -5 6 -11 8.81 3.21
    -5 -6 -11 6 2.7
    5 6 12 246.19 7.28
    -5 6 -12 232.72 12.2
    -5 -6 -12 245.46 9.55
    5 6 13 133.34 4.09
    -5 6 -13 127.46 8.74
    -5 -6 -13 127.33 4.2
    -5 -6 -13 136.68 6.24
    5 6 14 11.15 1.57
    -5 6 -14 9.14 3.96
    -5 -6 -14 10.93 1.65
    -5 -6 -14 12.85 2.52
    5 6 15 12.89 1.12
    -5 6 -15 14.2 4.15
    -5 -6 -15 13.64 2.6
    -5 -6 -15 13.91 1.43
    -5 6 -16 148.71 10.18
    -5 -6 -16 145.38 4.64
    -5 6 -17 43.1 7.07
    -5 -6 -17 59.41 2.65
    -5 6 -18 13.03 4.42
    -5 -6 -18 9.75 1.76
    5 -7 -19 13.43 2.56
    -5 7 19 17.83 3.16
    -5 -7 19 23.72 4.91
    5 -7 -18 219.95 8.64
    -5 7 18 229.24 11.26
    -5 -7 18 222.18 13.56
    5 -7 -17 28.31 3.42
    -5 7 17 35.17 4.18
    -5 -7 17 28.43 5.29
    5 -7 -16 146.47 5.8
    -5 7 16 155.3 7.61
    -5 -7 16 133.16 9.82
    5 -7 -15 402.81 13.64
    -5 7 15 417.26 15.28
    -5 -7 15 414.48 18.88
    5 -7 -14 37.04 2.56
    -5 7 14 31.9 2.6
    -5 -7 14 42.27 5
    5 -7 -13 512.24 16.08
    -5 7 13 497.63 17.03
    -5 -7 13 499.42 21.36
    5 -7 -12 2 1.08
    -5 7 12 1.07 1.02
    -5 -7 12 2.12 2.44
    5 -7 -11 358.88 11.44
    -5 7 11 348.69 10.88
    -5 -7 11 334.63 15.23
    5 -7 -10 369.02 11.43
    -5 7 10 340.22 10.35
    -5 -7 10 342.23 14.84
    5 -7 -9 30.03 2.16
    -5 7 9 31.14 1.75
    -5 -7 9 34.49 3.87
    5 -7 -8 369.19 10.33
    -5 7 8 380.68 10.81
    -5 -7 8 370.76 14.88
    5 -7 -7 167.91 4.64
    -5 7 7 176.67 4.66
    -5 -7 7 177.97 8.06
    5 -7 -6 334.32 9.25
    -5 7 6 334.49 8.57
    -5 7 6 325.64 12.08
    -5 -7 6 327.02 12.81
    5 -7 -5 325.15 8.45
    -5 7 5 344.31 8.53
    -5 7 5 336.47 13.33
    -5 -7 5 316.57 12.44
    5 -7 -4 54.01 2.05
    -5 7 4 52.51 1.62
    -5 7 4 55.68 1.46
    -5 7 4 55.91 3.64
    -5 -7 4 59.65 4.88
    5 -7 -3 282.48 7.19
    -5 7 3 294.65 7.17
    -5 7 3 285.69 6.49
    -5 7 3 287.8 10.15
    -5 -7 3 281.77 11.98
    5 -7 -2 13.7 0.82
    5 7 -2 12.69 1.42
    -5 7 2 11.27 0.64
    -5 7 2 11.1 2.08
    -5 -7 2 13.96 2.18
    -5 7 2 12.34 0.76
    5 7 -1 33.57 1.51
    -5 7 1 36.49 3.36
    -5 7 1 33.27 1.05
    -5 7 1 31.19 0.96
    -5 -7 1 34.11 2.84
    5 7 0 46.17 2.08
    -5 7 0 48.08 3.41
    -5 7 0 47.67 1.27
    -5 7 0 48.5 1.21
    -5 -7 0 45.17 3.22
    5 7 1 4.73 0.99
    -5 7 -1 5.09 0.51
    -5 7 -1 5.69 0.42
    -5 7 -1 4.42 1.99
    -5 -7 -1 4.46 1.75
    5 7 2 27.07 1.51
    5 7 2 23.28 0.92
    -5 7 -2 26.11 0.98
    -5 7 -2 25.32 0.67
    -5 7 -2 25.61 2.9
    -5 -7 -2 25.08 2.56
    5 7 3 8.97 1.02
    -5 7 -3 7.13 0.34
    -5 7 -3 7.44 4.57
    -5 7 -3 5.09 2.45
    -5 -7 -3 5.05 1.81
    5 7 4 289.45 7.43
    -5 7 -4 288.11 5.89
    -5 7 -4 298.03 18.86
    -5 7 -4 318.18 13.3
    -5 -7 -4 280.42 9.66
    5 7 5 1.73 0.65
    -5 7 -5 -0.56 2.82
    -5 7 -5 0.89 2.1
    -5 7 -5 1.26 0.21
    -5 -7 -5 1.26 1.4
    5 7 6 74.69 2.55
    -5 7 -6 88.18 9.36
    -5 7 -6 62.65 6.36
    -5 -7 -6 72.31 3.97
    -5 7 -6 70.41 1.26
    5 7 7 242.77 6.22
    -5 7 -7 223 4.4
    -5 7 -7 218.25 12.25
    -5 -7 -7 238.23 8.61
    5 7 8 85.96 3.05
    -5 7 -8 85.05 1.67
    -5 7 -8 95.17 9.29
    -5 -7 -8 84.5 4.58
    5 7 9 552.53 16.1
    -5 7 -9 574.74 27.24
    -5 -7 -9 541.32 19.48
    -5 7 -9 553.01 14.26
    5 7 10 27.04 1.89
    -5 7 -10 26.16 0.88
    -5 7 -10 30.14 4.58
    -5 -7 -10 26 2.88
    5 7 11 329.67 9.41
    -5 -7 -11 342.45 12.2
    -5 7 -11 326.6 18.64
    5 7 12 32.94 2.1
    -5 7 -12 22.49 5.21
    -5 -7 -12 26.16 3.1
    5 7 13 5.39 1.14
    -5 7 -13 2.44 3.86
    -5 -7 -13 10.67 2.07
    5 7 14 2.23 0.97
    -5 7 -14 2.6 3.16
    -5 -7 -14 0.61 1.25
    -5 -7 -14 2.39 1.69
    5 7 15 63.14 3.53
    -5 7 -15 66.62 8.08
    -5 -7 -15 67.35 3.11
    -5 -7 -15 75.68 4.82
    5 7 16 153.01 5.18
    -5 7 -16 145.49 11.97
    -5 -7 -16 154.68 5.92
    -5 7 -17 193.79 14.7
    -5 -7 -17 184.07 6.05
    -5 7 -18 25.16 5.98
    -5 -7 -18 17.56 1.87
    5 -8 -18 -0.44 1.38
    -5 8 18 0.77 1.76
    -5 -8 18 3.26 2.82
    5 -8 -17 9.3 1.99
    -5 8 17 7.34 2.32
    -5 -8 17 10.81 3.93
    5 -8 -16 251.57 9.21
    -5 8 16 263.88 9.36
    -5 -8 16 245.35 13.66
    5 -8 -15 4.23 1.59
    -5 8 15 4.2 1.89
    -5 -8 15 4.57 3.12
    5 -8 -14 92.65 4.18
    -5 8 14 98.21 4.5
    -5 -8 14 103.08 7.47
    5 -8 -13 0.12 1.1
    -5 8 13 0.04 0.94
    -5 -8 13 -0.26 1.94
    5 -8 -12 4.35 1.59
    -5 8 12 3.53 1.24
    -5 -8 12 5.45 2.67
    5 -8 -11 45.33 2.46
    -5 8 11 41.21 2.33
    -5 -8 11 42.51 5.93
    5 -8 -10 77.39 3.11
    -5 8 10 74.16 2.77
    -5 -8 10 85.52 7.21
    5 -8 -9 1.15 1.09
    -5 8 9 1.19 0.77
    -5 -8 9 -1.02 2.07
    5 -8 -8 6.38 1.14
    -5 8 8 7.73 0.92
    -5 -8 8 7.45 2.6
    5 -8 -7 243.77 6.71
    -5 8 7 252.17 6.11
    -5 8 7 239.14 9.72
    -5 -8 7 244.62 12.14
    5 -8 -6 52.85 2.18
    -5 8 6 54.66 1.43
    -5 8 6 57.16 2.35
    -5 8 6 55.28 4.02
    -5 -8 6 56.43 4.42
    5 -8 -5 264.53 7.11
    -5 8 5 272.19 5.99
    -5 8 5 293.33 7.84
    -5 8 5 284.66 10.34
    -5 -8 5 275.18 11.09
    5 -8 -4 5.76 1.03
    -5 8 4 5.47 0.38
    -5 8 4 7.03 0.88
    -5 8 4 7.54 2
    -5 -8 4 9.15 2.08
    5 8 -3 328.34 9.57
    -5 8 3 340.64 8.54
    -5 8 3 313.86 11.41
    -5 8 3 318.81 6.91
    -5 -8 3 314.61 11.75
    5 8 -2 53.92 2.33
    -5 8 2 56.86 1.15
    -5 8 2 57.84 4.62
    -5 -8 2 54.26 3.92
    -5 8 2 58.69 1.67
    5 8 -1 32.75 1.84
    -5 8 1 36.25 0.87
    -5 8 1 35.72 1.16
    -5 8 1 46.15 3.33
    -5 -8 1 39.25 3.1
    5 8 0 518.68 15.55
    -5 8 0 519.98 13.36
    -5 8 0 491.06 18.25
    -5 -8 0 513.82 17.78
    5 8 1 519.55 14.83
    -5 8 -1 513 19.4
    -5 -8 -1 528.46 18.37
    -5 8 -1 528.68 13.52
    5 8 2 0.49 0.65
    5 8 2 0.49 0.33
    -5 8 -2 0.31 0.32
    -5 8 -2 0.61 1.78
    -5 -8 -2 -2 1.31
    5 8 3 534.31 15.72
    -5 8 -3 516.87 22.4
    -5 8 -3 526.57 13.11
    -5 -8 -3 519.19 17.74
    5 8 4 14.19 1.35
    -5 8 -4 8.49 5.67
    -5 8 -4 9.58 3.27
    -5 -8 -4 14.23 2.56
    -5 8 -4 12.98 0.51
    5 8 5 4.94 1.1
    -5 8 -5 5.72 0.38
    -5 8 -5 5.93 2.86
    -5 8 -5 5.93 4.99
    -5 -8 -5 4.96 1.72
    5 8 6 4.06 1.04
    -5 8 -6 3.85 0.37
    -5 8 -6 3.9 3.74
    -5 8 -6 3.17 3.16
    -5 -8 -6 6.9 2.1
    5 8 7 0.49 0.67
    -5 8 -7 1.35 2.98
    -5 8 -7 0.25 0.27
    -5 -8 -7 0.07 1.31
    5 8 8 505.95 14.74
    -5 8 -8 498.59 12.55
    -5 8 -8 530.39 30.87
    -5 -8 -8 507.18 17.56
    5 8 9 208.88 5.91
    -5 8 -9 202.31 4.52
    -5 8 -9 178.36 12.56
    -5 -8 -9 198.61 8.3
    5 8 10 316.57 9.58
    -5 8 -10 305.4 7.28
    -5 8 -10 279.36 16.59
    -5 -8 -10 302.48 11.27
    5 8 11 115.26 4.29
    -5 8 -11 110.42 2.72
    -5 8 -11 114.66 10.12
    -5 -8 -11 107.99 5.65
    5 8 12 24.53 1.74
    -5 8 -12 29.69 6.03
    -5 -8 -12 25.33 2.99
    5 8 13 3.11 1.14
    -5 8 -13 1.9 4.13
    -5 -8 -13 5.84 1.9
    5 8 14 1.58 1.02
    -5 8 -14 0.4 3.81
    -5 -8 -14 0.07 1.36
    -5 -8 -14 2.95 1.64
    5 8 15 7.63 1.67
    -5 8 -15 3.55 4.09
    -5 -8 -15 6.6 1.48
    -5 -8 -15 5.43 2.82
    5 8 16 -1.12 1.05
    -5 8 -16 3.9 3.15
    -5 -8 -16 -0.31 1.32
    5 8 17 84.11 3.19
    -5 8 -17 90.22 9.66
    -5 -8 -17 92.28 4.44
    5 -9 -17 1.34 1.72
    -5 9 17 0.26 1.46
    -5 -9 17 2.52 2.78
    5 -9 -16 64.53 3.53
    -5 9 16 46.29 4.12
    -5 -9 16 57.98 6.71
    5 -9 -15 23.28 2.19
    -5 9 15 16.32 2.45
    -5 -9 15 24.03 4.52
    5 -9 -14 35.83 2.55
    -5 -9 14 40.73 6.24
    5 -9 -13 15.51 2.08
    -5 9 13 8.44 1.51
    -5 -9 13 11.18 3.57
    5 -9 -12 24.67 2.02
    -5 -9 12 25.01 4.15
    5 -9 -11 31.86 2.57
    -5 -9 11 36.04 4.58
    5 -9 -10 218.85 6.98
    -5 -9 10 212.89 12.4
    5 -9 -9 85.43 3.2
    -5 -9 9 76.87 6.22
    5 -9 -8 445.84 14.48
    -5 9 8 446.68 13.21
    -5 -9 8 440.38 17.73
    5 -9 -7 90.08 3.3
    -5 9 7 94.02 3.17
    -5 9 7 97.86 5.53
    -5 -9 7 94.74 6.08
    5 -9 -6 251.37 7.11
    -5 9 6 265.56 10.39
    -5 9 6 271.44 7.17
    -5 -9 6 250.27 11.09
    5 -9 -5 3.11 1.15
    -5 9 5 5.37 0.98
    -5 9 5 4.64 2.43
    -5 -9 5 4.35 2.19
    5 9 -4 14.05 1.65
    -5 9 4 12.84 1.13
    -5 9 4 14.21 2.41
    -5 -9 4 12.3 3.3
    5 9 -3 6.35 1.26
    -5 9 3 7.71 0.88
    -5 9 3 9.23 2.16
    -5 -9 3 6.07 2.13
    5 9 -2 43.61 2.28
    -5 9 2 48.43 1.61
    -5 9 2 53.79 4.42
    -5 -9 2 42.78 3.88
    5 9 -1 89.55 3.28
    -5 9 1 90.22 2.39
    -5 9 1 90.73 5.18
    -5 -9 1 82.45 4.82
    5 9 0 176.05 5.56
    -5 9 0 167.95 3.93
    -5 9 0 169.7 7.51
    -5 -9 0 147.61 6.74
    5 9 1 59.97 2.4
    -5 9 -1 58.93 4.77
    -5 9 -1 60.9 1.54
    -5 -9 -1 53.79 3.84
    5 9 2 516.43 15.59
    5 9 2 460.71 11.37
    -5 9 -2 521.31 23.05
    -5 9 -2 510.51 13.03
    -5 -9 -2 506.65 17.57
    5 9 3 5.21 1.21
    -5 9 -3 6.74 2.57
    -5 9 -3 4.78 0.49
    -5 -9 -3 4.36 1.81
    5 9 4 1.47 0.85
    -5 9 -4 1.48 0.39
    -5 9 -4 -0.81 2.62
    -5 -9 -4 5.12 1.52
    5 9 5 65.08 2.54
    -5 9 -5 71.46 1.61
    -5 9 -5 62.44 6.21
    -5 -9 -5 64.04 3.87
    5 9 6 57 2.3
    -5 9 -6 55.42 10.28
    -5 9 -6 59.36 1.41
    -5 9 -6 73.83 6.67
    -5 -9 -6 60.42 3.8
    5 9 7 19.45 1.48
    -5 9 -7 18.33 0.75
    -5 9 -7 20.83 9.67
    -5 -9 -7 19.95 2.48
    5 9 8 -1.31 0.81
    -5 9 -8 0.96 0.37
    -5 9 -8 0.88 3.32
    -5 -9 -8 -0.2 1.36
    5 9 9 1.79 0.89
    -5 9 -9 0.94 0.44
    -5 9 -9 -0.71 3.74
    -5 -9 -9 0.71 1.53
    5 9 10 207.91 6.36
    -5 9 -10 212.87 5.01
    -5 9 -10 207.87 17
    -5 -9 -10 212.53 8.57
    5 9 11 47.99 2.39
    -5 9 -11 48.43 1.52
    -5 9 -11 39.6 11.18
    -5 -9 -11 43.03 3.63
    5 9 12 93.61 3.57
    -5 9 -12 92.53 2.55
    -5 9 -12 121.2 12.66
    -5 -9 -12 92.63 5.13
    5 9 13 24.24 1.87
    -5 9 -13 21.47 1.16
    -5 9 -13 17.77 6.08
    -5 -9 -13 19.59 2.87
    5 9 14 68.26 3.2
    -5 9 -14 54.36 9.35
    -5 -9 -14 72.5 4.56
    5 9 15 -0.39 1.18
    -5 9 -15 0.25 3.42
    -5 -9 -15 0.76 1.1
    -5 -9 -15 0.15 1.52
    5 9 16 95.85 4.03
    -5 9 -16 76.35 11.48
    -5 -9 -16 94.92 4.28
    5 -10 -17 0.13 1.48
    -5 -10 17 -0.09 2.5
    5 -10 -16 52.79 3.33
    -5 -10 16 54.92 6.38
    5 -10 -15 5.48 1.65
    -5 -10 15 5.62 4.28
    5 -10 -14 0.91 1.46
    -5 -10 14 -0.06 2.51
    5 -10 -13 1.07 1.19
    -5 -10 13 0.47 2.94
    5 -10 -12 25.38 2.19
    -5 -10 12 27.02 4.41
    5 -10 -11 40.74 3.03
    -5 -10 11 45.58 4.8
    5 -10 -10 47.67 2.57
    -5 -10 10 50.3 5.17
    5 -10 -9 25.98 2.01
    -5 10 9 25.3 2.21
    -5 -10 9 17.63 3.93
    5 -10 -8 92.89 4.19
    -5 10 8 99.18 4.03
    -5 10 8 89.23 5.66
    -5 -10 8 84.78 6.27
    5 -10 -7 280.12 9.15
    -5 10 7 281.23 8.03
    -5 10 7 283 11.44
    -5 -10 7 277.57 12.03
    -5 10 6 22.85 3.08
    -5 10 6 20.38 1.42
    -5 -10 6 23.51 3.37
    -5 10 5 484.05 13.6
    -5 10 5 471.32 19.31
    -5 -10 5 474.34 18.22
    5 10 -4 0.44 1
    -5 10 4 0.74 1.52
    -5 10 4 0.88 0.74
    -5 -10 4 -2.02 1.63
    5 10 -3 48.35 2.68
    -5 10 3 48.14 1.62
    -5 10 3 46.13 3.91
    -5 -10 3 47.35 3.87
    5 10 -2 21.62 1.83
    -5 10 2 19.81 1.18
    -5 10 2 15.93 2.79
    -5 -10 2 14.23 2.73
    5 10 -1 418.85 13.38
    -5 10 1 395.06 15.42
    -5 10 1 426.88 11.21
    -5 -10 1 415.21 16.85
    5 10 0 192 6.04
    -5 10 0 205.85 5
    -5 10 0 218.7 9.83
    -5 -10 0 210.19 9.67
    5 10 1 751.01 25.17
    -5 10 -1 704.45 30.54
    -5 10 -1 764.61 22.18
    -5 -10 -1 716.08 28.15
    5 10 2 -0.23 0.92
    -5 10 -2 -1.14 2.24
    -5 -10 -2 -2.92 1.58
    5 10 3 531.68 15.82
    -5 10 -3 517.43 21.91
    -5 10 -3 541.68 14.39
    -5 -10 -3 528.23 18.61
    5 10 4 155 4.83
    -5 10 -4 149.67 9.95
    -5 10 -4 158.39 3.61
    -5 -10 -4 153.5 6.47
    5 10 5 140.84 4.97
    -5 10 -5 143.44 3.21
    -5 10 -5 131.31 8.97
    -5 -10 -5 141.68 6.87
    5 10 6 63.74 2.71
    -5 10 -6 68.08 1.68
    -5 10 -6 68.71 8.97
    -5 -10 -6 60.58 4.83
    5 10 7 95.28 3.43
    -5 10 -7 96.29 2.25
    -5 -10 -7 94.43 5.78
    5 10 8 21.58 1.61
    -5 10 -8 18.97 0.87
    -5 10 -8 17.14 8.39
    -5 -10 -8 17.88 2.51
    5 10 9 169.63 5.42
    -5 10 -9 175.97 4.2
    -5 10 -9 177.96 18.78
    -5 -10 -9 170.45 7.23
    5 10 10 28.44 2.02
    -5 10 -10 28.31 1.23
    -5 10 -10 31.42 10.64
    -5 -10 -10 27.55 2.97
    5 10 11 78.47 3.06
    -5 10 -11 70.25 2.1
    -5 10 -11 66.78 13.25
    -5 -10 -11 68.89 4.47
    5 10 12 110.25 4.6
    -5 10 -12 99.19 2.88
    -5 10 -12 99.39 13.26
    -5 -10 -12 110.47 5.65
    5 10 13 22.09 1.87
    -5 10 -13 21.81 1.35
    -5 10 -13 18.88 8.15
    -5 -10 -13 22.15 2.93
    5 10 14 -0.23 0.93
    -5 10 -14 -0.07 0.54
    -5 10 -14 1.24 4.2
    -5 -10 -14 0.92 1.68
    5 10 15 16.97 2.36
    -5 10 -15 17.06 8.58
    -5 -10 -15 17.93 2.77
    5 10 16 120.37 5.48
    -5 10 -16 121.41 16.29
    -5 -10 -16 113.54 5.38
    5 -11 -16 44.48 4.01
    -5 -11 16 44.9 6.35
    5 -11 -15 69.2 3.79
    -5 -11 15 72.37 7.18
    5 -11 -14 3.66 1.99
    -5 -11 14 7.54 3.25
    5 -11 -13 248.58 8.75
    -5 -11 13 223.97 12.46
    5 -11 -12 1.61 1.23
    -5 -11 12 0.33 2.48
    5 -11 -11 26.2 2.06
    -5 11 11 22.68 1.67
    -5 -11 11 26.86 4.18
    5 -11 -10 8.22 1.96
    -5 11 10 7.96 1.54
    -5 -11 10 7.25 2.92
    5 -11 -9 7.22 1.37
    -5 11 9 5.31 1.35
    -5 -11 9 1.86 2.71
    5 -11 -8 25.48 2.01
    -5 11 8 21.98 2.13
    -5 11 8 22.98 3.35
    -5 -11 8 21.41 4.58
    -5 11 7 57.42 2.94
    -5 11 7 53.19 4.58
    -5 -11 7 56.92 4.86
    -5 11 6 99.08 3.75
    -5 11 6 112.28 5.84
    -5 -11 6 102.46 6.26
    5 11 -5 207.31 7.16
    -5 11 5 211.68 5.93
    -5 11 5 219.9 9.34
    -5 -11 5 206.56 9.36
    5 11 -4 102.27 4.14
    -5 11 4 96.99 2.9
    -5 11 4 105.48 5.7
    -5 -11 4 95.48 5.8
    5 11 -3 105.82 4.15
    -5 11 3 109.01 3.39
    -5 11 3 120.55 6.1
    -5 -11 3 108.17 6.15
    5 11 -2 94.76 3.91
    -5 11 2 78.93 5.5
    -5 -11 2 95.58 5.29
    -5 11 2 96.41 2.9
    5 11 -1 2.36 1.15
    -5 11 1 1.64 2
    -5 11 1 0.87 0.71
    -5 -11 1 4.24 2.18
    5 11 0 475.92 14.7
    -5 11 0 488.87 13.36
    -5 -11 0 471.83 17.27
    -5 11 0 477.2 20.03
    5 11 1 3 1.18
    -5 11 -1 2.66 2.35
    -5 11 -1 3.03 0.67
    -5 -11 -1 1.43 1.8
    5 11 2 95.37 4.13
    -5 11 -2 120.56 7.18
    -5 11 -2 99.65 2.54
    -5 -11 -2 92.69 4.91
    5 11 3 24.45 1.84
    -5 11 -3 21.32 4.4
    -5 11 -3 30.05 1.24
    -5 -11 -3 24.7 2.94
    5 11 4 84.07 3.2
    -5 11 -4 84.24 2.16
    -5 11 -4 99.17 7.62
    -5 -11 -4 81.35 4.48
    5 11 5 17.77 1.56
    -5 11 -5 16.92 0.92
    -5 11 -5 16.38 4.51
    -5 -11 -5 14.23 2.44
    5 11 6 5.55 1.29
    -5 11 -6 6.45 0.64
    -5 11 -6 6.81 4.99
    -5 -11 -6 3.74 1.96
    5 11 7 19.97 1.73
    -5 11 -7 17.38 0.96
    -5 -11 -7 19.19 2.59
    5 11 8 37.39 2.78
    -5 11 -8 40.16 1.32
    -5 -11 -8 37.04 4.1
    5 11 9 202.23 6.7
    -5 11 -9 210.81 5.12
    -5 -11 -9 208.48 8.32
    5 11 10 3.49 1.23
    -5 11 -10 3.38 0.67
    -5 11 -10 -0.48 6.79
    -5 -11 -10 3.8 2.3
    5 11 11 149.48 5.83
    -5 11 -11 147.5 3.82
    -5 11 -11 126.41 20.02
    -5 -11 -11 142.84 6.78
    5 11 12 27.53 2.56
    -5 11 -12 24.96 1.27
    -5 11 -12 14.07 11.2
    -5 -11 -12 19.31 3.09
    5 11 13 46.86 2.88
    -5 11 -13 51.73 15.07
    -5 -11 -13 49.14 3.98
    5 11 14 2.87 1.68
    -5 11 -14 3.46 8
    -5 -11 -14 3.23 2.4
    5 11 15 11.9 1.94
    -5 11 -15 14.55 7.54
    -5 -11 -15 12.28 2.54
    5 -12 -15 1.23 1.49
    -5 -12 15 4.07 2.95
    5 -12 -14 29.74 2.73
    -5 -12 14 25.72 4.93
    5 -12 -13 2.17 1.76
    -5 -12 13 1.32 2.86
    5 -12 -12 94.88 4.91
    -5 12 12 93.81 3.57
    -5 -12 12 94.65 7.56
    5 -12 -11 -1.18 1.45
    -5 12 11 0.81 1.13
    -5 -12 11 2.45 2.07
    5 -12 -10 49.8 3.86
    -5 12 10 65.52 3.22
    -5 -12 10 65.78 5.88
    5 -12 -9 6.7 1.84
    -5 12 9 5.29 1.34
    -5 -12 9 1.02 2.88
    -5 12 8 1.52 1.23
    -5 12 8 2.44 2.41
    -5 -12 8 -0.16 2.14
    5 12 -7 11.29 2.05
    -5 12 7 17.12 2.87
    -5 12 7 9.41 1.38
    -5 -12 7 12.11 3.08
    5 12 -6 19.89 2.38
    -5 12 6 20.73 1.85
    -5 12 6 20.78 3.28
    -5 -12 6 22.68 4.12
    5 12 -5 2.45 1.46
    -5 12 5 3.32 0.91
    -5 12 5 2.93 2.08
    -5 -12 5 1.74 2.19
    5 12 -4 305.09 10.33
    -5 12 4 294.2 12.17
    -5 12 4 309.81 8.91
    -5 -12 4 310.25 14.24
    5 12 -3 1.63 1.41
    -5 12 3 -0.16 0.81
    -5 12 3 2.13 1.72
    -5 -12 3 0.88 1.7
    5 12 -2 333.4 10.7
    -5 12 2 295.02 12.89
    -5 12 2 330.28 8.72
    -5 -12 2 317.56 13.98
    5 12 -1 0.78 1.1
    -5 12 1 0.75 0.59
    -5 12 1 -0.43 1.91
    -5 -12 1 0.97 1.57
    5 12 0 124.93 4.72
    -5 12 0 115.66 7.85
    -5 12 0 128.39 3.64
    -5 -12 0 117.63 6.11
    5 12 1 11.69 1.69
    -5 12 -1 16.49 1.09
    -5 12 -1 17.01 4.22
    -5 -12 -1 13.42 2.46
    5 12 2 3.98 1.21
    -5 12 -2 3.81 3.79
    -5 12 -2 4.67 0.76
    -5 -12 -2 5.43 1.9
    5 12 3 0.85 1.25
    -5 12 -3 -0.21 2.55
    -5 12 -3 1.34 0.6
    -5 -12 -3 -0.34 1.57
    5 12 4 77.95 3.33
    -5 12 -4 80.05 2.21
    -5 12 -4 79.91 7.78
    -5 -12 -4 69.2 5.26
    5 12 5 0.44 1.3
    -5 12 -5 1.59 3.01
    -5 12 -5 1.25 0.58
    -5 -12 -5 0.85 1.48
    5 12 6 251.08 8.04
    -5 12 -6 267.51 6.57
    -5 12 -6 206.6 14.18
    -5 -12 -6 259.2 9.72
    5 12 7 -0.27 0.94
    -5 12 -7 0.39 0.55
    -5 12 -7 1.97 3.08
    -5 -12 -7 1.02 1.45
    5 12 8 157.31 5.39
    -5 12 -8 149.74 3.79
    -5 -12 -8 145.38 6.6
    5 12 9 4.12 1.65
    -5 12 -9 3.75 0.71
    -5 -12 -9 2.54 1.95
    5 12 10 13.71 2.07
    -5 12 -10 10.44 1.07
    -5 -12 -10 13.12 2.48
    5 12 11 2.17 1.3
    -5 12 -11 3.23 0.74
    -5 -12 -11 2.44 1.79
    5 12 12 59.26 3.23
    -5 12 -12 51.97 1.97
    -5 -12 -12 61.49 3.98
    5 12 13 8.58 1.99
    -5 12 -13 4.35 9.24
    -5 -12 -13 5.61 2.29
    5 12 14 3.19 1.56
    -5 12 -14 21.68 8.79
    -5 -12 -14 3.48 2.51
    5 -13 -13 2.34 1.91
    -5 -13 13 4.78 3.64
    5 -13 -12 64.07 4.69
    -5 13 12 67.55 3.79
    -5 -13 12 59.94 7.58
    5 -13 -11 14.64 2.65
    -5 13 11 16.91 2.07
    -5 -13 11 10.44 3.97
    5 -13 -10 113.55 5.55
    -5 13 10 124.4 4.74
    -5 -13 10 105.44 7.73
    5 -13 -9 -0.26 1.21
    -5 13 9 1.45 1.32
    -5 13 9 0.42 1.43
    -5 -13 9 2.46 2.08
    5 13 -8 33.1 3.21
    -5 13 8 41.04 2.78
    -5 13 8 44.98 4.12
    -5 -13 8 38.26 5.54
    5 13 -7 1.53 1.53
    -5 13 7 1.94 1.05
    -5 13 7 0.81 2.13
    -5 -13 7 2.68 2.1
    5 13 -6 0.43 1.34
    -5 13 6 0.7 1.04
    -5 13 6 2.13 1.84
    -5 -13 6 -0.72 1.87
    5 13 -5 56.97 3.53
    -5 13 5 60.14 4.82
    -5 13 5 59.49 2.84
    -5 -13 5 62.63 4.66
    5 13 -4 22.26 2.41
    -5 13 4 30.17 4.25
    -5 13 4 24.76 1.84
    -5 -13 4 24.57 4.18
    5 13 -3 158.03 6.14
    -5 13 3 154.17 7.85
    -5 13 3 155.38 4.95
    -5 -13 3 151.25 7.4
    5 13 -2 159.63 6.19
    -5 13 2 174.33 10.56
    -5 13 2 159.51 4.47
    -5 -13 2 157.58 7.61
    5 13 -1 439.1 14.58
    -5 13 1 456.73 13.16
    -5 13 1 436.25 18.11
    -5 -13 1 435.11 18.05
    5 13 0 15.55 1.87
    -5 13 0 12.22 1.25
    -5 13 0 19.41 3.66
    -5 -13 0 13.69 2.57
    5 13 1 38.78 2.57
    -5 13 -1 31.96 4.57
    -5 13 -1 34.69 1.67
    -5 -13 -1 39.19 3.32
    5 13 2 10.89 1.61
    -5 13 -2 11.43 3.73
    -5 13 -2 10.48 0.83
    -5 -13 -2 10 2.33
    5 13 3 65.51 3.15
    -5 13 -3 60.34 7.85
    -5 13 -3 65.67 2.14
    -5 -13 -3 66.43 4.91
    5 13 4 27.53 2.13
    -5 13 -4 26.85 1.34
    -5 13 -4 20.92 4.69
    -5 -13 -4 23.49 2.89
    5 13 5 71.74 3.38
    -5 13 -5 73.78 7.76
    -5 -13 -5 64.28 4.4
    -5 13 -5 72.2 2.27
    5 13 6 25.34 2.23
    -5 13 -6 23.25 1.27
    -5 13 -6 19.34 5.34
    -5 -13 -6 17 2.77
    5 13 7 116.53 4.84
    -5 13 -7 126.19 3.41
    -5 13 -7 125.82 13.79
    -5 -13 -7 127.72 6.03
    5 13 8 31.11 2.5
    -5 13 -8 31.37 1.51
    -5 -13 -8 25.9 3.11
    5 13 9 43.99 3.55
    -5 13 -9 50.19 1.85
    -5 -13 -9 45.08 4.58
    5 13 10 60.29 3.23
    -5 13 -10 57.2 2.05
    -5 -13 -10 60.68 4.25
    5 13 11 0.88 1.09
    -5 13 -11 0.07 0.64
    -5 -13 -11 -1.08 1.34
    5 13 12 44.85 2.88
    -5 -13 -12 31.43 3.65
    5 -14 -12 16.87 2.5
    -5 14 12 16.37 2.23
    -5 -14 12 13.65 4.08
    5 -14 -11 83.78 4.3
    -5 14 11 77.98 3.93
    -5 -14 11 70.2 6.87
    5 -14 -10 26.55 2.77
    -5 14 10 24.07 2.33
    -5 -14 10 23.88 4.24
    5 14 -9 225.44 10.42
    -5 14 9 207.51 7.4
    -5 14 9 226.48 10.42
    -5 -14 9 212.62 10.81
    5 14 -8 2.21 1.76
    -5 14 8 1.97 1.25
    -5 14 8 1.83 2.29
    -5 -14 8 3.28 2.33
    5 14 -7 10.49 2.23
    -5 14 7 9.4 1.85
    -5 14 7 10.17 2.97
    -5 -14 7 14.58 3.11
    5 14 -6 22.53 2.63
    -5 14 6 25.83 3.48
    -5 14 6 20.32 1.76
    -5 -14 6 22.72 4.44
    5 14 -5 21 3.09
    -5 14 5 23.65 3.57
    -5 14 5 20.16 1.63
    -5 -14 5 18.55 4.1
    5 14 -4 3.99 2.03
    -5 14 4 4.2 2.25
    -5 14 4 2.77 1.24
    -5 -14 4 2.78 2.13
    5 14 -3 28.73 2.74
    -5 14 3 29.7 3.74
    -5 14 3 25.95 2
    -5 -14 3 27.85 4.18
    5 14 -2 2.48 1.43
    -5 14 2 2.33 0.83
    -5 -14 2 1.73 1.86
    -5 14 2 1.15 2.22
    5 14 -1 77.58 3.77
    -5 14 1 77.58 7.17
    -5 14 1 69.93 2.82
    -5 -14 1 65.94 4.78
    5 14 0 53.46 3.12
    -5 14 0 58.93 6.78
    -5 14 0 49.86 1.94
    -5 -14 0 57.18 4.79
    5 14 1 48.1 2.98
    -5 14 -1 54.26 5.58
    -5 14 -1 48.22 2.11
    -5 -14 -1 46.89 3.81
    5 14 2 30.68 2.92
    -5 14 -2 36.43 4.53
    -5 14 -2 26.53 1.61
    -5 -14 -2 28.75 3.05
    5 14 3 55.35 3.21
    -5 14 -3 63.72 6.76
    -5 14 -3 53.45 2.13
    -5 -14 -3 54.37 4.63
    5 14 4 6.8 1.63
    -5 14 -4 7.65 1.02
    -5 14 -4 9.02 4.57
    -5 -14 -4 7.18 2.17
    5 14 5 32.36 2.57
    -5 14 -5 31.65 1.59
    -5 14 -5 33.06 7.55
    -5 -14 -5 29.94 3.75
    5 14 6 72.49 4.29
    -5 14 -6 72.9 2.46
    -5 14 -6 69.27 8.6
    -5 -14 -6 61.17 4.35
    5 14 7 90.28 4.35
    -5 14 -7 100.54 3.04
    -5 14 -7 91.25 9.46
    -5 -14 -7 99.61 5.2
    5 14 8 19.09 2.77
    -5 14 -8 20.97 1.32
    -5 14 -8 9.75 6.4
    -5 -14 -8 17.84 3.37
    5 14 9 29.94 2.65
    -5 14 -9 31.76 1.57
    -5 -14 -9 27.01 3.23
    5 14 10 1.12 1.37
    -5 14 -10 1.24 0.78
    -5 -14 -10 4.82 1.73
    5 14 11 82.79 4.82
    -5 -14 -11 73.99 4.79
    5 -15 -10 99.79 5.43
    5 15 -10 112.12 6.14
    -5 15 10 116.19 5.02
    -5 -15 10 121.47 7.84
    5 15 -9 1.09 1.49
    -5 15 9 -0.17 1.05
    -5 15 9 -0.51 1.91
    -5 -15 9 0.05 1.9
    5 15 -8 41.25 3.53
    -5 15 8 40.57 2.66
    -5 15 8 31.34 4.64
    -5 -15 8 31.37 4.56
    5 15 -7 194.37 8.12
    -5 15 7 193.75 9.96
    -5 -15 7 196.76 11.64
    -5 15 7 205.42 7.47
    5 15 -6 8.8 2.72
    -5 15 6 8.6 2.86
    -5 15 6 8.1 1.48
    -5 -15 6 10.99 2.77
    5 15 -5 23.45 2.77
    -5 15 5 26.19 3.87
    -5 -15 5 26.32 3.52
    -5 15 5 22.8 2.3
    5 15 -4 1 1.42
    -5 15 4 -0.67 2.33
    -5 15 4 0.05 1.02
    -5 -15 4 1.83 1.72
    5 15 -3 2.77 1.57
    -5 15 3 3.5 2.25
    -5 -15 3 0.44 1.97
    -5 15 3 1.41 1.12
    5 15 -2 0.99 1.4
    -5 15 2 2.98 2.11
    -5 15 2 1.57 1.04
    -5 -15 2 1.27 2.17
    5 15 -1 0.65 1.89
    -5 15 1 2.25 2.38
    -5 15 1 2.43 1.04
    -5 -15 1 1.92 1.74
    5 15 0 80.09 4.02
    -5 15 0 78.79 7.39
    -5 15 0 77.3 3.06
    -5 -15 0 70.61 4.79
    5 15 1 3.44 1.47
    -5 15 -1 0.64 2.9
    -5 -15 -1 3.23 2.23
    -5 15 -1 2.12 0.83
    5 15 2 173.77 6.64
    -5 15 -2 156 9.69
    -5 15 -2 173.39 5.18
    -5 -15 -2 167.64 8.63
    5 15 3 22.44 2.41
    -5 15 -3 21.95 5.11
    -5 -15 -3 23.12 2.89
    -5 15 -3 22.99 1.31
    5 15 4 12.13 2.05
    -5 15 -4 12.44 1.27
    -5 15 -4 11.58 4.39
    -5 -15 -4 11.78 2.27
    5 15 5 9.9 1.81
    -5 15 -5 8.31 0.96
    -5 15 -5 7.84 4.64
    -5 -15 -5 6.8 2.67
    5 15 6 50.62 3.35
    -5 15 -6 59.64 2.29
    -5 15 -6 43 8.11
    -5 -15 -6 52.59 3.98
    5 15 7 1.12 1.73
    -5 15 -7 1.68 0.69
    -5 15 -7 3.04 3.58
    -5 -15 -7 0.85 1.68
    5 15 8 -1.49 1.4
    -5 15 -8 1.16 4.07
    -5 -15 -8 -1.09 1.57
    5 15 9 25.08 2.49
    -5 15 -9 19.45 1.45
    -5 -15 -9 19.3 2.71
    5 16 -7 -0.02 1.41
    -5 16 7 -3.69 1.92
    -5 16 7 0.98 0.99
    -5 -16 7 -1.2 2.23
    5 16 -6 54.16 4.07
    -5 16 6 59.15 6.32
    -5 -16 6 57.29 4.91
    -5 16 6 58.02 3.41
    5 16 -5 14.51 2.79
    -5 16 5 9.28 3.1
    -5 16 5 10.6 1.58
    -5 -16 5 9.55 2.92
    5 16 -4 0.77 1.59
    -5 16 4 2.67 2.19
    -5 -16 4 2.56 1.97
    -5 16 4 1.74 1.27
    5 16 -3 21.91 2.72
    -5 16 3 15.81 3.57
    -5 16 3 18.03 1.7
    -5 -16 3 23.16 3.7
    5 16 -2 6.16 1.95
    -5 16 2 1.59 2.71
    -5 -16 2 1.94 2.38
    -5 16 2 7.32 1.16
    5 16 -1 45.24 3.36
    -5 16 1 48.06 5.1
    -5 16 1 42.01 2.57
    -5 -16 1 39.22 4.58
    5 16 0 71.52 4.07
    -5 16 0 66.59 6.18
    -5 16 0 64.61 3.01
    -5 -16 0 64.65 5.47
    5 16 1 13.55 2.62
    -5 16 -1 8.65 3.92
    -5 16 -1 13.12 1.56
    -5 -16 -1 10.77 3.08
    5 16 2 4.44 1.61
    -5 16 -2 2.87 3.16
    -5 16 -2 2.99 1.14
    -5 -16 -2 2.82 2.27
    5 16 3 9.34 2.1
    -5 16 -3 12.84 4.47
    -5 16 -3 9.64 1.13
    -5 -16 -3 9.59 2.81
    5 16 4 6.83 2.38
    -5 16 -4 8.45 1.04
    -5 16 -4 12.16 4.39
    -5 -16 -4 5.55 2.24
    5 16 5 52 4.02
    -5 16 -5 43.72 1.86
    -5 16 -5 32.62 6.68
    -5 -16 -5 47.15 3.55
    5 16 6 15.73 2.23
    -5 16 -6 22.28 5.96
    -5 -16 -6 14.14 2.68
    5 17 -2 1.12 1.58
    -5 17 2 1.47 2.28
    -5 17 2 1.36 1.03
    -5 -17 2 1.67 2.19
    5 17 -1 57.67 3.81
    -5 17 1 47.16 7.14
    -5 17 1 51.81 3.06
    -5 -17 1 56.17 4.37
    5 17 0 10.45 2.12
    -5 17 0 10.02 3.54
    -5 17 0 9.88 1.59
    -5 -17 0 8.12 2.48
    5 17 1 36.85 3.08
    -5 17 -1 39.42 5.93
    -5 17 -1 37.39 2.01
    -5 -17 -1 32.66 4.26
    -6 0 19 0.62 2.22
    -6 0 18 58.16 6.73
    -6 0 17 0.85 2.12
    -6 0 16 0.23 1.84
    -6 0 15 0.18 2.11
    -6 0 14 1.08 1.92
    -6 0 13 -0.72 2.18
    -6 0 12 464.15 17.46
    -6 0 11 2.28 2.21
    -6 0 10 10.54 2.39
    -6 0 9 0.1 1.65
    -6 0 8 45.31 4.04
    -6 0 7 -0.2 1.2
    -6 0 6 725.02 25.48
    -6 0 5 -0.25 1.09
    -6 0 4 52.52 2.97
    -6 0 3 -0.88 1.2
    -6 0 3 1.02 1.16
    -6 0 2 1687.25 69.48
    -6 0 2 1831.73 73.83
    6 0 -1 0.04 0.26
    -6 0 1 0.07 0.22
    -6 0 1 0.93 0.97
    -6 0 1 0.06 0.72
    6 0 0 1512.7 52.2
    6 0 0 1550.61 54.49
    -6 0 0 1655.75 65.94
    -6 0 0 1523.33 58.38
    -6 0 -1 0.28 0.94
    -6 0 -1 0.39 0.61
    -6 0 -2 418.63 12.39
    -6 0 -2 415.16 11.9
    -6 0 -2 403.16 12.54
    -6 0 -3 0.99 0.98
    -6 0 -3 0.22 0.86
    -6 0 -3 1.1 0.78
    -6 0 -4 287.52 9.08
    -6 0 -4 307.65 8.88
    -6 0 -4 309.97 8.9
    -6 0 -5 0 0.99
    -6 0 -5 -0.37 0.92
    -6 0 -5 -0.6 0.77
    -6 0 -6 203.19 6.91
    -6 0 -6 204.84 6.4
    -6 0 -6 215.33 6.14
    -6 0 -7 1.7 1.19
    -6 0 -7 0.7 0.91
    -6 0 -7 0.13 1.14
    -6 0 -8 464.68 15.64
    -6 0 -8 530.24 16.32
    -6 0 -8 476.38 15.98
    -6 0 -9 0.66 1.07
    -6 0 -9 -0.49 1.12
    -6 0 -9 -0.38 0.91
    -6 0 -10 142.37 5.93
    -6 0 -10 141.98 6.37
    -6 0 -10 135.68 5.39
    -6 0 -11 0.62 1.23
    -6 0 -11 1.02 1.69
    -6 0 -11 0.69 1.45
    -6 0 -12 242.14 9.48
    -6 0 -12 241.49 8.77
    -6 0 -12 237.14 9.23
    -6 0 -13 1.89 1.81
    -6 0 -13 0.85 1.61
    -6 0 -14 195.31 9.97
    -6 0 -15 0.11 2.01
    -6 0 -16 0.44 2.28
    -6 0 -17 0.02 1.89
    -6 0 -18 27.37 4.45
    -6 1 19 19.94 4.56
    -6 -1 19 14.75 4.17
    -6 1 18 -1.04 2.18
    -6 -1 18 -0.5 2.34
    -6 1 17 70.97 7.27
    -6 -1 17 93.72 6.71
    -6 1 16 8.91 2.9
    -6 -1 16 9.31 3.15
    -6 1 15 5.39 2.44
    -6 -1 15 8.01 2.7
    -6 -1 14 296.23 13
    -6 1 14 293.11 12.05
    -6 1 13 121.81 7.34
    -6 -1 13 119.75 6.73
    -6 1 12 14.92 2.54
    -6 -1 12 16.86 3.08
    -6 1 11 204.72 8.61
    -6 -1 11 212.29 9.35
    -6 -1 10 557.1 20.88
    -6 1 10 571.8 20.65
    -6 1 9 514.98 19.39
    -6 -1 9 510.66 20.44
    -6 -1 8 86.71 4.91
    -6 1 8 103.9 5.39
    -6 1 7 12.31 2.3
    -6 -1 7 10.71 2.17
    -6 -1 6 39.9 3.26
    -6 1 6 38.89 3.36
    -6 1 5 65.65 3.79
    -6 -1 5 65.83 3.71
    -6 1 4 622.56 20.59
    -6 -1 4 610.23 20.73
    -6 1 3 114.2 4.73
    -6 -1 3 98.4 3.21
    -6 -1 3 107.18 4.58
    -6 1 2 0.75 1.21
    -6 1 2 1.12 1.24
    -6 -1 2 0.53 1.2
    -6 -1 2 0.48 0.66
    6 -1 -1 348.71 7.63
    -6 1 1 354.42 11.56
    -6 1 1 385.02 12.16
    -6 -1 1 357.11 11.84
    -6 -1 1 368.03 9.99
    6 1 0 25.03 0.71
    -6 1 0 27.14 1.89
    -6 1 0 24.59 1.83
    -6 1 0 28.91 2.25
    -6 -1 0 27.48 2.13
    -6 -1 0 27.09 1.56
    6 1 1 130.65 2.35
    -6 1 -1 145.5 4.41
    -6 -1 -1 135.6 3.54
    -6 1 -1 140.76 4.44
    -6 1 -1 135.79 4.44
    -6 -1 -1 136.73 5.6
    -6 -1 -1 126.92 2.27
    6 1 2 71.29 1.18
    -6 1 -2 77.53 2.83
    -6 1 -2 79.75 2.88
    -6 1 -2 77.08 3.55
    -6 -1 -2 74.83 2.63
    -6 -1 -2 71.67 3.37
    -6 -1 -3 5.5 0.86
    -6 1 -3 6.05 1.4
    -6 1 -3 6.78 1.27
    -6 -1 -3 6.86 1.2
    -6 -1 -3 7.27 1.49
    -6 1 -3 7.4 1.09
    -6 -1 -4 112.15 3.65
    -6 1 -4 105.54 4.63
    -6 1 -4 104.82 3.97
    -6 1 -4 116.36 3.66
    -6 -1 -4 102.77 4.36
    -6 -1 -4 114.93 3.42
    -6 1 -5 10.92 1.52
    -6 1 -5 11.67 1.69
    -6 -1 -5 10.5 1.72
    -6 -1 -5 11.57 1.43
    -6 -1 -5 10.62 1.1
    -6 1 -6 283.86 8.88
    -6 1 -6 302.96 8.82
    -6 -1 -6 291.91 9.47
    -6 -1 -6 279.43 8.44
    -6 -1 -6 296.76 7.87
    -6 1 -6 291.82 9.18
    -6 1 -7 48.38 2.92
    -6 1 -7 45.12 2.92
    -6 1 -7 51.33 3
    -6 -1 -7 50.2 3.23
    -6 -1 -7 49.92 2.07
    -6 -1 -7 55.06 3.7
    -6 1 -8 10.81 1.63
    -6 -1 -8 9.99 2.27
    -6 1 -8 7.66 2.27
    -6 1 -8 9.21 1.68
    -6 -1 -8 8.19 1.68
    -6 -1 -8 7.52 0.99
    -6 1 -9 -0.54 1.09
    -6 1 -9 0.34 1.65
    -6 1 -9 0.92 1.29
    -6 -1 -9 0.47 1.21
    -6 -1 -9 0.61 1.24
    -6 -1 -9 0.66 0.78
    -6 1 -10 153.49 5.82
    -6 1 -10 153.39 6.6
    -6 1 -10 151.48 5.6
    -6 -1 -10 161.33 6.11
    -6 -1 -10 162.73 5.22
    -6 -1 -10 154.4 6.22
    -6 -1 -11 13.85 2.7
    -6 1 -11 10.89 2.55
    -6 1 -11 13.1 2.55
    -6 1 -11 15.59 1.95
    -6 -1 -11 10.31 2.17
    -6 -1 -11 10.56 1.78
    -6 1 -12 113.48 5.26
    -6 -1 -12 120.82 5.33
    -6 -1 -12 117.79 5.7
    -6 -1 -12 112.48 4.68
    -6 -1 -13 174.85 8.25
    -6 1 -13 167 8.36
    -6 -1 -13 167.84 7.18
    -6 -1 -13 177.13 6.69
    -6 1 -14 185.68 8.85
    -6 -1 -14 187.93 8.53
    -6 -1 -14 177.26 7.63
    -6 -1 -15 67.73 4.73
    -6 1 -15 61.99 5.39
    -6 -1 -15 66.75 5.09
    -6 1 -16 80.81 6.21
    -6 -1 -16 77.57 5.67
    -6 1 -17 71.65 6.22
    -6 -1 -17 75.84 5.88
    -6 1 -18 18.61 3.73
    -6 -1 -18 17.83 3.57
    -6 2 19 2.28 2.34
    -6 -2 19 0.96 2.72
    -6 2 18 24.32 3.96
    -6 -2 18 23.25 5.56
    -6 2 17 144.62 9.02
    -6 -2 17 136.19 8.77
    -6 2 16 7.7 3.06
    -6 -2 16 6.14 3
    -6 2 15 65.3 4.72
    -6 -2 15 63.95 5.58
    -6 2 14 26.64 3.04
    -6 -2 14 21.91 3.96
    -6 2 13 0.65 1.61
    -6 -2 13 1.18 1.96
    -6 -2 12 2.06 2.86
    -6 2 12 5.4 1.89
    -6 2 11 30.68 3.54
    -6 -2 11 33.77 3.68
    -6 2 10 150.12 6.31
    -6 -2 10 150.43 7.43
    -6 2 9 10.37 1.86
    -6 -2 9 8.8 2.6
    -6 2 8 345.81 11.33
    -6 -2 8 334.62 12.66
    -6 -2 7 351.63 13.17
    -6 2 7 369.54 12.78
    -6 2 6 151.63 5.27
    -6 -2 6 152.07 6.62
    -6 2 5 146.72 5.58
    -6 -2 5 144.2 6.09
    -6 2 4 5.75 1.49
    -6 -2 4 2.73 0.91
    -6 -2 4 6.31 1.68
    -6 2 3 814.53 27.25
    -6 -2 3 814.56 24.43
    -6 -2 3 801.97 30.34
    -6 2 2 36.41 2.11
    -6 -2 2 33.23 2.78
    -6 -2 2 34.96 1.29
    6 -2 -1 592.38 14.73
    6 2 -1 613.97 16.76
    -6 2 1 651.37 23.56
    -6 2 1 633.21 20.71
    -6 -2 1 634.11 21.33
    -6 -2 1 652.62 18.45
    -6 2 1 666.89 21.33
    6 2 0 43.77 1.19
    -6 2 0 48.86 2.22
    -6 2 0 53.06 3.42
    -6 2 0 46.65 2.45
    -6 -2 0 42.05 1.61
    -6 -2 0 44.81 3.35
    6 2 1 27.42 0.8
    -6 2 -1 31.03 2.36
    -6 2 -1 31.32 2.61
    -6 2 -1 27.17 2.11
    -6 -2 -1 26.33 2.39
    -6 -2 -1 29.43 1.49
    6 2 2 80.02 1.58
    -6 2 -2 86.77 3.26
    -6 2 -2 81.01 3.44
    -6 2 -2 82.82 3.5
    -6 -2 -2 82.04 2.83
    -6 -2 -2 85.8 3.88
    6 2 3 784.46 21.97
    -6 2 -3 820.24 26.93
    -6 2 -3 865.31 29.96
    -6 2 -3 818.24 27.45
    -6 -2 -3 836.86 26.79
    -6 -2 -3 789.49 27.73
    6 2 4 263.58 5.51
    -6 2 -4 268.16 7.83
    -6 2 -4 266.08 8.68
    -6 2 -4 261.9 7.9
    -6 -2 -4 277.85 8.34
    -6 -2 -4 270.25 9.01
    6 2 5 254.73 5.33
    -6 2 -5 273.33 9.26
    -6 2 -5 277.27 9.09
    -6 2 -5 265.98 7.92
    -6 -2 -5 276.56 8.95
    -6 -2 -5 272.34 8.54
    6 2 6 35.52 0.85
    -6 2 -6 34.62 2.6
    -6 2 -6 34.71 2.59
    -6 -2 -6 32.91 0.85
    -6 -2 -6 32.96 2.73
    -6 -2 -6 34.1 2.54
    -6 -2 -6 36.99 1.52
    -6 2 -6 40.41 2.44
    -6 2 -7 212.64 7.6
    -6 2 -7 213.35 8.91
    -6 2 -7 218.3 7.82
    -6 -2 -7 223.16 7.79
    -6 -2 -7 235.58 5.82
    -6 -2 -7 209 4.35
    -6 -2 -7 231.97 7.16
    -6 2 -8 33 2.23
    -6 2 -8 32.94 2.65
    -6 -2 -8 31.83 2.4
    -6 -2 -8 32.51 1.36
    -6 -2 -8 38.08 2.89
    -6 -2 -8 31.3 0.85
    -6 2 -8 36.43 3.7
    -6 2 -9 241.87 9.34
    -6 -2 -9 243.1 9.26
    -6 2 -9 232.9 8.64
    -6 2 -9 223.76 9.29
    -6 -2 -9 247.71 8.72
    -6 -2 -9 253.59 6.43
    -6 -2 -9 232.83 5.11
    -6 -2 -10 30.03 2.68
    -6 2 -10 34.24 2.82
    -6 2 -10 29.85 3.26
    -6 2 -10 24.94 2.93
    -6 -2 -10 27.12 2.93
    -6 -2 -10 28.91 1.52
    -6 -2 -11 10.12 2
    -6 2 -11 8.68 1.26
    -6 2 -11 8.2 2.45
    -6 2 -11 6.96 2.6
    -6 -2 -11 6.96 1.99
    -6 -2 -11 7.23 0.99
    -6 -2 -11 8.47 0.66
    -6 2 -12 0.6 1.74
    -6 -2 -12 0.28 1.42
    -6 -2 -12 -0.43 0.78
    -6 -2 -12 0.7 1.4
    -6 -2 -12 0.51 0.48
    -6 2 -13 110.37 6.76
    -6 -2 -13 115.82 5.61
    -6 -2 -13 121.57 4.29
    -6 -2 -13 103.75 2.81
    -6 -2 -13 111.85 5.73
    -6 2 -14 4.93 2.67
    -6 -2 -14 5.33 1.49
    -6 -2 -14 3.68 1.34
    -6 -2 -14 4.94 2.21
    -6 2 -15 30.93 5.33
    -6 -2 -15 31.28 3.76
    -6 2 -16 27.82 4.46
    -6 -2 -16 29.47 3.79
    -6 2 -17 51.77 5.76
    -6 -2 -17 55.62 4.84
    -6 2 -18 2.08 2.76
    -6 -2 -18 1.2 2.5
    -6 3 19 100.64 8.31
    -6 -3 19 109.45 10.24
    -6 3 18 195.11 9.91
    -6 -3 18 204.79 12.03
    -6 -3 17 4.08 3.12
    -6 3 17 -0.39 1.96
    -6 3 16 170.77 8.26
    -6 -3 16 173.92 9.97
    -6 3 15 130.65 6.62
    -6 -3 15 126.6 9.7
    -6 3 14 47.91 3.86
    -6 -3 14 48.52 4.95
    -6 3 13 161.15 7.9
    -6 -3 13 159.57 8.59
    -6 3 12 97.49 4.85
    -6 -3 12 93.1 7.56
    -6 3 11 31.8 2.83
    -6 -3 11 38.12 3.87
    -6 3 10 67.75 4.23
    -6 -3 10 69.91 5.15
    -6 3 9 24.36 2.25
    -6 -3 9 30.87 3.39
    -6 3 8 311.62 9.89
    -6 -3 8 306.71 11.9
    -6 3 7 54.28 3.14
    -6 -3 7 46.65 3.87
    -6 3 6 360.15 10.86
    -6 -3 6 337.72 12.76
    -6 3 5 204.76 6.19
    -6 -3 5 192.06 8.96
    -6 3 4 171.88 5.1
    -6 -3 4 154.82 3.26
    -6 -3 4 175.36 6.8
    -6 3 3 21.43 1.51
    -6 -3 3 22.33 2.67
    -6 -3 3 18.93 0.72
    6 -3 -2 1226.01 40.36
    -6 3 2 1272.23 46.1
    -6 3 2 1276.47 48.77
    -6 -3 2 1269.08 49.31
    -6 -3 2 1292.93 43.41
    6 3 -1 1.4 0.5
    6 -3 -1 0.71 0.12
    -6 3 1 1.25 0.78
    -6 3 1 2.12 2.33
    -6 3 1 -1.04 1.16
    -6 -3 1 1.57 1.37
    -6 -3 1 1.18 0.51
    6 3 0 48.55 1.43
    -6 3 0 58.5 4.62
    -6 3 0 47.81 2.71
    -6 -3 0 49.11 3.99
    -6 -3 0 52.64 1.72
    -6 3 0 53.03 2.49
    6 3 1 122.06 2.61
    -6 3 -1 114.33 6.19
    -6 3 -1 116.48 3.61
    -6 3 -1 114.03 4.44
    -6 -3 -1 127.34 5.86
    -6 -3 -1 120.47 3.39
    6 3 2 647.44 17.5
    -6 3 -2 677.92 21.22
    -6 3 -2 667.41 21.91
    -6 -3 -2 664.59 19.88
    -6 3 -2 613.4 22.68
    -6 -3 -2 645.09 22.06
    6 3 3 7.4 0.53
    -6 3 -3 6.48 2.3
    -6 3 -3 8.65 1.14
    -6 3 -3 7.96 1.76
    -6 -3 -3 6.57 1.02
    -6 -3 -3 7.77 1.73
    6 3 4 110.38 2.3
    -6 3 -4 112.15 5
    -6 3 -4 109.5 4.39
    -6 3 -4 117.48 3.63
    -6 -3 -4 108.35 3.52
    -6 -3 -4 108.59 4.77
    6 3 5 145.11 3.11
    -6 3 -5 156.03 6.57
    -6 3 -5 145.79 4.69
    -6 3 -5 146.98 5.69
    -6 -3 -5 144.21 5.77
    -6 -3 -5 147.01 4.51
    6 3 6 27.94 0.89
    -6 3 -6 28.48 2.68
    -6 3 -6 31.79 2.4
    -6 -3 -6 35.5 2.71
    -6 -3 -6 26.03 2.01
    -6 3 -6 26.75 1.8
    6 3 7 218.57 4.95
    -6 3 -7 225.56 6.68
    -6 3 -7 206.76 9.5
    -6 3 -7 223.91 8.49
    -6 -3 -7 220.99 8.09
    -6 -3 -7 217.29 7.96
    6 3 8 233.77 5.39
    -6 3 -8 242.19 9.24
    -6 3 -8 226.1 9.52
    -6 3 -8 237.66 7.99
    -6 -3 -8 231.97 5.44
    -6 -3 -8 241.36 8.08
    -6 -3 -8 219.49 8.37
    6 3 9 14.1 0.85
    -6 3 -9 18.78 3.38
    -6 3 -9 14.43 3.21
    -6 3 -9 12.17 1.68
    -6 -3 -9 14.5 0.8
    -6 -3 -9 11.94 2.11
    -6 -3 -9 12.44 0.75
    -6 -3 -9 15.59 2.27
    -6 3 -10 0.31 1.72
    -6 3 -10 1.7 1.89
    -6 -3 -10 1.58 1.42
    -6 -3 -10 0.16 0.4
    -6 -3 -10 0.39 0.45
    -6 -3 -10 2.27 1.32
    -6 3 -11 222.78 9.52
    -6 -3 -11 242.99 9.15
    -6 -3 -11 235.53 5.69
    -6 -3 -11 237.11 9.45
    -6 3 -12 10.15 3.23
    -6 -3 -12 6.65 2.23
    -6 -3 -12 5.67 2.18
    -6 -3 -12 7.68 0.75
    -6 -3 -13 110.67 5.59
    -6 3 -13 100.98 6.64
    -6 -3 -13 108.76 5.99
    -6 -3 -13 111.31 2.98
    -6 -3 -14 17.03 1.14
    -6 3 -14 19.19 3.43
    -6 -3 -14 15.62 2.79
    -6 -3 -14 12.19 2.9
    -6 3 -15 42.91 4.89
    -6 -3 -15 48.86 4.31
    -6 -3 -15 47.57 2
    -6 3 -16 112.32 7.87
    -6 -3 -16 105.49 6.87
    -6 -3 -16 113.75 3.61
    -6 3 -17 29.6 4.88
    -6 -3 -17 36.76 5.27
    -6 4 18 5.6 2.95
    -6 -4 18 2.08 4.03
    -6 4 17 12.18 3.36
    -6 -4 17 13.45 3.93
    -6 4 16 149.27 7.29
    -6 -4 16 141.97 9.34
    -6 4 15 79.4 4.93
    -6 -4 15 81.19 6.8
    -6 4 14 51.94 3.84
    -6 -4 14 58.13 5.71
    -6 4 13 188.15 7.5
    -6 -4 13 174.54 9.93
    -6 4 12 138.86 6.63
    -6 -4 12 143.4 8.16
    -6 -4 11 -0.94 1.94
    -6 4 11 1.12 1.14
    -6 4 10 106.67 4.3
    -6 -4 10 94.5 6.36
    -6 4 9 1.72 1.29
    -6 -4 9 -0.05 1.85
    -6 4 8 3 1.43
    -6 -4 8 5.76 2.12
    -6 4 7 129.31 4.84
    -6 -4 7 126.62 6.57
    -6 4 6 21.35 1.92
    -6 -4 6 21.97 3.58
    -6 4 5 49.63 2.5
    -6 -4 5 47.38 3.88
    -6 4 4 181.12 5.48
    -6 -4 4 166.59 3.31
    -6 -4 4 187.49 7.52
    -6 4 3 24.96 1.63
    -6 4 3 30.79 3.06
    -6 -4 3 21.35 2.77
    -6 -4 3 24.24 0.82
    -6 4 2 43.14 2.02
    -6 4 2 35.4 2.74
    -6 -4 2 33.86 3.12
    -6 -4 2 38.3 1.19
    6 4 -1 456.15 12.16
    -6 4 1 448.43 12.93
    -6 4 1 436.84 14.58
    -6 -4 1 417.16 14.73
    -6 -4 1 441.12 11.6
    6 4 0 183.79 4.42
    -6 4 0 181.65 5.31
    -6 4 0 191.4 7.46
    -6 -4 0 190.4 7.22
    -6 4 0 198.08 12.03
    6 4 1 18.09 0.89
    -6 4 -1 17.8 3.8
    -6 4 -1 19.09 2.1
    -6 -4 -1 18.63 2.32
    -6 4 -1 21.04 1.49
    6 4 2 20.89 0.94
    -6 4 -2 22.23 1.57
    -6 4 -2 17.36 2.89
    -6 -4 -2 22.47 3
    -6 4 -2 23.93 2.19
    6 4 3 20.38 0.86
    -6 4 -3 21.1 3.81
    -6 4 -3 23.07 2.79
    -6 4 -3 21.21 1.41
    -6 -4 -3 16.59 2.38
    6 4 4 212.42 4.73
    -6 4 -4 207.42 8.52
    -6 4 -4 223.44 6.71
    -6 4 -4 201.66 8.09
    -6 -4 -4 205.97 7.93
    6 4 5 1.83 0.5
    -6 4 -5 0.77 0.86
    -6 4 -5 1.19 1.78
    -6 -4 -5 1.62 1.43
    -6 4 -5 3.35 1.76
    6 4 6 165.83 3.84
    -6 4 -6 173.62 8.41
    -6 4 -6 165.19 4.95
    -6 -4 -6 165.19 6.52
    -6 4 -6 190.26 7.58
    6 4 7 5.54 0.69
    -6 4 -7 4.53 1.41
    -6 4 -7 6.4 2.18
    -6 4 -7 5.94 2.46
    -6 -4 -7 5.88 1.75
    6 4 8 64.33 1.83
    -6 4 -8 65.5 5.07
    -6 4 -8 69.44 2.81
    -6 4 -8 63.42 4.71
    -6 -4 -8 71.32 4.02
    6 4 9 23.06 1.13
    -6 4 -9 29.86 3.82
    -6 4 -9 25.11 3.95
    -6 -4 -9 23.5 1.25
    -6 -4 -9 22.28 2.79
    6 4 10 311.34 8.01
    -6 4 -10 294.83 12.45
    -6 4 -10 336.77 14.77
    -6 -4 -10 329.36 8.66
    -6 -4 -10 317.87 11.52
    6 4 11 266.05 7.01
    -6 4 -11 258.54 11.92
    -6 -4 -11 267.34 10.32
    -6 -4 -11 269.14 6.94
    -6 -4 -11 275.76 10.48
    -6 4 -12 113.09 7.14
    -6 -4 -12 120.89 6.07
    -6 -4 -12 121.84 5.81
    -6 -4 -12 117.22 3.23
    -6 4 -13 -0.83 1.9
    -6 -4 -13 -0.4 1.51
    -6 -4 -13 0 1.85
    -6 -4 -13 0.27 0.58
    -6 4 -14 136.15 8.76
    -6 -4 -14 138.16 6.78
    -6 -4 -14 143.54 4.09
    -6 -4 -14 148.22 7.24
    -6 4 -15 116.12 8.12
    -6 -4 -15 119.8 6.65
    -6 -4 -15 113.08 5.1
    -6 -4 -15 112.51 3.49
    -6 4 -16 23.23 4.61
    -6 -4 -16 22.35 3.54
    -6 -4 -16 21.6 1.58
    -6 4 -17 0.76 3.36
    -6 -4 -17 1.52 1.99
    -6 -4 -17 0.72 0.94
    -6 -5 18 8.5 3.85
    -6 5 18 9.04 3.39
    -6 5 17 12.67 3.21
    -6 -5 17 11.7 4.04
    -6 5 16 32.84 4.1
    -6 -5 16 36.75 5.39
    -6 5 15 1.99 2.19
    -6 -5 15 4.19 2.81
    -6 5 14 -0.92 1.43
    -6 -5 14 -0.74 2.93
    -6 5 13 416.21 15.54
    -6 -5 13 405.62 17.93
    -6 5 12 84.6 4.73
    -6 -5 12 92.92 6.71
    -6 5 11 147.83 5.44
    -6 -5 11 156.39 8.48
    -6 5 10 2.82 1.37
    -6 -5 10 0.92 2.23
    -6 5 9 48.23 2.76
    -6 -5 9 47.79 4.52
    6 -5 -8 178.03 4.44
    -6 5 8 205.84 6.05
    -6 -5 8 209.1 8.91
    6 -5 -7 1.34 0.47
    -6 5 7 1.07 0.83
    -6 -5 7 1.16 1.92
    -6 5 6 8.04 1.29
    -6 -5 6 8.09 2.46
    -6 5 5 208.01 5.98
    -6 -5 5 184.05 3.52
    -6 -5 5 210.1 8.47
    -6 5 4 52.42 2.27
    -6 5 4 52.89 4.41
    -6 -5 4 63.8 4.94
    -6 5 3 6.32 0.97
    -6 5 3 4.36 1.73
    -6 -5 3 3.32 1.96
    6 5 -2 36.97 1.72
    -6 5 2 36.03 1.67
    -6 -5 2 40.84 3.2
    -6 5 2 42.02 2.83
    6 5 -1 4.96 0.8
    6 -5 -1 3.37 0.23
    -6 5 1 5.67 0.85
    -6 5 1 3.16 1.51
    -6 -5 1 3.26 1.73
    6 5 0 13.64 1
    -6 5 0 17.55 1.19
    -6 5 0 15.22 2.12
    -6 -5 0 14.07 2.29
    6 5 1 48.97 1.72
    -6 5 -1 55.7 7.57
    -6 5 -1 52.7 2.05
    -6 5 -1 55.77 3.27
    -6 -5 -1 52.97 3.37
    6 5 2 4.02 0.69
    -6 5 -2 2.55 2.73
    -6 5 -2 7.05 2.18
    -6 5 -2 5.5 0.99
    -6 -5 -2 6.67 1.74
    6 5 3 1388.67 48.81
    -6 5 -3 1519.73 70.15
    -6 5 -3 1419.47 51.64
    -6 5 -3 1357.23 56.32
    -6 -5 -3 1302.61 52.68
    6 5 4 66.1 1.89
    -6 5 -4 66.38 2.63
    -6 5 -4 60.81 5.42
    -6 5 -4 63.63 4.19
    -6 -5 -4 66.64 3.93
    6 5 5 130.22 3.19
    -6 5 -5 129.93 3.82
    -6 5 -5 147.71 7.98
    -6 5 -5 124.78 5.61
    -6 -5 -5 132.87 5.67
    6 5 6 25.66 1.15
    -6 5 -6 20.52 3.52
    -6 5 -6 23.85 1.81
    -6 -5 -6 25.49 2.62
    -6 5 -6 32.35 3.26
    6 5 7 19.09 1.08
    -6 5 -7 21.36 1.52
    -6 5 -7 22.49 3.71
    -6 5 -7 21.85 2.98
    -6 -5 -7 21.05 2.57
    6 5 8 107.01 2.88
    -6 5 -8 116.09 7.28
    -6 5 -8 102.1 6.64
    -6 -5 -8 102.01 5.29
    6 5 9 157.57 4.17
    -6 5 -9 158.41 8.55
    -6 5 -9 147.44 9.33
    -6 -5 -9 172.48 6.94
    6 5 10 4.02 0.82
    -6 5 -10 3.31 2.65
    -6 5 -10 3.27 3.54
    -6 -5 -10 3.31 2.08
    6 5 11 390.99 10.93
    -6 5 -11 417.71 19.92
    -6 -5 -11 390.52 11.11
    -6 -5 -11 400.3 14.66
    6 5 12 0.77 0.75
    -6 5 -12 0.8 2.34
    -6 -5 -12 0.23 0.54
    -6 -5 -12 -0.09 1.52
    -6 5 -13 445 22.91
    -6 -5 -13 433.96 12.61
    -6 -5 -13 406.08 15.87
    -6 5 -14 0.51 2.49
    -6 -5 -14 0.51 1.59
    -6 -5 -14 0.23 0.72
    -6 5 -15 11.27 4.28
    -6 -5 -15 15.46 2.73
    -6 -5 -15 7.54 2.93
    -6 -5 -15 8.38 1
    -6 5 -16 266.19 16.05
    -6 -5 -16 261.53 11.62
    -6 -5 -16 256.9 7.68
    -6 5 -17 24.73 6.08
    -6 -5 -17 27.33 1.87
    -6 -5 -17 23.36 3.91
    -6 6 18 47.2 5.55
    -6 -6 18 35.08 6.1
    -6 6 17 22.03 3.54
    -6 -6 17 18.37 4.82
    -6 6 16 5.17 2.33
    -6 -6 16 2.36 3.26
    -6 6 15 153.24 7.18
    -6 -6 15 151.11 9.67
    6 -6 -14 83.43 3.71
    -6 6 14 80.98 4.85
    -6 -6 14 84.07 8.42
    6 -6 -13 75.49 4.03
    -6 6 13 83.25 4.41
    -6 -6 13 71.87 6.51
    6 -6 -12 304.99 9.45
    -6 6 12 300.08 10.48
    -6 -6 12 301.03 16.14
    6 -6 -11 28.93 2.18
    -6 6 11 20.45 1.87
    -6 -6 11 26.57 3.95
    6 -6 -10 58.92 2.35
    -6 6 10 48.76 2.45
    -6 -6 10 55.18 5.07
    6 -6 -9 8.21 1.29
    -6 6 9 6.11 1.4
    -6 -6 9 7.43 2.72
    6 -6 -8 3.61 0.93
    -6 6 8 3.46 1.13
    -6 -6 8 2.84 2.33
    6 -6 -7 55.46 2
    -6 6 7 53.43 2.33
    -6 -6 7 52.32 4.47
    6 -6 -6 18.29 1.16
    -6 6 6 12.9 1.41
    -6 -6 6 18.22 3.11
    6 -6 -5 424.6 11.41
    -6 6 5 476.04 13.16
    -6 6 5 459.91 16.3
    -6 -6 5 431.89 16.65
    6 -6 -4 39.35 1.38
    -6 6 4 39.42 1.67
    -6 6 4 39.15 3.32
    -6 -6 4 42.68 3.59
    6 -6 -3 62.33 1.68
    -6 6 3 59.99 3.81
    -6 6 3 61.08 2.05
    -6 -6 3 58.74 4.31
    6 -6 -2 11.32 0.61
    6 6 -2 14.72 1.05
    -6 6 2 12.52 2.18
    -6 -6 2 11.37 2.39
    -6 6 2 13.07 0.94
    6 6 -1 0.37 0.62
    -6 6 1 0.25 0.5
    -6 6 1 -0.87 1.08
    -6 -6 1 -1.47 1.2
    6 6 0 7.36 0.94
    -6 6 0 7.67 0.85
    -6 6 0 8.98 1.87
    -6 -6 0 6.65 2.08
    6 6 1 20.1 1.2
    -6 6 -1 19.31 1.16
    -6 6 -1 16.35 2.32
    -6 -6 -1 15.83 2.54
    6 6 2 149.8 3.88
    -6 6 -2 140.6 13.11
    -6 6 -2 148.11 3.68
    -6 6 -2 136.48 6.21
    -6 -6 -2 138.71 6.09
    6 6 3 168.68 4.39
    -6 6 -3 180.42 8.95
    -6 6 -3 171.94 4.64
    -6 -6 -3 167.79 7.24
    -6 6 -3 145.68 9.64
    6 6 4 85.57 2.5
    -6 6 -4 93.87 9.18
    -6 6 -4 86.39 2.83
    -6 6 -4 89.12 4.99
    -6 -6 -4 79.97 4.51
    6 6 5 186.22 4.78
    -6 6 -5 161.8 9.58
    -6 6 -5 201.54 9.33
    -6 6 -5 195.81 5.44
    -6 -6 -5 183.85 7.33
    6 6 6 26.76 1.35
    -6 6 -6 31.46 4.63
    -6 6 -6 23.71 3.59
    -6 -6 -6 27.78 2.78
    6 6 7 6.36 0.89
    -6 6 -7 6.08 3.37
    -6 -6 -7 8.48 2.11
    -6 6 -7 7.51 2.87
    6 6 8 4.53 0.87
    -6 6 -8 6.04 2.73
    -6 6 -8 6.22 3.28
    -6 -6 -8 4.09 1.85
    6 6 9 19.99 1.35
    -6 6 -9 26.32 3.82
    -6 6 -9 21.42 4.33
    -6 -6 -9 23.85 2.97
    6 6 10 57.53 2.22
    -6 6 -10 64.64 7.74
    -6 -6 -10 64.66 4.26
    6 6 11 8.57 0.97
    -6 6 -11 12.08 4.02
    -6 -6 -11 9.42 2.3
    6 6 12 427.58 12.5
    -6 6 -12 459.18 25.24
    -6 -6 -12 419.32 12.66
    -6 -6 -12 457.73 16.68
    6 6 13 59.66 2.7
    -6 6 -13 59.05 7.78
    -6 -6 -13 60.77 2.7
    -6 -6 -13 56.83 4.53
    6 6 14 94.83 2.71
    -6 6 -14 82.22 8.41
    -6 -6 -14 100.82 3.65
    -6 -6 -14 106.2 7.12
    -6 6 -15 155.51 10.81
    -6 -6 -15 159.09 7.83
    -6 -6 -15 159.21 4.63
    -6 6 -16 13.85 4.53
    -6 -6 -16 12.54 1.25
    6 -7 -17 1.36 1.1
    -6 7 17 4.07 2.01
    -6 -7 17 3.06 3.14
    6 -7 -16 14.25 2.1
    -6 7 16 12.18 2.88
    -6 -7 16 12.18 4.17
    6 -7 -15 148.66 5.77
    -6 7 15 150.85 6.75
    -6 -7 15 155.01 10.07
    6 -7 -14 16.52 2.06
    -6 7 14 16.57 2.46
    -6 -7 14 19.57 4.4
    6 -7 -13 2.24 1.47
    -6 7 13 1.81 1.43
    -6 -7 13 2.62 3.28
    6 -7 -12 0.29 1.05
    -6 7 12 -0.02 1.08
    -6 -7 12 0.37 2.13
    6 -7 -11 22.74 2
    -6 7 11 20.18 1.95
    -6 -7 11 20.46 4.01
    6 -7 -10 0.94 0.94
    -6 7 10 0.26 0.93
    -6 -7 10 0.85 2.03
    6 -7 -9 9.55 1.42
    -6 7 9 14.41 1.37
    -6 -7 9 11.14 3.16
    6 -7 -8 1.61 0.71
    -6 7 8 1.19 0.81
    -6 -7 8 -0.2 2.14
    6 -7 -7 262.02 7.19
    -6 7 7 258.04 7.11
    -6 -7 7 247.03 13.04
    6 -7 -6 14.47 0.96
    -6 7 6 15.21 1.15
    -6 7 6 15.5 2.05
    -6 -7 6 11.86 3.03
    6 -7 -5 9.75 0.91
    -6 7 5 10.78 0.96
    -6 7 5 11.9 2.46
    -6 -7 5 8.6 2.65
    6 -7 -4 219.71 5.35
    -6 7 4 225.72 8.93
    -6 7 4 229.01 5.62
    -6 -7 4 236.08 9.59
    6 -7 -3 386.1 9.7
    6 7 -3 397.21 11.92
    -6 7 3 391.22 10.02
    -6 7 3 391.72 15.53
    -6 -7 3 379.96 14.63
    6 -7 -2 236.86 5.31
    6 7 -2 250.91 6.76
    -6 7 2 243.87 5.92
    -6 7 2 229.28 9.19
    -6 -7 2 225.87 9.19
    6 -7 -1 5.5 0.47
    6 7 -1 5.87 1.1
    -6 7 1 6.53 2.01
    -6 -7 1 5.4 2.05
    -6 7 1 7 0.7
    6 -7 0 18.66 0.58
    6 7 0 17.87 1.23
    -6 7 0 20.87 0.98
    -6 7 0 18.64 2.52
    -6 -7 0 19.68 2.71
    6 7 1 149.57 4.39
    -6 7 -1 157.99 3.8
    -6 7 -1 157.31 6.87
    -6 -7 -1 139.97 6.41
    6 7 2 260.77 7.12
    -6 7 -2 267.85 6.63
    -6 7 -2 239.57 9.96
    -6 -7 -2 247.52 9.39
    6 7 3 64.27 2.25
    -6 7 -3 65.54 2.05
    -6 7 -3 67.14 4.64
    -6 -7 -3 58.51 4.18
    -6 7 -3 61.75 8.7
    6 7 4 394.46 10.86
    -6 7 -4 405.5 24.64
    -6 7 -4 373.11 14.51
    -6 -7 -4 391.94 13.9
    6 7 5 82.16 2.67
    -6 7 -5 78.94 5.77
    -6 -7 -5 77.06 4.45
    -6 7 -5 84.57 8.44
    6 7 6 373.02 9.86
    -6 7 -6 399.21 21.04
    -6 7 -6 359.18 14.97
    -6 -7 -6 393.21 13.98
    6 7 7 4.09 0.96
    -6 7 -7 4.8 3.14
    -6 7 -7 3.2 2.9
    -6 -7 -7 4.35 1.9
    6 7 8 77.58 2.43
    -6 7 -8 77.32 7.92
    -6 7 -8 84.02 7.7
    -6 -7 -8 82.71 4.64
    6 7 9 418.58 12.18
    -6 7 -9 430.78 23.1
    -6 -7 -9 417.28 15.66
    -6 7 -9 423.42 21.48
    6 7 10 20.92 1.35
    -6 7 -10 23.48 5.71
    -6 -7 -10 24.99 3.15
    6 7 11 49.91 2.32
    -6 7 -11 44.55 6.04
    -6 -7 -11 46.21 4.14
    6 7 12 6.78 1.03
    -6 7 -12 6.49 3.77
    -6 -7 -12 2.5 2.38
    6 7 13 58.96 2.74
    -6 7 -13 53.74 8.58
    -6 -7 -13 49.27 2.66
    -6 -7 -13 55.83 4.31
    6 7 14 31.76 2.22
    -6 7 -14 26.53 7.6
    -6 -7 -14 27.62 3.63
    -6 -7 -14 29.63 2.27
    6 7 15 24.38 1.68
    -6 7 -15 18.23 5.77
    -6 -7 -15 20.52 1.95
    -6 -7 -15 23.18 4.14
    -6 7 -16 3.21 5.13
    -6 -7 -16 3.15 1.72
    -6 -7 -16 2.89 1.16
    6 -8 -16 5.58 1.63
    -6 8 16 3.44 1.7
    -6 -8 16 1.23 3.54
    6 -8 -15 80.87 3.88
    -6 8 15 60.73 3.44
    -6 -8 15 62.21 7.4
    6 -8 -14 1.37 1.37
    -6 8 14 0.69 1.18
    -6 -8 14 1.1 2.55
    6 -8 -13 37.66 2.4
    -6 8 13 37.55 2.63
    -6 -8 13 38.89 5.24
    6 -8 -12 24.19 2.29
    -6 8 12 23.88 1.99
    -6 -8 12 25.36 4.44
    6 -8 -11 34.89 2.13
    -6 8 11 36.01 2.06
    -6 -8 11 33.65 4.72
    6 -8 -10 116.75 3.77
    -6 8 10 111.5 3.59
    -6 -8 10 111.54 7.17
    6 -8 -9 108.92 3.76
    -6 8 9 104.98 3.28
    -6 -8 9 95.03 7.03
    6 -8 -8 76.33 2.9
    -6 8 8 71.08 2.34
    -6 -8 8 67.91 5.77
    6 -8 -7 251.03 6.65
    -6 8 7 272.85 6.83
    -6 -8 7 274.35 11.92
    6 -8 -6 34.7 1.65
    -6 8 6 30 1.15
    -6 8 6 39.66 3.68
    -6 -8 6 30.09 3.77
    6 -8 -5 24.63 1.36
    -6 8 5 23.96 0.96
    -6 -8 5 26.09 3.37
    -6 8 5 26.93 3.23
    6 -8 -4 1.1 0.55
    6 8 -4 0.15 1.08
    -6 8 4 0.33 0.4
    -6 8 4 0.17 1.57
    -6 -8 4 0.29 2.16
    6 8 -3 19.79 1.62
    6 -8 -3 21.11 1.02
    -6 8 3 22.72 0.85
    -6 8 3 26.22 3.08
    -6 -8 3 22.89 3.93
    6 -8 -2 92.77 2.25
    6 8 -2 100.84 3.3
    -6 8 2 107.8 2.35
    -6 8 2 98.21 5.28
    -6 -8 2 91 5.69
    6 -8 -1 56.54 1.51
    6 8 -1 55.83 2.18
    -6 8 1 58.38 1.48
    -6 8 1 53.87 4.04
    -6 -8 1 43.65 4.13
    6 8 0 5.66 0.94
    6 -8 0 4.44 0.48
    -6 8 0 5.23 0.56
    -6 8 0 4.13 2.1
    -6 -8 0 6.58 2.18
    6 8 1 43.67 2.18
    -6 8 -1 39.9 1.3
    -6 8 -1 49.37 3.92
    -6 -8 -1 45.17 3.63
    6 8 2 22.04 1.58
    -6 8 -2 21.06 3.09
    -6 -8 -2 20.11 2.79
    6 8 3 63.2 2.46
    -6 8 -3 62.71 5
    -6 -8 -3 57.04 4.14
    6 8 4 26.27 1.73
    -6 8 -4 21.1 5.49
    -6 8 -4 28.12 3.52
    -6 -8 -4 32.83 3
    6 8 5 1.37 0.89
    -6 8 -5 2.62 5.55
    -6 -8 -5 3.86 2.08
    -6 8 -5 0.64 2.33
    6 8 6 4.07 1.08
    -6 8 -6 5.81 5.58
    -6 8 -6 6.68 2.63
    -6 -8 -6 7 2.01
    6 8 7 236.21 6.73
    -6 8 -7 244.01 12.36
    -6 8 -7 229.8 18.16
    -6 -8 -7 221.53 9.28
    6 8 8 4.13 0.87
    -6 8 -8 1.1 4.33
    -6 8 -8 1.37 2.93
    -6 -8 -8 1.73 1.9
    6 8 9 345.07 10.26
    -6 8 -9 385.83 23.53
    -6 8 -9 342.43 18.75
    -6 -8 -9 362.63 15.4
    6 8 10 3.49 0.91
    -6 8 -10 3.25 3.75
    -6 -8 -10 2.02 2.06
    6 8 11 67.66 2.93
    -6 8 -11 65.59 8.36
    -6 -8 -11 63.98 4.74
    6 8 12 1.02 0.85
    -6 8 -12 -3.55 3.66
    -6 -8 -12 2.36 2.17
    6 8 13 7.39 1.24
    -6 8 -13 7.76 5.18
    -6 -8 -13 8.63 2.38
    6 8 14 94.28 3.47
    -6 8 -14 92.85 11.25
    -6 -8 -14 89.33 3.54
    -6 -8 -14 96.58 5.69
    6 8 15 18.87 1.94
    -6 8 -15 13.06 8.22
    -6 -8 -15 12.95 1.72
    -6 -8 -15 14.78 3.03
    6 -9 -16 0.06 1.27
    -6 -9 16 6.36 2.93
    6 -9 -15 56.89 3.25
    -6 -9 15 68.12 8.32
    6 -9 -14 6.36 1.9
    -6 -9 14 10.23 3.57
    6 -9 -13 3.15 1.27
    -6 -9 13 4.8 3.77
    6 -9 -12 15.66 1.68
    -6 -9 12 12.95 4.08
    6 -9 -11 60.68 3.21
    -6 -9 11 59.49 5.7
    6 -9 -10 3.92 1.32
    -6 -9 10 6.19 3.53
    6 -9 -9 142.95 4.45
    -6 -9 9 140.33 10.17
    6 -9 -8 13.88 1.54
    -6 -9 8 10.72 3.17
    6 -9 -7 8.48 1.24
    -6 9 7 7.27 2
    -6 -9 7 13.7 3.73
    6 -9 -6 1.08 0.66
    -6 9 6 0.02 0.25
    -6 9 6 1.13 1.64
    -6 -9 6 0.61 1.75
    6 -9 -5 2.44 0.67
    -6 9 5 2.14 2.54
    -6 -9 5 3.81 2.25
    6 -9 -4 17.12 1.19
    6 9 -4 20.81 2.08
    -6 9 4 17.07 2.9
    -6 -9 4 22.02 3.23
    6 -9 -3 23.97 1.3
    6 9 -3 29.96 2.25
    -6 9 3 27.06 3.21
    -6 -9 3 20.79 3.26
    6 -9 -2 66.4 2.11
    6 9 -2 69.48 2.77
    -6 9 2 61.93 4.79
    -6 -9 2 67.65 4.69
    6 -9 -1 340.55 8.82
    6 9 -1 348.46 10.16
    -6 9 1 361.04 8.81
    -6 9 1 331.97 13.14
    -6 -9 1 356.3 13.5
    6 -9 0 99.07 2.49
    6 9 0 110.98 3.93
    -6 9 0 110.1 2.5
    -6 9 0 107.34 5.78
    -6 -9 0 108.48 7.08
    6 -9 1 737.51 21.82
    6 9 1 791.02 25.16
    -6 9 -1 791.23 30.95
    -6 -9 -1 784 29.42
    6 9 2 34.6 1.72
    -6 9 -2 38.23 5.06
    -6 -9 -2 32.04 3.52
    6 9 3 1.29 0.8
    -6 9 -3 1.87 2.57
    -6 -9 -3 2.57 1.72
    6 9 4 97.91 3.5
    -6 9 -4 82.7 6.04
    -6 -9 -4 93.42 5.09
    6 9 5 31.12 1.91
    -6 9 -5 26.74 4.4
    -6 -9 -5 30.7 3.87
    6 9 6 21.77 1.69
    -6 9 -6 22.88 4.04
    -6 -9 -6 20.59 2.84
    -6 9 -6 19.32 9.91
    6 9 7 53.87 2.52
    -6 9 -7 65.69 11.2
    -6 9 -7 53.49 6.2
    -6 -9 -7 43.07 3.84
    6 9 8 48.41 2.08
    -6 9 -8 52.83 14.09
    -6 9 -8 45.83 6.08
    -6 -9 -8 52.19 4.01
    6 9 9 189.1 6.14
    -6 9 -9 167.65 15.97
    -6 9 -9 205.43 15.62
    -6 -9 -9 187.49 8.34
    6 9 10 9.3 1.46
    -6 9 -10 5.56 5.75
    -6 -9 -10 6.86 2.38
    6 9 11 19.46 1.92
    -6 9 -11 17.4 7.35
    -6 -9 -11 22.07 3.12
    6 9 12 3.58 1.21
    -6 9 -12 5.87 6.63
    -6 -9 -12 1.61 2
    6 9 13 37.97 2.11
    -6 9 -13 39.16 9.96
    -6 -9 -13 34.46 4.56
    6 9 14 3.19 1.38
    -6 9 -14 4.19 4.71
    -6 -9 -14 3.33 1.53
    -6 -9 -14 3.01 2.14
    6 -10 -15 10.62 1.96
    -6 -10 15 22.6 4.35
    6 -10 -14 0.93 1.09
    -6 -10 14 -2.57 2.51
    6 -10 -13 2.33 1.2
    -6 -10 13 0.7 2.95
    6 -10 -12 166.47 5.71
    -6 -10 12 162.84 9.73
    6 -10 -11 17.2 1.78
    -6 -10 11 13.98 4.29
    6 -10 -10 330.41 11.08
    -6 -10 10 349.69 16.09
    6 -10 -9 0.05 0.92
    -6 -10 9 0.16 2.01
    6 -10 -8 250.6 7.85
    -6 -10 8 263.86 12.19
    6 -10 -7 57.07 2.34
    -6 10 7 76.81 6.2
    -6 -10 7 66.44 5.48
    6 -10 -6 8.61 1.03
    -6 10 6 8.5 2.72
    -6 -10 6 15.71 2.98
    6 -10 -5 1.79 0.89
    6 10 -5 2.55 1.26
    -6 10 5 0.8 2.61
    -6 -10 5 4.35 2.19
    6 10 -4 132.51 4.77
    6 -10 -4 128.5 3.98
    -6 10 4 131.06 3.75
    -6 10 4 137.04 7.02
    -6 -10 4 130.78 7.32
    6 -10 -3 11.16 1.13
    6 10 -3 10.28 1.59
    -6 10 3 11.63 1.03
    -6 10 3 11.94 3.46
    -6 -10 3 16.14 2.92
    6 -10 -2 264.1 7.13
    6 10 -2 267.82 8.26
    -6 10 2 271.7 6.75
    -6 10 2 276.11 11.74
    -6 -10 2 278.08 12.94
    6 10 -1 84.08 3.3
    -6 10 1 76.82 5.6
    -6 -10 1 84.56 6.34
    -6 10 1 82.23 2.28
    6 10 0 156.33 5
    -6 10 0 156.15 3.7
    -6 10 0 174.68 8.74
    -6 -10 0 144.25 7.39
    6 10 1 184.81 5.59
    -6 10 -1 173.16 10.42
    -6 -10 -1 178.12 8.15
    6 10 2 35.62 1.96
    -6 10 -2 32.66 4.63
    -6 -10 -2 45.44 3.58
    6 10 3 88.21 3.44
    -6 10 -3 86 6.14
    -6 -10 -3 86.72 5.07
    6 10 4 2.95 0.97
    -6 10 -4 3.35 2.72
    -6 -10 -4 1.8 1.86
    6 10 5 3.57 1.21
    -6 10 -5 5.31 2.88
    -6 -10 -5 3.68 2.03
    6 10 6 0.55 0.75
    -6 10 -6 -0.27 2.19
    -6 -10 -6 -0.92 1.43
    6 10 7 18.26 1.52
    -6 10 -7 15.76 4.67
    -6 -10 -7 19.24 3.47
    6 10 8 4.53 1.15
    -6 10 -8 3.84 8.38
    -6 10 -8 5.83 3.63
    -6 -10 -8 7.81 2.17
    6 10 9 56.48 2.41
    -6 10 -9 52.14 15.48
    -6 10 -9 45.34 6.7
    -6 -10 -9 50.06 4.4
    6 10 10 56.87 2.62
    -6 10 -10 64.1 13.75
    -6 -10 -10 63.12 4.51
    6 10 11 24.03 2.19
    -6 10 -11 20.43 10.62
    -6 -10 -11 18.71 3.26
    6 10 12 27.42 2.32
    -6 10 -12 26.01 8.57
    -6 -10 -12 25.33 4.22
    6 10 13 7.83 1.62
    -6 10 -13 9.15 8.28
    -6 -10 -13 4.06 2.4
    6 10 14 145.36 5.96
    -6 -10 -14 150.03 7.65
    6 -11 -14 25.03 2.3
    -6 -11 14 20.75 5.42
    6 -11 -13 64.56 3.26
    -6 -11 13 61.73 6.64
    6 -11 -12 24.73 2.27
    -6 -11 12 30.45 4.83
    6 -11 -11 186.68 6.98
    -6 -11 11 188.58 13.17
    6 -11 -10 0.94 1.16
    -6 -11 10 -0.4 2.3
    6 -11 -9 186.9 6.76
    -6 -11 9 179.97 10.46
    6 -11 -8 1.65 0.93
    -6 -11 8 -1.07 2.33
    6 -11 -7 183.53 5.94
    -6 11 7 211.79 9.95
    -6 -11 7 186.43 9.7
    6 -11 -6 37.88 1.95
    6 11 -6 41.2 2.84
    -6 11 6 37.92 2.18
    -6 11 6 41.33 4.3
    -6 -11 6 36.48 4.48
    6 -11 -5 0.98 1.05
    6 11 -5 2.84 1.42
    -6 11 5 2.95 0.76
    -6 11 5 1.85 2.18
    -6 -11 5 2.72 2.27
    6 -11 -4 284.39 8.6
    6 11 -4 306.9 10.86
    -6 11 4 310.29 8.53
    -6 11 4 305.13 14.68
    -6 -11 4 309.31 13.44
    6 -11 -3 224.98 6.76
    6 11 -3 246.75 8.19
    -6 11 3 247.28 6.56
    -6 11 3 235.21 10.6
    -6 -11 3 226.84 10.73
    6 11 -2 100.63 4.67
    -6 11 2 97.23 2.81
    -6 11 2 102.51 6.46
    -6 -11 2 106.53 6.22
    6 11 -1 106.66 3.87
    -6 11 1 108.81 2.78
    -6 11 1 99.24 6.42
    -6 -11 1 94.86 6.08
    6 11 0 2.08 1.25
    -6 11 0 1 0.54
    -6 11 0 1.53 2.12
    -6 -11 0 0.44 1.75
    6 11 1 33.08 2.03
    -6 11 -1 26.6 1.04
    -6 11 -1 33.64 3.92
    -6 -11 -1 30.17 3.36
    6 11 2 23.94 2.11
    -6 11 -2 20.9 4.1
    -6 -11 -2 22.07 3.8
    6 11 3 54.38 2.39
    -6 11 -3 52.87 5.44
    -6 -11 -3 49.09 4.07
    6 11 4 215.42 6.59
    -6 11 -4 232.95 12.35
    -6 -11 -4 215.43 8.98
    6 11 5 1.38 0.98
    -6 11 -5 0.74 2.62
    -6 -11 -5 1.12 1.72
    6 11 6 114.72 4.03
    -6 11 -6 112.21 8.45
    -6 -11 -6 122.66 6.35
    6 11 7 3.5 1.35
    -6 11 -7 0.87 4.37
    -6 -11 -7 3.22 2.02
    6 11 8 27.8 1.91
    -6 11 -8 22.78 5.59
    -6 -11 -8 22.07 3.21
    6 11 9 0.8 1.15
    -6 11 -9 0.64 3.16
    -6 -11 -9 1.02 1.67
    6 11 10 5.01 1.29
    -6 11 -10 5.59 5.92
    -6 11 -10 3.95 4.56
    -6 -11 -10 3.81 2.21
    6 11 11 36.52 2.29
    -6 11 -11 34.76 15.59
    -6 -11 -11 32.59 3.88
    6 11 12 5.76 1.36
    -6 11 -12 2.99 10.87
    -6 -11 -12 5.18 2.88
    6 -12 -12 107.23 4.56
    -6 -12 12 114.55 8.64
    6 -12 -11 2.17 1.19
    -6 -12 11 2.27 2.87
    6 -12 -10 8.6 1.86
    -6 -12 10 11.91 3.5
    6 -12 -9 41.81 2.4
    -6 -12 9 39.25 5.47
    6 -12 -8 107.04 4.4
    6 12 -8 116.61 5.26
    -6 12 8 117.3 3.97
    -6 12 8 107.95 5.99
    -6 -12 8 99.61 7.62
    6 -12 -7 93.47 3.6
    6 12 -7 106.23 5.76
    -6 12 7 98.62 3.48
    -6 12 7 100.97 6.68
    -6 -12 7 92.45 7.02
    6 -12 -6 68 3.32
    6 12 -6 76.74 3.96
    -6 12 6 75.78 3.23
    -6 12 6 81.18 5.77
    -6 -12 6 73.86 6.11
    6 -12 -5 396.04 12.78
    6 12 -5 411.55 15.02
    -6 12 5 397.92 11.4
    -6 12 5 423.09 17.38
    -6 -12 5 416.45 19.51
    6 12 -4 1.54 1.46
    -6 12 4 2.84 0.97
    -6 12 4 0.16 2.86
    -6 -12 4 6.37 2.34
    6 12 -3 100.19 4.36
    -6 12 3 96.35 6.31
    -6 -12 3 99.01 6.42
    -6 12 3 107.12 3.32
    6 12 -2 1.57 1.1
    -6 12 2 0.27 0.56
    -6 12 2 1.74 1.9
    -6 -12 2 -1.2 2.16
    6 12 -1 4.24 1.35
    -6 12 1 5.37 0.82
    -6 12 1 5.89 2.51
    -6 -12 1 4.8 2.35
    6 12 0 183.8 6.13
    -6 12 0 188.62 4.8
    -6 12 0 182.81 9.33
    -6 -12 0 175.95 8.17
    6 12 1 3.15 1.23
    -6 12 -1 5.45 2.52
    -6 12 -1 2.46 0.64
    -6 -12 -1 -0.25 2.03
    6 12 2 95.26 3.82
    -6 12 -2 105.97 7.23
    -6 -12 -2 100.46 5.67
    6 12 3 51.77 2.63
    -6 -12 -3 58.9 4.17
    -6 12 -3 54.16 5.94
    6 12 4 80.86 3.86
    -6 12 -4 87.14 9.28
    -6 -12 -4 72.28 4.93
    6 12 5 130.75 4.68
    -6 12 -5 136.93 11.51
    -6 -12 -5 132.57 6.45
    6 12 6 49.44 2.55
    -6 12 -6 44.25 6.37
    -6 -12 -6 47.08 5.02
    6 12 7 7.88 1.68
    -6 12 -7 7 4.19
    -6 -12 -7 4.19 2.84
    6 12 8 5.53 1.35
    -6 12 -8 5.66 4.08
    -6 -12 -8 3.47 2.7
    6 12 9 28.43 2.1
    -6 12 -9 18.55 6.2
    -6 -12 -9 20.89 4.08
    6 12 10 0.7 0.98
    -6 12 -10 1.05 3.44
    -6 -12 -10 -0.97 1.58
    6 12 11 24.72 2.18
    -6 -12 -11 22.57 3.46
    6 -13 -11 9.9 2.02
    -6 -13 11 10.21 3.76
    6 -13 -10 1.19 1.15
    -6 -13 10 2.32 2.52
    6 -13 -9 0.62 1.23
    6 13 -9 -1.24 1.48
    -6 13 9 2.12 1.02
    -6 -13 9 -2 2.25
    6 -13 -8 268.76 9.02
    6 13 -8 278.22 10.57
    -6 13 8 287.91 8.97
    -6 13 8 299.21 15.55
    -6 -13 8 276.01 13.99
    6 -13 -7 67.95 3.15
    6 13 -7 80.09 4.36
    -6 13 7 71.21 3.59
    -6 13 7 84.04 6.1
    -6 -13 7 74.1 6.36
    6 -13 -6 240.24 8.52
    6 13 -6 246.2 9.47
    -6 13 6 257.42 8.1
    -6 13 6 237.41 11.69
    -6 -13 6 241.79 13.64
    6 13 -5 20.24 2.36
    -6 13 5 17.2 1.67
    -6 13 5 16.51 3.54
    -6 -13 5 16.27 3.55
    6 13 -4 44.92 2.93
    -6 13 4 41.04 2.05
    -6 -13 4 37.66 4.39
    -6 13 4 45.73 4.66
    6 13 -3 2 1.58
    -6 13 3 0.99 0.85
    -6 13 3 1.63 2.16
    -6 -13 3 1.41 2.56
    6 13 -2 -0.69 1.26
    -6 13 2 0.33 1.83
    -6 13 2 0.45 0.67
    -6 -13 2 -0.33 1.68
    6 13 -1 11.98 2.22
    -6 13 1 12.73 1.12
    -6 13 1 11.41 3.06
    -6 -13 1 13.6 2.94
    6 13 0 9.53 1.65
    -6 13 0 9.14 0.93
    -6 -13 0 5.39 2.52
    -6 13 0 6.65 3.2
    6 13 1 31.52 2.17
    -6 13 -1 23.05 1.18
    -6 13 -1 28.76 4.31
    -6 -13 -1 18.09 3.39
    6 13 2 29.97 2.29
    -6 13 -2 30.73 4.88
    -6 -13 -2 20.79 3.55
    6 13 3 185.96 7.17
    -6 13 -3 182.79 10.88
    -6 -13 -3 188.28 8.59
    6 13 4 1.68 1.41
    -6 13 -4 1.84 2.62
    -6 -13 -4 0.75 1.9
    6 13 5 33.59 2.3
    -6 13 -5 32.47 5.89
    -6 -13 -5 33.64 3.61
    6 13 6 32.73 2.24
    -6 13 -6 35.22 5.82
    -6 -13 -6 23.92 3.53
    6 13 7 18.07 1.95
    -6 13 -7 16.78 5.33
    -6 -13 -7 11.68 3.49
    6 13 8 124.04 4.73
    -6 13 -8 112.88 11.16
    -6 -13 -8 116.27 7.6
    6 13 9 20.4 2.06
    -6 13 -9 14.95 5.64
    -6 -13 -9 13.18 3.01
    6 13 10 41.7 3.25
    -6 13 -10 49.37 9.14
    -6 -13 -10 31.8 3.9
    6 14 -9 2.12 1.92
    6 -14 -9 5.64 1.75
    -6 14 9 2.25 1.35
    -6 -14 9 6.8 2.81
    6 -14 -8 52.03 3.35
    6 14 -8 50.61 3.86
    -6 14 8 51.73 3.21
    -6 14 8 53.78 5.69
    -6 -14 8 40.84 5.44
    6 -14 -7 1.26 1.08
    6 14 -7 1.65 1.54
    -6 14 7 0.98 0.99
    -6 14 7 0.51 2.88
    -6 -14 7 -0.09 2.28
    6 14 -6 2.02 1.91
    6 -14 -6 0.04 1.12
    -6 14 6 2.06 1.15
    -6 14 6 2.44 2.84
    -6 -14 6 3.82 2.38
    6 14 -5 3.53 1.58
    -6 14 5 1.62 1.16
    -6 14 5 3.14 2.44
    -6 -14 5 2.62 2.27
    6 14 -4 -1.09 1.1
    -6 14 4 0.83 0.77
    -6 14 4 1.61 2.23
    -6 -14 4 -1.91 1.68
    6 14 -3 78.25 4.52
    -6 14 3 67.84 2.74
    -6 14 3 61.64 5.78
    -6 -14 3 51.32 5.09
    6 14 -2 1 1.3
    -6 14 2 1.23 2.25
    -6 -14 2 0.62 1.94
    -6 14 2 1.16 0.81
    6 14 -1 95.01 5.04
    -6 14 1 93.67 3.09
    -6 14 1 99.41 6.49
    -6 -14 1 88.97 5.93
    6 14 0 146.49 6.41
    -6 14 0 143.59 9.24
    -6 -14 0 140.66 7.39
    -6 14 0 141.26 4.01
    6 14 1 9.52 2.16
    -6 14 -1 9.34 3.38
    -6 14 -1 9.67 0.97
    -6 -14 -1 10.5 2.73
    6 14 2 244.63 8.44
    -6 14 -2 253.48 13.69
    -6 -14 -2 239.19 10.69
    6 14 3 42.04 2.79
    -6 14 -3 31.55 5.58
    -6 -14 -3 37.37 4.68
    6 14 4 78.06 4.28
    -6 14 -4 65.75 6.9
    -6 -14 -4 72.49 4.86
    6 14 5 8.88 1.74
    -6 14 -5 8.93 4.39
    -6 -14 -5 8.17 2.43
    6 14 6 61.42 3.86
    -6 14 -6 52.64 7.47
    -6 -14 -6 58.52 4.39
    6 14 7 50.72 3
    -6 14 -7 49.53 7.12
    -6 -14 -7 33.46 4.23
    6 14 8 41.87 3.21
    -6 14 -8 43.66 9.2
    -6 -14 -8 27.62 3.99
    6 15 -6 11.49 2.38
    -6 15 6 13.69 1.83
    -6 15 6 22.55 3.46
    -6 -15 6 6.35 3.46
    6 15 -5 62.71 4.79
    -6 15 5 63.65 2.61
    -6 15 5 61.66 5.58
    -6 -15 5 59.06 5.29
    6 15 -4 0.85 1.34
    -6 15 4 0.77 0.8
    -6 15 4 -0.04 2.59
    -6 -15 4 -1.26 1.99
    6 15 -3 3.41 1.61
    -6 15 3 3.32 1.12
    -6 15 3 4.8 2.72
    -6 -15 3 3.68 2.29
    6 15 -2 42.25 3.2
    -6 15 2 45.49 2.25
    -6 15 2 60.92 5.16
    -6 -15 2 37.99 4.47
    6 15 -1 9.91 2
    -6 15 1 10.43 1.26
    -6 15 1 9.17 4.02
    -6 -15 1 8 2.79
    6 15 0 35.52 2.83
    -6 15 0 30.22 5.07
    -6 15 0 36.61 1.65
    -6 -15 0 25.83 3.96
    6 15 1 41.09 2.94
    -6 15 -1 38.87 5.24
    -6 -15 -1 38.26 3.98
    6 15 2 1.48 1.23
    -6 15 -2 -0.21 2.3
    -6 -15 -2 -1.29 1.78
    6 15 3 40.31 3.03
    -6 15 -3 50.34 6.05
    -6 -15 -3 38.6 4.86
    6 15 4 2.46 1.51
    -6 15 -4 10.21 3.15
    -6 -15 -4 0.92 2.05
    6 15 5 155.28 6.14
    -6 15 -5 128.85 12.31
    -6 -15 -5 148.87 7.4
    -7 0 17 43.37 4.95
    -7 0 16 1.63 2.83
    -7 0 15 92.33 6.26
    -7 0 14 -1 2.1
    -7 0 13 781.22 33.64
    -7 0 12 1.24 1.94
    -7 0 11 425 16.65
    -7 0 10 -0.15 1.58
    -7 0 9 74.96 4.85
    -7 0 8 1.29 1.61
    -7 0 7 106.97 5.16
    -7 0 6 1.95 1.94
    -7 0 5 1153.36 44.81
    -7 0 4 -0.74 1.3
    -7 0 3 370.07 12.45
    -7 0 2 0.88 1.13
    -7 0 2 -0.33 1.24
    7 0 -1 16.85 0.5
    -7 0 1 22.11 2.55
    -7 0 1 15.76 1.78
    -7 0 0 0.05 1
    -7 0 0 0.16 0.83
    -7 0 -1 7.18 1.56
    -7 0 -1 5.81 1.87
    -7 0 -2 0.22 1.18
    -7 0 -2 2.88 1.24
    -7 0 -3 48.02 2.68
    -7 0 -3 49.12 2.86
    -7 0 -3 44.73 2.22
    -7 0 -4 0.05 1.16
    -7 0 -4 -0.69 1.18
    -7 0 -4 -0.93 0.98
    -7 0 -5 147.53 4.74
    -7 0 -5 140.86 5.59
    -7 0 -5 142.8 6.24
    -7 0 -6 0.29 1.18
    -7 0 -6 -0.47 1.05
    -7 0 -6 0.93 0.86
    -7 0 -7 119.77 5.15
    -7 0 -7 136.37 4.37
    -7 0 -7 138.21 6.35
    -7 0 -8 1.37 1.38
    -7 0 -8 1.36 0.92
    -7 0 -8 0.22 1.65
    -7 0 -9 145.08 5.86
    -7 0 -9 134.89 7.05
    -7 0 -9 140.84 4.61
    -7 0 -10 0.15 1.45
    -7 0 -10 -1.26 1.32
    -7 0 -10 -0.12 0.97
    -7 0 -11 375.7 14.77
    -7 0 -11 375.22 14.53
    -7 0 -11 374.85 11.75
    -7 0 -12 -1.12 1.47
    -7 0 -12 -0.1 1.12
    -7 0 -12 -1.8 1.89
    -7 0 -13 512.08 18.75
    -7 0 -13 515.99 20.23
    -7 0 -13 513.77 17.33
    -7 0 -14 0.72 2.46
    -7 0 -14 0.65 1.35
    -7 0 -15 102.01 6.69
    -7 0 -16 -1.19 2.34
    -7 1 17 10.16 3.27
    -7 -1 17 13.2 4.42
    -7 1 16 45.03 5.62
    -7 -1 16 36.34 5.16
    -7 1 15 85.24 7
    -7 -1 15 83.17 6.27
    -7 -1 14 68.74 5.47
    -7 1 14 71.71 6.16
    -7 1 13 2.66 1.95
    -7 -1 13 -0.54 2.1
    -7 1 12 155.35 7.55
    -7 -1 12 154.17 8
    -7 1 11 89.95 5.17
    -7 -1 11 76.47 5.83
    -7 -1 10 250.93 10.46
    -7 1 10 247.24 9.85
    -7 1 9 60.47 3.85
    -7 -1 9 53.61 4.3
    -7 1 8 0.61 1.31
    -7 -1 8 -0.18 1.53
    -7 1 7 0.87 1.43
    -7 -1 7 1.97 1.67
    -7 -1 6 144.14 6.73
    -7 1 6 168.43 7.13
    -7 1 5 267.36 10.11
    -7 -1 5 267.94 10.06
    -7 1 4 68.13 4.03
    -7 -1 4 60.13 4.57
    -7 1 3 107.24 4.51
    -7 -1 3 127.43 5.76
    -7 -1 3 104.44 6.05
    -7 1 2 37.64 2.6
    -7 1 2 19.34 3.95
    -7 -1 2 28.59 3.15
    -7 -1 2 20.41 1.69
    7 1 -1 251.13 5.54
    -7 1 1 260.32 9.2
    -7 1 1 298.14 11.57
    -7 -1 1 268.69 10.2
    -7 -1 1 270.12 7.81
    7 1 0 277.74 5.83
    -7 1 0 325.8 10.8
    -7 1 0 292.97 9.44
    -7 -1 0 292.86 10.02
    -7 -1 0 291.33 8.27
    -7 1 -1 168.57 5.8
    -7 1 -1 176.32 6.69
    -7 -1 -1 158.44 4.95
    -7 -1 -1 168.6 6.2
    -7 1 -2 0.38 1.21
    -7 1 -2 0.66 0.98
    -7 1 -2 1.35 1.1
    -7 -1 -2 -0.32 1.41
    -7 -1 -2 -0.22 0.93
    -7 1 -3 125.15 4.77
    -7 1 -3 127.05 5.05
    -7 1 -3 122.77 4.8
    -7 -1 -3 122.83 3.92
    -7 -1 -3 129.18 5.97
    -7 1 -4 36.41 2.52
    -7 1 -4 32.48 2.51
    -7 1 -4 32.73 2.03
    -7 -1 -4 36.59 3.41
    -7 -1 -4 34.76 2.49
    -7 -1 -5 742.48 23.26
    -7 1 -5 726.85 25.12
    -7 1 -5 765.2 28.16
    -7 -1 -5 717.34 26.97
    -7 -1 -5 763.14 25.7
    -7 1 -5 754.95 25.43
    -7 1 -6 6.31 2.08
    -7 1 -6 7.4 1.19
    -7 1 -6 8.01 2
    -7 -1 -6 4.95 1.78
    -7 -1 -6 7.16 1.64
    -7 -1 -6 7.92 1.15
    -7 1 -7 31.7 2.5
    -7 1 -7 29.38 2.18
    -7 -1 -7 27.77 1.74
    -7 -1 -7 32.5 2.82
    -7 -1 -7 27.91 2.78
    -7 1 -7 28.11 3.33
    -7 1 -8 39.58 4.08
    -7 1 -8 40.16 3.37
    -7 1 -8 39.86 2.48
    -7 -1 -8 41.06 3.41
    -7 -1 -8 40.2 1.85
    -7 -1 -8 37.26 3.16
    -7 1 -9 -0.32 1.47
    -7 1 -9 0.71 1.12
    -7 1 -9 0.56 1.49
    -7 -1 -9 0.88 1.32
    -7 -1 -9 0.07 1.3
    -7 -1 -9 0.55 0.76
    -7 1 -10 29.67 2.67
    -7 1 -10 33.83 4.18
    -7 1 -10 28.64 2.36
    -7 -1 -10 31.57 2.97
    -7 -1 -10 29.22 2.9
    -7 -1 -10 26.32 1.58
    -7 1 -11 0.74 1.43
    -7 -1 -11 0.39 1.57
    -7 1 -11 1.56 1.91
    -7 1 -11 1.89 1.37
    -7 -1 -11 -1.38 1.61
    -7 -1 -11 1.54 0.87
    -7 1 -12 8.05 3.05
    -7 -1 -12 3.04 1.1
    -7 1 -12 5.32 1.81
    -7 1 -12 5.17 1.75
    -7 -1 -12 8.61 2.11
    -7 -1 -12 4.04 1.97
    -7 1 -13 153.98 10.05
    -7 1 -13 173.6 7.47
    -7 -1 -13 138.72 6.98
    -7 -1 -13 149.03 8.61
    -7 1 -14 92.94 6.69
    -7 1 -14 81.06 5.1
    -7 -1 -14 73.61 5.4
    -7 1 -15 8.72 3.12
    -7 1 -15 5.87 2.44
    -7 -1 -15 8.19 2.71
    -7 1 -16 8.2 3.37
    -7 1 -16 4.67 2.92
    -7 -1 -16 6.89 3.01
    -7 2 17 0.69 1.85
    -7 -2 17 -0.66 2.12
    -7 -2 16 104.55 7.65
    -7 2 16 108.42 6.7
    -7 2 15 0.62 1.85
    -7 -2 15 0.74 2.23
    -7 2 14 10.53 2.56
    -7 -2 14 8.96 3.8
    -7 2 13 8.71 2.4
    -7 -2 13 4.42 3.46
    -7 -2 12 11.49 2.92
    -7 2 12 10.75 2.45
    -7 2 11 71.27 5.27
    -7 -2 11 78.56 5.61
    -7 2 10 208.34 9.4
    -7 -2 10 225.2 9.88
    -7 2 9 54.53 3.61
    -7 -2 9 51 4.6
    -7 2 8 436.9 15.28
    -7 -2 8 472.23 17.9
    -7 2 7 179.17 7.65
    -7 -2 7 165.78 7.7
    -7 2 6 96.45 4.89
    -7 -2 6 93.83 5.54
    -7 2 5 50.8 2.92
    -7 -2 5 51.33 3.92
    -7 2 4 1.54 1.37
    -7 -2 4 1.97 1.58
    -7 2 3 15.01 1.74
    -7 -2 3 12.41 1.25
    -7 -2 3 19.07 2.46
    7 2 -2 135.51 3.28
    -7 2 2 147.09 4.96
    -7 -2 2 144.49 7.02
    -7 -2 2 143.44 3.96
    7 2 -1 121.86 2.77
    -7 2 1 114.06 4.3
    -7 -2 1 114.61 5.12
    -7 -2 1 125.78 3.5
    -7 2 1 135.23 8.45
    7 2 0 3.03 0.43
    -7 2 0 5.4 2.33
    -7 2 0 2.22 1.67
    -7 2 0 2.55 1.16
    -7 -2 0 3.8 1.64
    -7 -2 0 2.99 0.89
    7 2 1 17.34 0.56
    -7 2 -1 21.28 2.02
    -7 2 -1 16.11 1.75
    -7 -2 -1 25.72 2.88
    -7 -2 -1 17.2 1.4
    -7 2 -1 20.95 2.99
    -7 2 -2 22.01 2.98
    -7 2 -2 24.4 2.38
    -7 -2 -2 24.92 1.8
    -7 -2 -2 28.45 3.05
    -7 2 -2 23.59 2.34
    7 2 3 5.56 0.28
    -7 2 -3 7.08 1.34
    -7 2 -3 5.93 1.91
    -7 2 -3 6.57 1.37
    -7 -2 -3 5.66 1.26
    -7 -2 -3 6.76 2.18
    -7 2 -4 37.77 2.38
    -7 2 -4 37.99 3.71
    -7 2 -4 41.74 2.81
    -7 -2 -4 40.39 2.48
    -7 -2 -4 45.56 3.77
    -7 -2 -5 174.92 6.76
    -7 2 -5 175.1 5.69
    -7 2 -5 175.08 5.82
    -7 -2 -5 173.01 6.27
    -7 2 -5 164.53 7.21
    -7 2 -6 198.02 8.52
    -7 2 -6 194.24 7
    -7 -2 -6 195.83 7.67
    -7 -2 -6 199.78 6.69
    -7 2 -6 202.64 6.87
    -7 2 -7 8.49 1.61
    -7 2 -7 8.06 2.23
    -7 -2 -7 10.76 1.63
    -7 -2 -7 7.46 2.03
    -7 2 -7 4.85 1.9
    -7 -2 -8 83.12 4.78
    -7 2 -8 82.14 5.4
    -7 2 -8 89.1 4.41
    -7 2 -8 94.57 4.79
    -7 -2 -8 91.62 4.45
    -7 -2 -8 91.73 2.77
    -7 2 -9 68.56 4.52
    -7 2 -9 82.34 5.18
    -7 2 -9 81.84 4.45
    -7 -2 -9 76.9 4.69
    -7 -2 -9 77.23 4.64
    -7 -2 -9 83.08 2.55
    -7 2 -10 7.68 1.79
    -7 2 -10 8.37 2.48
    -7 2 -10 8.76 2.17
    -7 -2 -10 9.9 2.25
    -7 -2 -10 10.02 2.4
    -7 2 -11 20.73 2.81
    -7 2 -11 18.63 3.08
    -7 -2 -11 22.08 2.82
    -7 -2 -11 19.62 3.32
    -7 2 -11 15.57 2.17
    -7 2 -12 4.84 2.84
    -7 2 -12 3.6 1.79
    -7 -2 -12 3.3 1.91
    -7 -2 -12 3.8 2.56
    -7 2 -13 84.94 6.42
    -7 2 -13 97.85 6
    -7 -2 -13 100.39 6.63
    -7 -2 -13 103.19 5.93
    -7 2 -14 134.61 8.27
    -7 2 -14 135.59 7.47
    -7 -2 -14 141.55 7.07
    -7 -2 -14 154.3 7.63
    -7 2 -15 22.67 4.12
    -7 2 -15 18.17 4.04
    -7 -2 -15 20.08 3.55
    -7 3 17 55.17 5.93
    -7 -3 17 51.26 6.2
    -7 3 16 240.84 11
    -7 -3 16 246.29 13
    -7 3 15 30.27 3.68
    -7 -3 15 35.39 5.77
    -7 3 14 -0.1 2
    -7 -3 14 2.02 2.21
    -7 3 13 12.76 3.04
    -7 -3 13 13.48 3.37
    -7 3 12 59.03 3.92
    -7 -3 12 62.63 6.25
    -7 -3 11 6.3 2.78
    -7 3 11 10.33 2.44
    -7 3 10 5.58 1.8
    -7 -3 10 7.66 2.6
    -7 -3 9 207.54 9.53
    -7 3 9 204.23 7.44
    -7 3 8 29.46 2.46
    -7 -3 8 28.28 4.55
    -7 3 7 478.49 15.75
    -7 -3 7 481.3 18.71
    -7 3 6 54.55 3.42
    -7 -3 6 61.53 4.35
    -7 3 5 16.82 1.78
    -7 -3 5 15.73 2.7
    -7 3 4 186.99 6.03
    -7 -3 4 178.6 7.6
    -7 3 3 32.62 2.1
    -7 -3 3 39.38 4.01
    -7 -3 3 34.4 1.32
    7 3 -2 5.99 0.7
    -7 3 2 4.6 1.41
    -7 -3 2 3.84 0.69
    -7 -3 2 4.15 1.83
    7 3 -1 1.72 0.5
    -7 3 1 1.96 1.73
    -7 3 1 0.62 1.15
    -7 -3 1 3.5 1.62
    -7 -3 1 1.37 0.62
    7 3 0 679.3 19.12
    -7 3 0 776.3 34.48
    -7 3 0 672.92 23.34
    -7 3 0 687.88 22.25
    -7 -3 0 670.21 25.66
    -7 -3 0 668.36 20.22
    7 3 1 242.98 5.37
    -7 3 -1 238.77 7.33
    -7 3 -1 251.49 12.41
    -7 3 -1 246.26 9.26
    -7 -3 -1 231.52 8.96
    -7 -3 -1 252.29 6.85
    7 3 2 96.84 2.06
    -7 3 -2 98.79 4.1
    -7 3 -2 95.04 5.49
    -7 3 -2 103.1 4.15
    -7 -3 -2 106.52 3.12
    -7 -3 -2 97.66 4.83
    7 3 3 197.81 4.13
    -7 3 -3 207.72 6.31
    -7 3 -3 184.33 7.66
    -7 3 -3 205.97 7
    -7 -3 -3 204.68 5.7
    -7 -3 -3 200.75 7.67
    7 3 4 61.51 1.34
    -7 3 -4 73.36 5.22
    -7 3 -4 61.75 3.86
    -7 3 -4 64.49 3.32
    -7 -3 -4 61.59 2.56
    -7 -3 -4 60.72 4.01
    7 3 5 203.78 4.26
    -7 3 -5 216.68 6.71
    -7 3 -5 199.82 9.41
    -7 3 -5 219.98 7.3
    -7 -3 -5 206.33 9.18
    -7 -3 -5 224.83 7.36
    7 3 6 53.33 1.21
    -7 3 -6 57.08 3.3
    -7 3 -6 53.71 2.83
    -7 3 -6 62.02 4.33
    -7 -3 -6 57.94 3.58
    -7 -3 -6 59.27 3.26
    7 3 7 243.37 5.34
    -7 3 -7 254.75 10.89
    -7 3 -7 248.27 8.55
    -7 3 -7 246.91 7.94
    -7 -3 -7 239.83 10.51
    -7 -3 -7 258.2 8.17
    -7 3 -8 195.22 6.48
    -7 3 -8 171.93 9.33
    -7 3 -8 222.65 8.86
    -7 -3 -8 184.31 7.96
    -7 -3 -8 194.73 7.03
    -7 3 -9 27.51 2.34
    -7 3 -9 24.14 3.48
    -7 3 -9 28.75 3.15
    -7 -3 -9 34.65 2.56
    -7 -3 -9 25.59 3.06
    -7 3 -10 26.5 2.9
    -7 3 -10 24.42 3.68
    -7 -3 -10 27.17 3.23
    -7 -3 -10 36.41 2.86
    -7 3 -10 23.02 3.28
    -7 -3 -11 18.4 2.52
    -7 3 -11 18.59 3.43
    -7 3 -11 19.72 3.31
    -7 -3 -11 16.37 2.94
    -7 3 -12 141.68 8
    -7 -3 -12 136.24 6.52
    -7 -3 -12 145.97 6.54
    -7 3 -12 121.95 6.46
    -7 3 -13 19.43 4.12
    -7 3 -13 17.83 4.02
    -7 -3 -13 20.43 2.97
    -7 -3 -13 20.56 3.16
    -7 3 -14 7.62 4.18
    -7 3 -14 6.25 3.28
    -7 -3 -14 7.73 3.06
    -7 -3 -14 8.52 2.48
    -7 -3 -15 156.99 6.53
    -7 3 -15 169.52 12.36
    -7 3 -15 167.23 10.44
    -7 -3 -15 173.18 8.5
    -7 4 16 13.66 3.09
    -7 -4 16 22.11 4.28
    -7 4 15 11.2 2.54
    -7 -4 15 10.69 4.48
    -7 -4 14 1.53 2.43
    -7 4 14 1.13 1.97
    -7 4 13 5.65 2.25
    -7 -4 13 6.1 3
    -7 4 12 33.81 3.37
    -7 -4 12 22.79 4.17
    -7 4 11 121.69 6.02
    -7 -4 11 127.06 7.5
    -7 -4 10 39.2 4.3
    -7 4 10 34.27 2.65
    -7 4 9 123.19 5.51
    -7 -4 9 120.2 6.96
    -7 4 8 26.53 2.51
    -7 -4 8 29.97 3.82
    -7 4 7 35.78 2.67
    -7 -4 7 30.66 3.86
    -7 -4 6 89.84 5.62
    -7 4 6 89.01 3.98
    -7 4 5 62.51 3.1
    -7 -4 5 59.77 4.57
    -7 4 4 19.99 1.76
    -7 -4 4 18.45 3.73
    -7 4 3 44.25 2.39
    -7 -4 3 48.88 3.75
    -7 -4 3 38.45 1.24
    7 4 -2 0.49 0.61
    -7 4 2 -0.47 1.36
    -7 4 2 0.61 0.78
    -7 -4 2 3.01 1.48
    -7 -4 2 0.58 0.47
    7 4 -1 214.06 5.32
    -7 4 1 220.43 8.42
    -7 4 1 224.87 7.07
    -7 -4 1 225.48 8.91
    -7 -4 1 220.33 5.5
    7 4 0 1.37 0.53
    -7 4 0 2.34 2.5
    -7 4 0 1.73 1.02
    -7 4 0 2.07 1.7
    -7 -4 0 0.5 1.62
    -7 -4 0 0.58 0.66
    7 4 1 269.87 6.42
    -7 4 -1 329.23 18.2
    -7 4 -1 281.09 7.9
    -7 4 -1 265.39 9.37
    -7 -4 -1 253.83 10.13
    -7 -4 -1 276.97 7.58
    7 4 2 211.71 4.8
    -7 4 -2 211.95 7.66
    -7 4 -2 213.11 6.74
    -7 4 -2 225.05 10.95
    -7 -4 -2 208.95 5.66
    -7 -4 -2 207.45 8.34
    7 4 3 7.66 0.62
    -7 4 -3 5.24 3.12
    -7 4 -3 7.87 2.22
    -7 4 -3 9.42 1.52
    -7 -4 -3 6.27 1.09
    -7 -4 -3 5.96 2.08
    7 4 4 350.66 8.41
    -7 4 -4 390.53 17.63
    -7 4 -4 366.24 11.41
    -7 4 -4 353.96 11.84
    -7 -4 -4 351.53 10.93
    -7 -4 -4 350.1 12.94
    7 4 5 6.09 0.55
    -7 4 -5 6.76 2.48
    -7 4 -5 5.33 1.53
    -7 4 -5 7.11 1.78
    -7 -4 -5 7.35 2.02
    -7 -4 -5 5.28 1.27
    7 4 6 40 1.15
    -7 4 -6 40.61 4.19
    -7 4 -6 46.87 3.63
    -7 4 -6 35.35 2.21
    -7 -4 -6 40.42 3.53
    -7 -4 -6 43.64 2.86
    7 4 7 37.01 1.21
    -7 4 -7 39.95 2.34
    -7 4 -7 44.82 4.77
    -7 4 -7 48.44 4.06
    -7 -4 -7 35.09 3.39
    -7 -4 -7 38.76 2.97
    7 4 8 0.71 0.47
    -7 4 -8 -0.22 2.3
    -7 4 -8 1.08 1.49
    -7 -4 -8 1.05 0.48
    -7 -4 -8 0.88 1.59
    -7 -4 -8 0.43 1.23
    -7 4 -8 0.06 1.02
    7 4 9 236.98 5.72
    -7 4 -9 236.37 8.2
    -7 4 -9 208.47 8.63
    -7 -4 -9 211.99 5.07
    -7 -4 -9 225.45 8
    -7 -4 -9 225.72 9.28
    -7 4 -9 235.01 10.81
    -7 4 -10 4.62 3.2
    -7 4 -10 5.51 1.97
    -7 -4 -10 3.91 1.9
    -7 -4 -10 2.45 1.58
    -7 -4 -10 1.78 0.54
    -7 4 -11 60.88 5.89
    -7 4 -11 64.99 5.58
    -7 -4 -11 53.77 4.4
    -7 -4 -11 62.41 3.99
    -7 4 -12 -1.41 2.99
    -7 4 -12 3.57 2.11
    -7 -4 -12 4.64 1.89
    -7 -4 -12 1.9 2.11
    -7 4 -13 24.03 5.84
    -7 4 -13 20.38 3.77
    -7 -4 -13 17.89 3.2
    -7 -4 -13 24.78 3.8
    -7 4 -14 25.74 5.4
    -7 4 -14 23.97 4.18
    -7 -4 -14 31.53 4.35
    -7 -4 -14 28.02 3.64
    -7 4 -15 32.04 6.05
    -7 4 -15 20.11 5.32
    -7 -4 -15 32.56 3.9
    -7 -4 -15 35.05 4.75
    -7 5 16 5.22 2.14
    -7 -5 16 5.45 4.2
    -7 5 15 24.92 3.69
    -7 -5 15 26.79 4.9
    -7 5 14 71.23 4.13
    -7 -5 14 75.65 6.69
    -7 -5 13 13.87 3.91
    -7 5 13 19.01 2.77
    -7 5 12 156.74 6.78
    -7 -5 12 147.86 10.46
    -7 5 11 3.88 1.43
    -7 -5 11 5.29 2.72
    -7 5 10 39.14 2.89
    -7 -5 10 35.25 4.51
    -7 -5 9 -0.39 2.27
    -7 5 9 2.65 1.1
    -7 5 8 10.35 1.7
    -7 -5 8 11.67 3.7
    -7 5 7 0.87 1.03
    -7 -5 7 -0.04 1.83
    -7 5 6 42.32 2.41
    -7 -5 6 46.81 4.22
    -7 -5 5 -0.42 1.57
    -7 5 5 0.2 0.81
    -7 5 4 121.03 3.7
    -7 -5 4 115.89 6.53
    7 5 -3 38.77 1.86
    -7 5 3 46.34 3.57
    -7 5 3 41.92 1.8
    -7 -5 3 45.25 3.85
    -7 -5 3 39.6 1.23
    7 5 -2 119.5 3.46
    -7 5 2 129.53 6.79
    -7 5 2 121.08 3.53
    -7 -5 2 120.22 7.12
    -7 -5 2 120.49 2.95
    7 5 -1 8.57 0.77
    -7 5 1 8.26 1.25
    -7 5 1 10.78 2.07
    -7 -5 1 8.69 2.48
    -7 -5 1 8.21 0.89
    7 5 0 216.69 5.45
    -7 5 0 213.52 8.49
    -7 -5 0 216.35 9.03
    -7 -5 0 221.88 5.81
    -7 5 0 224.9 6.6
    7 5 1 1.18 0.58
    -7 5 -1 1.65 0.93
    -7 5 -1 1.12 3.05
    -7 -5 -1 0.69 1.7
    -7 -5 -1 1.09 0.8
    -7 5 -1 1.08 1.52
    7 5 2 306.7 7.54
    -7 5 -2 339.4 21.37
    -7 5 -2 299.28 11.81
    -7 5 -2 306.51 9.13
    -7 -5 -2 311.14 11.65
    -7 -5 -2 299.87 8.85
    7 5 3 115.33 2.73
    -7 5 -3 112.45 3.95
    -7 5 -3 101.4 5.07
    -7 -5 -3 104.55 5.78
    -7 5 -3 106.66 8.33
    7 5 4 58.95 1.63
    -7 5 -4 57.74 2.68
    -7 5 -4 52.02 6.25
    -7 5 -4 50.47 3.47
    -7 -5 -4 51.89 4.09
    7 5 5 17.09 0.89
    -7 5 -5 19.58 3.91
    -7 5 -5 24.02 3.1
    -7 -5 -5 14.69 2.82
    -7 5 -5 16.05 1.78
    7 5 6 170.82 4.09
    -7 5 -6 175.42 5.86
    -7 5 -6 179.03 10.18
    -7 5 -6 156.94 6.95
    -7 -5 -6 168.06 7.36
    7 5 7 22.95 1.04
    -7 5 -7 26.82 3.96
    -7 5 -7 24.45 2.98
    -7 -5 -7 24 3.06
    -7 5 -7 30.09 2.16
    7 5 8 177.37 4.29
    -7 5 -8 179.25 5.11
    -7 5 -8 178.63 7.9
    -7 -5 -8 182.44 7.89
    -7 -5 -8 179.82 6.58
    -7 5 -8 185.35 10.23
    7 5 9 50.77 1.75
    -7 5 -9 43.94 5.94
    -7 5 -9 50.94 4.66
    -7 -5 -9 47.64 1.85
    -7 -5 -9 53.07 3.5
    -7 -5 -9 44.53 4.03
    7 5 10 205.38 5.35
    -7 5 -10 228.84 12.9
    -7 5 -10 232.7 11.7
    -7 -5 -10 206.22 5.55
    -7 -5 -10 209.21 8.95
    -7 -5 -10 213.64 8.57
    7 5 11 77.19 2.41
    -7 5 -11 69.21 6.53
    -7 5 -11 71.45 5.6
    -7 -5 -11 76.65 2.43
    -7 -5 -11 78.56 5.09
    -7 -5 -11 75.68 4.72
    -7 5 -12 168.57 10.62
    -7 5 -12 205.95 12.01
    -7 -5 -12 201.5 9.4
    -7 -5 -12 191.11 8.85
    -7 -5 -12 179.55 4.74
    -7 5 -13 0.47 2.62
    -7 5 -13 1.19 2.36
    -7 -5 -13 -0.44 1.8
    -7 -5 -13 2.1 1.79
    -7 5 -14 -1.73 2.81
    -7 5 -14 -0.6 2.4
    -7 -5 -14 0.74 1.86
    -7 -5 -14 0.48 1.94
    -7 6 15 13.55 2.84
    -7 -6 15 13.64 4.07
    -7 -6 14 109.2 8.3
    -7 6 14 108.35 5.66
    -7 6 13 -0.45 1.32
    -7 -6 13 1.74 2.18
    -7 6 12 8.49 1.62
    -7 -6 12 10.13 3.47
    -7 6 11 2.38 1.15
    -7 -6 11 4.03 2.55
    -7 -6 10 22.38 3.82
    -7 6 10 18.67 2.11
    -7 6 9 27.56 1.8
    -7 -6 9 32.58 4.08
    -7 6 8 43.3 2.22
    -7 -6 8 51.26 4.75
    -7 6 7 248.07 7.47
    -7 -6 7 253.02 11.04
    -7 -6 6 153.02 8.2
    -7 6 6 161.45 5.04
    -7 6 5 1.7 0.89
    -7 -6 5 1.46 2.01
    -7 6 4 102.11 5.51
    -7 6 4 100.98 3.2
    -7 -6 4 103.81 6.02
    -7 -6 4 90.06 2.01
    7 6 -3 74.72 2.49
    -7 6 3 82.07 2.66
    -7 -6 3 73.6 5.11
    -7 -6 3 72.76 1.86
    -7 6 3 77.83 4.99
    7 6 -2 5.8 1
    -7 6 2 4.78 0.96
    -7 6 2 3.7 2.51
    -7 -6 2 1.67 2.22
    7 6 -1 691.55 20.71
    -7 6 1 707.05 26.05
    -7 -6 1 700.13 26.54
    -7 6 1 715.81 22.02
    7 6 0 6.35 0.93
    -7 6 0 4.74 1.02
    -7 6 0 5.38 2.01
    -7 -6 0 5.42 2.32
    7 6 1 371.74 9.8
    -7 6 -1 375.39 13.47
    -7 6 -1 371.69 10.48
    -7 -6 -1 352.88 13.45
    7 6 2 119.84 3.19
    -7 6 -2 104.46 8.48
    -7 6 -2 124.53 3.8
    -7 -6 -2 115.18 6.13
    -7 6 -2 118.58 5.86
    7 6 3 88.47 2.5
    -7 6 -3 90.32 3.17
    -7 6 -3 94.48 10.34
    -7 6 -3 94.71 4.9
    -7 -6 -3 84.81 5.39
    7 6 4 355.56 9.14
    -7 6 -4 313.61 19.84
    -7 6 -4 356.49 9.86
    -7 6 -4 365.53 13.47
    -7 -6 -4 347.66 13.34
    7 6 5 213.68 5.31
    -7 6 -5 207.74 13.86
    -7 6 -5 198.12 9.82
    -7 -6 -5 211.87 8.8
    -7 6 -5 208.84 6.36
    7 6 6 119.64 3.21
    -7 6 -6 126.7 4.42
    -7 6 -6 110.36 8.74
    -7 6 -6 118.68 6.73
    -7 -6 -6 119.28 6.34
    7 6 7 344.36 8.9
    -7 6 -7 338.38 19.42
    -7 6 -7 320.8 13.26
    -7 -6 -7 348.49 13.54
    7 6 8 10.99 1.05
    -7 6 -8 12.27 2.72
    -7 6 -8 12.5 5.37
    -7 -6 -8 11.03 2.63
    7 6 9 18.09 1.16
    -7 6 -9 22.49 5.49
    -7 6 -9 23.83 3.64
    -7 -6 -9 17.63 2.93
    7 6 10 7.44 1.04
    -7 6 -10 11.44 3.55
    -7 6 -10 6.15 3.75
    -7 -6 -10 10.75 2.59
    7 6 11 65.8 2.28
    -7 6 -11 58.73 7.11
    -7 6 -11 79.43 6.27
    -7 -6 -11 57.67 2.43
    -7 -6 -11 56.45 4.82
    7 6 12 15.29 1.31
    -7 6 -12 14.46 4.89
    -7 6 -12 14.13 4.02
    -7 -6 -12 11 1.26
    -7 -6 -12 16.76 2.94
    -7 6 -13 5.67 4.45
    -7 6 -13 5.72 4.29
    -7 -6 -13 7.61 1.05
    -7 -6 -13 6.19 2.56
    -7 -6 -13 9.57 3.1
    -7 6 -14 17.72 5.65
    -7 6 -14 18.76 4.44
    -7 -6 -14 17.87 3.26
    -7 -6 -14 17.77 4.03
    -7 7 15 90.91 5.15
    -7 -7 15 103.53 8.37
    -7 -7 14 -2.51 2.38
    -7 7 14 0.53 1.36
    -7 7 13 3.47 1.59
    -7 -7 13 1.63 3.66
    -7 7 12 1.67 1.36
    -7 -7 12 2.25 3.32
    -7 7 11 119.75 4.62
    -7 -7 11 118.06 8.21
    -7 7 10 1.24 1.07
    -7 -7 10 0.76 2.93
    -7 7 9 85.44 3.27
    -7 -7 9 96.01 6.68
    -7 7 8 0.36 0.76
    -7 -7 8 -0.12 2
    -7 7 7 98.78 3.28
    -7 -7 7 98.41 6.6
    -7 -7 6 4.64 2.68
    -7 7 6 7.41 1.02
    -7 7 5 210.26 5.58
    -7 -7 5 195.51 9.77
    7 7 -4 60.41 2.46
    -7 7 4 54.03 4.53
    -7 7 4 60.66 2.03
    -7 -7 4 56.49 4.86
    7 7 -3 13.23 1.27
    -7 7 3 14.94 2.71
    -7 -7 3 13.41 3.03
    -7 7 3 12.83 1.04
    7 7 -2 9.34 1.29
    -7 7 2 9.4 1
    -7 7 2 9.4 2.46
    -7 -7 2 9.02 2.78
    7 7 -1 3.26 1.02
    -7 7 1 2.6 2
    -7 -7 1 3.73 2.73
    -7 7 1 3.55 0.77
    7 7 0 106.51 3.38
    -7 7 0 102.53 2.98
    -7 7 0 102.11 5.42
    -7 -7 0 96.29 6.95
    7 7 1 10.82 1.18
    -7 7 -1 11.52 1.03
    -7 7 -1 12.44 2.52
    -7 -7 -1 9.8 2.67
    7 7 2 1.72 0.75
    -7 7 -2 1.53 0.66
    -7 7 -2 0.62 1.72
    -7 -7 -2 0.54 1.81
    7 7 3 335.85 9.15
    -7 7 -3 344.03 13.63
    -7 -7 -3 318.07 12.66
    -7 7 -3 353.93 9.69
    7 7 4 5.55 0.88
    -7 7 -4 8.08 5.29
    -7 7 -4 5.86 0.83
    -7 -7 -4 2.24 2.25
    -7 7 -4 2.74 2.76
    7 7 5 200.8 5.28
    -7 7 -5 203.3 17.35
    -7 7 -5 176.97 8.31
    -7 -7 -5 191.82 9.82
    7 7 6 0.4 0.53
    -7 7 -6 -1.47 3.08
    -7 -7 -6 0.93 1.68
    -7 7 -6 0.13 1.8
    7 7 7 30.92 1.52
    -7 7 -7 29.2 6.96
    -7 7 -7 29.05 3.79
    -7 -7 -7 24.1 3.59
    7 7 8 20.08 1.32
    -7 7 -8 21.3 6.16
    -7 7 -8 16.37 3.95
    -7 -7 -8 15.51 3.16
    7 7 9 113.46 3.41
    -7 7 -9 103.45 9.89
    -7 7 -9 108.85 8.75
    -7 -7 -9 104.5 6.38
    7 7 10 3.49 0.91
    -7 7 -10 1.43 2.7
    -7 7 -10 4.74 4.03
    -7 -7 -10 0.97 2.05
    7 7 11 0.94 0.82
    -7 7 -11 1.48 3.5
    -7 7 -11 3.57 2.72
    -7 -7 -11 -0.31 1.84
    7 7 12 15.42 1.41
    -7 7 -12 18.65 7.24
    -7 7 -12 11.91 4.09
    -7 -7 -12 11.43 1.46
    -7 -7 -12 16.32 3.1
    7 7 13 73.99 2.92
    -7 7 -13 67.91 10.26
    -7 7 -13 64.54 8.74
    -7 -7 -13 64.39 2.7
    -7 -7 -13 84.7 5.13
    -7 -8 14 50.29 6.42
    7 -8 -13 89.51 3.12
    -7 -8 13 98.85 7.73
    7 -8 -12 16.93 1.72
    -7 -8 12 15.3 4.06
    7 -8 -11 40.65 2.24
    -7 -8 11 41.21 5.5
    7 -8 -10 11.97 1.56
    -7 -8 10 9.25 3.73
    7 -8 -9 9.95 1.42
    -7 -8 9 6.54 3.37
    7 -8 -8 11.05 1.1
    -7 -8 8 10.42 3.28
    7 -8 -7 39.92 1.9
    -7 -8 7 44.46 5.81
    7 -8 -6 14.8 1.16
    -7 -8 6 13.41 3.27
    7 -8 -5 189.06 4.95
    7 8 -5 202.14 6.96
    -7 8 5 204.59 10.95
    -7 -8 5 202.45 9.95
    7 8 -4 197.22 6.54
    7 -8 -4 175.85 4.46
    -7 8 4 194.73 8.83
    -7 -8 4 182.26 9.18
    7 8 -3 97.22 3.36
    7 -8 -3 92 2.29
    -7 8 3 98.03 2.52
    -7 8 3 105.33 5.93
    -7 -8 3 114.9 6.62
    7 8 -2 335.2 9.55
    -7 8 2 341.02 8.61
    -7 8 2 325 13.15
    -7 -8 2 333.31 13.49
    7 8 -1 3.16 1.12
    -7 8 1 3.55 0.7
    -7 8 1 2.34 2.06
    -7 -8 1 7.11 2.28
    7 8 0 17.5 1.52
    -7 8 0 17.2 1.03
    -7 8 0 20.32 2.79
    -7 -8 0 19.05 3.15
    7 8 1 46.29 1.9
    -7 8 -1 51.82 1.68
    -7 8 -1 59.55 5.02
    -7 -8 -1 43.81 4.37
    7 8 2 462.79 13.45
    -7 8 -2 484.41 13.32
    -7 8 -2 434.81 17.5
    -7 -8 -2 457.73 18.04
    7 8 3 1.95 0.85
    -7 8 -3 2.12 2.01
    -7 -8 -3 0.48 1.92
    7 8 4 258.44 7.12
    -7 8 -4 244.34 10.97
    -7 -8 -4 257.98 10.53
    7 8 5 75.4 2.71
    -7 8 -5 79.84 11.37
    -7 8 -5 83.39 7
    -7 -8 -5 70.96 4.86
    7 8 6 182.28 5.26
    -7 8 -6 184.78 18.21
    -7 -8 -6 180.67 8.17
    -7 8 -6 189.39 10.72
    7 8 7 1.95 0.71
    -7 8 -7 0.61 5.62
    -7 8 -7 1.04 2.71
    -7 -8 -7 3.14 1.94
    7 8 8 0.86 0.81
    -7 8 -8 2.21 4.66
    -7 8 -8 2.19 2.45
    -7 -8 -8 0.22 1.73
    7 8 9 0.99 0.87
    -7 8 -9 3.8 4.34
    -7 8 -9 1.97 3.03
    -7 -8 -9 2.03 1.97
    7 8 10 67.89 2.74
    -7 8 -10 60.1 6.22
    -7 8 -10 70.63 13.18
    -7 -8 -10 72.86 6.04
    7 8 11 58.88 2.66
    -7 8 -11 45.8 10.45
    -7 8 -11 62 8.32
    -7 -8 -11 61.59 4.9
    7 8 12 47.21 2.36
    -7 8 -12 37.41 7.99
    -7 8 -12 44.65 6.53
    -7 -8 -12 42.59 4.5
    7 8 13 1.27 0.82
    -7 8 -13 3.23 4.12
    -7 8 -13 0.81 2.99
    -7 -8 -13 1.4 1.07
    -7 -8 -13 0.17 1.95
    7 -9 -13 11.41 2.1
    -7 -9 13 19.63 5.31
    7 -9 -12 233.91 8.27
    -7 -9 12 241.67 15.78
    7 -9 -11 0.4 0.89
    -7 -9 11 -0.93 2.44
    7 -9 -10 509.47 16.46
    -7 -9 10 525.37 23.36
    7 -9 -9 44.91 1.99
    -7 -9 9 37.23 5.11
    7 -9 -8 1.05 0.85
    -7 -9 8 1.61 2.33
    7 -9 -7 3.31 0.91
    -7 -9 7 5.82 2.68
    7 -9 -6 374.4 10.39
    7 9 -6 388.61 12.38
    -7 9 6 382.01 14.07
    -7 -9 6 364.3 16.59
    7 -9 -5 0.78 0.66
    7 9 -5 0.8 1.04
    -7 9 5 0.8 1.96
    -7 -9 5 1.08 2.68
    7 9 -4 109.04 4.4
    7 -9 -4 93.62 2.62
    -7 9 4 106.45 6.3
    -7 -9 4 94.34 7.85
    7 9 -3 75.65 3.48
    -7 9 3 78.03 5.4
    -7 -9 3 73.93 5.87
    7 9 -2 133.92 4.3
    -7 9 2 132.61 7.28
    -7 -9 2 124.64 7.16
    7 9 -1 22.89 1.61
    -7 9 1 26.14 3.38
    -7 -9 1 26.05 3.69
    7 9 0 109.06 3.97
    -7 9 0 114.46 6.31
    -7 -9 0 106.9 6.18
    7 9 1 25.02 1.52
    -7 9 -1 22 3.58
    -7 -9 -1 21.3 3.36
    7 9 2 75.81 2.61
    -7 9 -2 72.21 5.18
    -7 -9 -2 70.68 5.15
    7 9 3 9.61 1.12
    -7 9 -3 13.98 3.01
    -7 -9 -3 10.32 2.66
    7 9 4 0.55 0.7
    -7 9 -4 1.67 1.89
    -7 -9 -4 0.87 1.76
    7 9 5 34.65 1.68
    -7 -9 -5 34.05 3.7
    -7 9 -5 38 4.55
    7 9 6 82.77 3.11
    -7 9 -6 77.01 7.6
    -7 -9 -6 82.76 5.31
    7 9 7 12.81 1.16
    -7 9 -7 15.24 9.83
    -7 9 -7 13.12 3.38
    -7 -9 -7 12.84 2.9
    7 9 8 2.29 1
    -7 9 -8 2.55 2.76
    -7 -9 -8 2.46 2.55
    -7 9 -8 2.83 6.08
    7 9 9 0.22 0.82
    -7 9 -9 8.83 6.32
    -7 9 -9 2.7 2.29
    -7 -9 -9 -1.87 1.62
    7 9 10 99.9 3.79
    -7 9 -10 82 12.74
    -7 9 -10 100.39 8.27
    -7 -9 -10 111.1 6.24
    7 9 11 1.42 0.99
    -7 9 -11 2.24 4.51
    -7 9 -11 -0.12 1.07
    -7 -9 -11 0.82 2.44
    7 9 12 63.12 3
    -7 9 -12 55.01 11.92
    -7 9 -12 65.07 9.41
    -7 -9 -12 62.74 5
    7 -10 -12 5.56 1.61
    -7 -10 12 6.43 3.64
    7 -10 -11 178.11 6.27
    -7 -10 11 178.39 10.95
    7 -10 -10 0.82 1.09
    -7 -10 10 3.25 2.7
    7 -10 -9 5.86 1.08
    -7 -10 9 10.11 3.17
    7 -10 -8 4.95 0.93
    -7 -10 8 5.26 2.97
    7 -10 -7 14.53 1.34
    7 10 -7 15.44 2.38
    -7 -10 7 15.79 3.6
    7 -10 -6 6.11 0.88
    7 10 -6 5.73 1.56
    -7 10 6 7.5 2.94
    -7 -10 6 5.15 3.6
    7 -10 -5 28.17 1.45
    7 10 -5 36.65 2.73
    -7 10 5 28.47 4.1
    -7 -10 5 32.51 4.33
    7 -10 -4 19.95 1.13
    7 10 -4 22.52 2.27
    -7 10 4 21.9 3.61
    -7 -10 4 23 3.66
    7 -10 -3 215.72 5.47
    7 10 -3 223.48 7.06
    -7 10 3 225.17 10.51
    -7 -10 3 219.47 10.83
    7 10 -2 99.83 3.74
    -7 10 2 114.2 6.32
    -7 -10 2 96.9 6.43
    7 10 -1 75.83 3.47
    -7 10 1 71.43 6.57
    -7 -10 1 73.33 5.43
    7 10 0 47.16 2.32
    -7 10 0 57.74 4.78
    -7 -10 0 49.24 4.51
    7 10 1 24.32 1.67
    -7 10 -1 25.9 3.57
    -7 -10 -1 25.1 3.48
    7 10 2 96.67 3.82
    -7 10 -2 97.78 6.6
    -7 -10 -2 90.37 6.09
    7 10 3 5.99 1.27
    -7 10 -3 9.77 2.82
    -7 -10 -3 5.21 2.94
    7 10 4 3.44 0.96
    -7 10 -4 4.44 3.09
    -7 -10 -4 4.25 2.18
    7 10 5 0.15 0.86
    -7 10 -5 -0.05 2.57
    -7 -10 -5 1.05 1.68
    7 10 6 69.21 2.57
    -7 10 -6 68.56 6.2
    -7 -10 -6 61.68 4.95
    7 10 7 13 1.3
    -7 10 -7 12.69 4.14
    -7 -10 -7 12.29 2.93
    7 10 8 10.43 1.52
    -7 10 -8 9.17 3.95
    -7 -10 -8 7.11 3.37
    7 10 9 33.42 2.25
    -7 10 -9 17.49 11.4
    -7 10 -9 30.85 5.54
    -7 -10 -9 30.38 3.91
    7 10 10 78.77 2.95
    -7 10 -10 67.98 19.83
    -7 10 -10 76.11 7.67
    -7 -10 -10 69.32 5.55
    7 10 11 59.65 3.1
    -7 10 -11 68.09 8.3
    -7 -10 -11 70.8 5.13
    -7 -11 11 52.18 6.25
    7 -11 -10 3.91 1.34
    -7 -11 10 4.75 3.19
    7 -11 -9 106.01 4.01
    -7 -11 9 106.7 8.01
    7 11 -8 30.05 2.88
    7 -11 -8 33.98 2.03
    -7 -11 8 30.71 4.94
    7 -11 -7 32.08 1.85
    7 11 -7 37.07 3.27
    -7 -11 7 31.92 4.84
    7 -11 -6 16.02 1.43
    7 11 -6 20.12 2.57
    -7 11 6 23.1 3.68
    -7 -11 6 18.83 4.75
    7 -11 -5 97.54 3.09
    7 11 -5 103.48 4.4
    -7 11 5 108.53 7.09
    -7 -11 5 100.11 6.85
    7 -11 -4 240.67 6.51
    7 11 -4 262.52 9.37
    -7 11 4 252.74 11.79
    -7 -11 4 242.16 12.11
    7 11 -3 3.5 1.26
    7 -11 -3 2.3 0.76
    -7 -11 3 3.84 2.45
    7 11 -2 34.48 2.68
    -7 11 2 35.09 4.2
    -7 -11 2 30.79 4.29
    7 11 -1 137.5 4.71
    -7 11 1 134.97 7.56
    -7 -11 1 135.13 7.29
    7 11 0 0.48 1.13
    -7 11 0 1.7 2.02
    -7 -11 0 0.34 2.43
    7 11 1 0 1.07
    -7 -11 -1 1.61 1.84
    -7 11 -1 2.17 1.94
    7 11 2 72.96 2.93
    -7 11 -2 79.7 6.19
    -7 -11 -2 70.59 5.56
    7 11 3 20.43 1.64
    -7 11 -3 20.81 3.77
    -7 -11 -3 18.18 3.22
    7 11 4 11.53 1.57
    -7 11 -4 7.36 3.09
    -7 -11 -4 5.28 2.78
    7 11 5 56.67 2.78
    -7 11 -5 51.43 5.83
    -7 -11 -5 46.04 4.58
    7 11 6 21.11 1.96
    -7 11 -6 19.03 4.39
    -7 -11 -6 16.65 3.19
    7 11 7 48.51 2.27
    -7 11 -7 44.11 6.38
    -7 -11 -7 37.69 4.39
    7 11 8 31.54 1.99
    -7 11 -8 27.01 5.53
    -7 -11 -8 30.18 3.93
    7 11 9 47.84 2.82
    -7 11 -9 39.06 6.56
    -7 -11 -9 37.57 4.47
    7 12 -9 15.18 2.78
    7 -12 -9 9.46 1.58
    -7 -12 9 9.34 3.98
    7 -12 -8 62.42 2.93
    7 12 -8 67.7 4.66
    -7 -12 8 60.31 7.43
    7 -12 -7 7.23 1.07
    7 12 -7 7.16 1.8
    -7 12 7 10.17 3.2
    -7 -12 7 5.86 4.04
    7 12 -6 89.57 4.23
    7 -12 -6 85.91 3.11
    -7 12 6 87.33 6.9
    -7 -12 6 87 7.19
    7 -12 -5 5.71 1.03
    7 12 -5 5.04 1.62
    -7 12 5 6.56 2.81
    -7 -12 5 2.38 2.77
    7 12 -4 1.83 1.73
    7 -12 -4 2.88 0.77
    -7 12 4 1.35 2.51
    -7 -12 4 2.44 2.6
    7 -12 -3 4.78 0.89
    7 12 -3 6.52 1.81
    -7 12 3 6.92 3.48
    -7 -12 3 2.45 2.82
    7 12 -2 5.62 1.67
    -7 12 2 3.19 2.65
    -7 -12 2 6.4 3.33
    7 12 -1 10.82 1.67
    -7 12 1 12.73 3.9
    -7 -12 1 8.76 3.03
    7 12 0 75.76 3.77
    -7 12 0 66.05 5.8
    -7 -12 0 71.78 5.48
    7 12 1 143.24 5.4
    -7 12 -1 134.73 8.15
    -7 -12 -1 128.72 7.36
    7 12 2 1.12 1.19
    -7 12 -2 1.69 2.38
    -7 -12 -2 -0.56 2
    7 12 3 65.73 3.3
    -7 12 -3 54.49 5.86
    -7 -12 -3 51.32 4.8
    7 12 4 207.71 6.56
    -7 12 -4 182.3 10.77
    -7 -12 -4 206.12 9.42
    7 12 5 77.53 3.33
    -7 12 -5 88.48 7.32
    -7 -12 -5 82.56 6.73
    7 12 6 109.36 4.44
    -7 12 -6 104 8.36
    -7 -12 -6 104.12 6.37
    7 12 7 143.54 4.95
    -7 12 -7 170.17 13.8
    -7 -12 -7 136.52 7.74
    7 -13 -6 11.38 1.62
    7 13 -6 17.78 2.14
    -7 13 6 15.32 3.98
    -7 -13 6 19.41 3.61
    7 -13 -5 6.21 1.23
    7 13 -5 9.7 1.78
    -7 13 5 7.78 3.11
    -7 -13 5 6.73 3.04
    7 -13 -4 128.59 4.19
    7 13 -4 148.38 6.37
    -7 13 4 134.59 8.26
    -7 -13 4 139.42 7.88
    7 13 -3 56.53 3.21
    -7 13 3 58.18 5.35
    -7 -13 3 49.24 5.35
    7 13 -2 55.61 3.7
    -7 13 2 55.66 5.17
    -7 -13 2 47.91 6.32
    7 13 -1 6.96 1.94
    -7 13 1 7.41 3.03
    -7 -13 1 9.62 2.9
    7 13 0 33.32 2.51
    -7 13 0 33.81 4.82
    -7 -13 0 39.05 4.23
    7 13 1 64.5 2.99
    -7 13 -1 61.01 5.96
    -7 -13 -1 55.74 5.05
    7 13 2 24.9 2.07
    -7 13 -2 29.08 4.78
    -7 -13 -2 19.72 3.47
    7 13 3 22.52 2.36
    -7 13 -3 16.42 4.45
    -7 -13 -3 22.38 3.61
    7 13 4 50.99 3.16
    -7 13 -4 46.98 5.51
    -7 -13 -4 38.32 4.31
    7 13 5 21.35 2.25
    -7 13 -5 19.4 4.83
    -7 -13 -5 13.68 3.46
    -8 0 14 255.59 12.43
    -8 0 13 -1.89 2.24
    -8 0 12 9.57 3.39
    -8 0 11 -1.21 2.36
    -8 0 10 8.69 2.54
    -8 0 9 1.04 2.13
    -8 0 8 3.05 2.33
    -8 0 7 0.78 1.61
    -8 0 6 49.39 4.31
    -8 0 5 0.58 1.37
    -8 0 4 184.74 7.22
    8 0 -3 -0.04 0.32
    -8 0 3 1.26 1.4
    -8 0 2 10.38 2.02
    -8 0 2 7.09 3.16
    -8 0 1 1.21 1.62
    -8 0 1 0.98 1.84
    -8 0 0 42.57 3.33
    -8 0 0 34.13 2.81
    -8 0 -1 -0.71 1.09
    -8 0 -1 0.86 1.35
    -8 0 -2 55.31 3.53
    -8 0 -2 59.59 3.47
    -8 0 -3 -0.39 1.21
    -8 0 -3 -0.66 1.23
    -8 0 -4 124.58 5.51
    -8 0 -4 122.93 5.71
    -8 0 -5 -0.38 1.35
    -8 0 -5 -0.5 1.29
    -8 0 -6 300.85 10.8
    -8 0 -6 328.24 11.86
    -8 0 -6 321.94 10.22
    -8 0 -7 -1.7 1.2
    -8 0 -7 1.09 0.88
    -8 0 -7 -0.22 1.29
    -8 0 -8 87.17 4.82
    -8 0 -8 92.92 4.95
    -8 0 -8 89.98 3.63
    -8 0 -9 0.39 1.31
    -8 0 -9 -2.4 1.53
    -8 0 -9 0.34 0.87
    -8 0 -10 237.49 10.34
    -8 0 -10 238.8 7.66
    -8 0 -10 234.88 9.3
    -8 0 -11 0.5 1.37
    -8 0 -11 1.25 1.63
    -8 0 -11 -0.22 0.86
    -8 0 -12 21.44 2.81
    -8 0 -12 16.86 3.61
    -8 0 -13 -1.24 2.23
    -8 0 -13 -2.21 2.38
    -8 1 14 -1.29 2.38
    -8 -1 14 -0.16 2.16
    -8 -1 13 155.39 9.88
    -8 1 13 151.81 8.15
    -8 1 12 22.04 3.28
    -8 -1 12 17.78 3.61
    -8 1 11 28.28 3.36
    -8 -1 11 26.88 4.02
    -8 1 10 28.91 3.9
    -8 -1 10 29.86 3.74
    -8 -1 9 29.22 3.58
    -8 1 9 28.45 3.84
    -8 1 8 139.76 7.22
    -8 -1 8 142.86 6.98
    -8 1 7 56.76 3.63
    -8 -1 7 56.1 4.28
    -8 1 6 56.56 3.7
    -8 -1 6 60.2 4.83
    -8 -1 5 110.05 5.51
    -8 1 5 102.78 4.91
    -8 1 4 91.07 4.34
    -8 -1 4 83.7 4.74
    8 1 -3 35.87 1.2
    -8 1 3 38.37 2.84
    -8 -1 3 41.04 3.41
    8 1 -2 55.96 1.35
    -8 1 2 60.55 3.26
    -8 -1 2 64.72 3.75
    -8 -1 2 59.43 3.76
    -8 1 1 4.75 1.57
    -8 -1 1 3.47 2.03
    -8 -1 1 3.09 1.57
    -8 1 1 4.83 3.2
    -8 1 0 22.56 3.69
    -8 1 0 21.96 2.7
    -8 -1 0 22 2.41
    -8 -1 0 23.28 2.6
    -8 1 -1 42.08 2.79
    -8 -1 -1 44.77 2.9
    -8 -1 -1 47.13 3.16
    -8 1 -1 48.83 4.14
    -8 1 -2 14.43 2.6
    -8 1 -2 12.81 1.99
    -8 -1 -2 15.05 1.87
    -8 -1 -2 12.95 2.66
    -8 1 -3 14.13 2.51
    -8 -1 -3 16.06 2.19
    -8 -1 -3 14.31 2.35
    -8 1 -3 16.64 2.49
    -8 1 -4 17.57 2.21
    -8 1 -4 17.69 2.44
    -8 1 -4 14.92 2.22
    -8 -1 -4 19.59 2.39
    -8 -1 -4 17.02 2.21
    -8 1 -5 20.93 2.43
    -8 1 -5 24.64 2.9
    -8 1 -5 21.47 1.9
    -8 -1 -5 24.52 2.74
    -8 -1 -5 22.78 2.74
    -8 1 -6 33.5 2.66
    -8 1 -6 39.17 2.9
    -8 -1 -6 36.41 3.32
    -8 1 -6 35.76 3.19
    -8 -1 -6 42.23 2.97
    -8 1 -7 227.44 10.29
    -8 1 -7 229.49 7.66
    -8 -1 -7 217.26 7.96
    -8 -1 -7 226.72 8.83
    -8 1 -7 227.79 8.47
    -8 1 -8 59.09 3.68
    -8 1 -8 53.78 5.15
    -8 -1 -8 52.14 3.66
    -8 -1 -8 53.28 3.98
    -8 1 -8 56.4 2.62
    -8 1 -9 148.66 7.56
    -8 1 -9 151.36 5.4
    -8 1 -9 136.49 7.03
    -8 -1 -9 135.83 6.62
    -8 -1 -9 133.67 6.37
    -8 1 -10 3.36 1.62
    -8 1 -10 -0.78 2.29
    -8 1 -10 1.4 0.99
    -8 -1 -10 2.06 1.74
    -8 -1 -10 0.98 1.74
    -8 1 -11 108.67 6.64
    -8 1 -11 118.58 5.42
    -8 1 -11 117.7 4.79
    -8 -1 -11 120.85 6.1
    -8 -1 -11 114.8 6.15
    -8 1 -12 77.83 4.72
    -8 1 -12 74.58 5.73
    -8 1 -12 82.23 3.92
    -8 -1 -12 87.22 5.26
    -8 -1 -12 83.3 5.6
    -8 1 -13 20.81 3.86
    -8 -1 -13 23.42 3.6
    -8 -1 -13 21.13 3.12
    -8 2 14 44.3 4.31
    -8 -2 14 41.64 4.89
    -8 2 13 3.87 2.66
    -8 -2 13 4.84 2.66
    -8 2 12 42.3 4.53
    -8 -2 12 41.63 5.59
    -8 -2 11 12.05 3.1
    -8 2 11 12.34 2.48
    -8 2 10 11.7 2.41
    -8 -2 10 12.18 2.95
    -8 2 9 65.83 4.22
    -8 -2 9 77.09 6.49
    -8 2 8 189.02 7.43
    -8 -2 8 180.05 8.55
    -8 -2 7 59.93 4.51
    -8 2 7 55.45 3.54
    -8 2 6 17.78 2.21
    -8 -2 6 15.49 2.82
    -8 2 5 80.94 4.48
    -8 -2 5 59.41 4.83
    -8 2 4 26.16 2.33
    -8 -2 4 26.26 3.04
    8 2 -3 2.93 0.65
    -8 2 3 2.28 1.7
    -8 -2 3 2.35 1.85
    8 2 -2 7.06 0.61
    -8 2 2 9.24 1.94
    -8 -2 2 6.25 2.11
    -8 -2 2 7.61 1.59
    8 2 -1 12.09 0.58
    -8 2 1 15.16 1.72
    -8 -2 1 13.91 1.49
    -8 -2 1 13.15 2.39
    -8 2 0 3.09 2.66
    -8 -2 0 4.24 1.87
    -8 -2 0 3.68 1.08
    -8 2 0 5.88 1.45
    -8 2 -1 224.3 11.62
    -8 2 -1 203.25 7.11
    -8 -2 -1 216.06 6.8
    -8 -2 -1 195 9.03
    -8 2 -2 14.02 3.49
    -8 2 -2 20.21 2.13
    -8 -2 -2 15.83 1.81
    -8 2 -2 16.86 2.34
    -8 -2 -2 18.27 2.61
    -8 2 -3 149.31 5.5
    -8 2 -3 145.16 7.67
    -8 -2 -3 161.66 5.77
    -8 -2 -3 142.78 6.37
    -8 2 -3 145.51 6.41
    -8 2 -4 294.74 10.73
    -8 2 -4 304.44 13.27
    -8 2 -4 289.19 10.27
    -8 -2 -4 278.21 10.42
    -8 -2 -4 276.69 9.23
    -8 2 -5 194.02 8.39
    -8 2 -5 221.57 7.95
    -8 2 -5 198.39 7.25
    -8 -2 -5 217.27 8.5
    -8 -2 -5 209.03 6.95
    -8 2 -6 17.76 2.97
    -8 2 -6 17.52 1.9
    -8 -2 -6 17.85 2.65
    -8 -2 -6 18.58 2.08
    -8 2 -6 19.18 2.25
    -8 2 -7 13.99 2.06
    -8 2 -7 14.64 3.03
    -8 -2 -7 13.04 2.59
    -8 -2 -7 13.54 2.5
    -8 2 -7 13.34 2.07
    -8 2 -8 115.76 7.58
    -8 2 -8 128.7 5.4
    -8 2 -8 127.52 6.38
    -8 -2 -8 135.78 6.69
    -8 -2 -8 134.74 6.37
    -8 2 -9 85.68 5.64
    -8 2 -9 83.61 4.25
    -8 -2 -9 78.24 6.1
    -8 -2 -9 82.76 4.83
    -8 2 -9 88.92 4.26
    -8 2 -10 7.17 2.7
    -8 2 -10 8.9 2.32
    -8 2 -10 7.25 1.8
    -8 -2 -10 8.38 2.32
    -8 -2 -10 10.11 2.54
    -8 2 -11 32.07 3.06
    -8 2 -11 28.26 4.23
    -8 2 -11 34.29 2.81
    -8 -2 -11 36.33 3.87
    -8 -2 -11 35.09 4.34
    -8 2 -12 43.32 6.29
    -8 2 -12 49.73 2.98
    -8 -2 -12 50.15 4.3
    -8 -2 -12 42.97 4.88
    -8 3 14 3.84 2.11
    -8 -3 14 3.53 2.81
    -8 -3 13 40.9 5.15
    -8 3 13 51.88 4.62
    -8 3 12 1.29 1.64
    -8 -3 12 1.69 2.81
    -8 3 11 75.07 5.13
    -8 -3 11 78.95 6.07
    -8 3 10 215.37 9.34
    -8 -3 10 202.06 10.21
    -8 -3 9 10.13 3.2
    -8 3 9 14.97 2.17
    -8 3 8 331.46 12.34
    -8 -3 8 331.47 14.23
    -8 3 7 13.3 2.06
    -8 -3 7 17.78 3.11
    -8 3 6 0.28 1.05
    -8 -3 6 -1.59 1.64
    -8 -3 5 94.74 6.91
    -8 3 5 101.39 4.89
    -8 3 4 0.55 1.34
    -8 -3 4 1.48 1.69
    8 3 -3 253.16 6.47
    -8 3 3 263.7 9.15
    -8 -3 3 265.9 10.93
    8 3 -2 14.89 0.93
    -8 3 2 12.25 2.05
    -8 -3 2 16.51 3.22
    -8 -3 2 12.51 1.29
    8 3 -1 4.28 0.56
    -8 3 1 5.69 1.54
    -8 -3 1 2.4 1.97
    -8 -3 1 2.98 0.99
    8 3 0 8.3 0.56
    -8 3 0 10.37 4.52
    -8 3 0 10.11 1.8
    -8 -3 0 11.68 2.25
    -8 -3 0 11.58 1.16
    -8 3 -1 88.39 6.57
    -8 3 -1 103.68 4.91
    -8 -3 -1 112.49 3.84
    -8 -3 -1 99.49 6.68
    -8 3 -1 108.68 4.61
    -8 3 -2 2.89 1.34
    -8 3 -2 4.3 3.32
    -8 -3 -2 5.56 1.18
    -8 -3 -2 3.49 2.38
    -8 3 -2 4.96 1.96
    -8 3 -3 66.21 3.27
    -8 3 -3 66.22 6.03
    -8 3 -3 64.64 3.63
    -8 -3 -3 64.88 2.73
    -8 -3 -3 74.5 4.34
    -8 3 -4 14.63 2.29
    -8 3 -4 10.46 1.69
    -8 -3 -4 14.25 2.55
    -8 -3 -4 10.08 1.41
    -8 3 -4 15.5 4.02
    -8 3 -5 140.55 7.4
    -8 3 -5 140.62 5.84
    -8 3 -5 139.97 5.48
    -8 -3 -5 128.81 6.57
    -8 -3 -5 130.38 4.74
    -8 3 -6 205.51 7.89
    -8 3 -6 213.4 11.71
    -8 -3 -6 204.95 8.6
    -8 -3 -6 205.58 7.84
    -8 3 -6 198.77 7.18
    -8 3 -7 1.29 2.13
    -8 3 -7 -0.22 1.41
    -8 3 -7 0.04 1.42
    -8 -3 -7 0.16 1.96
    -8 -3 -7 0.87 1.14
    -8 3 -8 2.74 2.49
    -8 3 -8 2.97 1.81
    -8 -3 -8 3.2 1.95
    -8 -3 -8 3.25 2.12
    -8 3 -8 7.18 1.57
    -8 3 -9 3.3 2.7
    -8 3 -9 3.63 1.48
    -8 -3 -9 6 1.73
    -8 -3 -9 4.95 2.17
    -8 3 -9 3.22 1.85
    -8 3 -10 22.49 2.82
    -8 3 -10 19.3 3.98
    -8 3 -10 20.49 2.94
    -8 -3 -10 18.86 3.76
    -8 -3 -10 19.8 2.7
    -8 3 -11 6.63 3.27
    -8 3 -11 4.39 1.74
    -8 -3 -11 6.56 2.34
    -8 -3 -11 5.39 2.02
    -8 3 -12 9.08 3.58
    -8 3 -12 3.37 2.11
    -8 -3 -12 6.14 2.34
    -8 -3 -12 9.79 2.43
    -8 -4 13 30.66 4.75
    -8 4 13 28.67 3.65
    -8 -4 12 57.3 5.62
    -8 4 12 52.15 3.53
    -8 -4 11 73.67 7.6
    -8 4 11 69.28 3.91
    -8 -4 10 165.19 9.28
    -8 4 10 168.59 6.43
    -8 -4 9 112.6 7.29
    -8 4 9 110.67 4.8
    -8 -4 8 0.64 2.67
    -8 4 8 1.2 1.19
    -8 -4 7 57.6 5.06
    -8 4 7 61.93 3.64
    -8 -4 6 3.97 2.51
    -8 4 6 4.45 1.31
    -8 -4 5 20.68 3.22
    -8 4 5 17.52 1.76
    8 4 -4 123.72 3.7
    -8 -4 4 129.31 6.94
    -8 4 4 124.96 4.3
    8 4 -3 46.5 1.89
    -8 -4 3 50.72 4.51
    -8 4 3 49.88 3.01
    8 4 -2 619.49 18.03
    -8 -4 2 595.48 22.55
    -8 -4 2 603.87 17.94
    -8 4 2 635.51 21.13
    8 4 -1 0.54 0.48
    -8 -4 1 0.33 1.64
    -8 -4 1 0.38 0.71
    -8 4 1 0.64 1.07
    8 4 0 174.09 4.02
    -8 -4 0 173.58 7.68
    -8 -4 0 173.41 4.9
    -8 4 0 176.86 5.5
    -8 4 0 173.76 7.36
    8 4 1 41.04 1.26
    -8 -4 -1 49.96 2.03
    -8 -4 -1 42.25 4.04
    -8 4 -1 43.54 3.44
    -8 4 -1 42.08 2.36
    -8 4 -1 33.89 7.83
    -8 -4 -2 8.75 1.36
    -8 -4 -2 12.01 2.51
    -8 4 -2 11.51 1.75
    -8 4 -2 6.65 4.12
    -8 4 -2 12.31 2.07
    -8 -4 -3 48.49 2.56
    -8 -4 -3 47.18 4.08
    -8 4 -3 48.37 7.27
    -8 4 -3 49.58 3.38
    -8 4 -3 51.01 3.03
    -8 -4 -4 72.46 3.47
    -8 -4 -4 76.83 5.02
    -8 4 -4 76.88 3.75
    -8 4 -4 59.68 5.99
    -8 4 -4 73.58 4.71
    -8 -4 -5 4.25 2.14
    -8 -4 -5 4.24 1.21
    -8 4 -5 4.82 1.31
    -8 4 -5 3.27 3.54
    -8 4 -5 3.71 1.68
    -8 -4 -6 505.28 21.17
    -8 -4 -6 505.65 17.25
    -8 4 -6 560.27 24.8
    -8 4 -6 517.57 18.34
    -8 4 -6 505.65 16.59
    -8 4 -7 1.14 3.27
    -8 4 -7 3.5 1.65
    -8 -4 -7 3.28 2.06
    -8 -4 -7 3.33 1.45
    -8 4 -7 2.92 1.63
    -8 4 -8 414.63 18.99
    -8 4 -8 405.93 14.39
    -8 -4 -8 419.22 15.04
    -8 -4 -8 418.45 16.19
    -8 4 -8 417.49 13.64
    -8 4 -9 37.52 2.54
    -8 4 -9 39.22 5.37
    -8 4 -9 28.48 3.81
    -8 -4 -9 33.46 3.42
    -8 -4 -9 29.85 3.88
    -8 4 -10 28.45 5.04
    -8 4 -10 19.63 2.72
    -8 -4 -10 22.69 3.2
    -8 -4 -10 24.67 2.66
    -8 4 -11 1.08 3.26
    -8 4 -11 1.72 1.86
    -8 -4 -11 0.86 2.43
    -8 -4 -11 2.83 2.03
    -8 4 -12 7.03 3.49
    -8 4 -12 5.26 2.7
    -8 -4 -12 7.88 2.29
    -8 -4 -12 8.38 2.61
    -8 -5 13 63.88 6.9
    -8 5 13 44.16 3.42
    -8 -5 12 7.84 3.53
    -8 5 12 9.75 1.94
    -8 -5 11 71.82 5.87
    -8 5 11 53.49 3.2
    -8 -5 10 127.32 8.43
    -8 5 10 139.15 5.97
    -8 -5 9 60.35 6.76
    -8 5 9 59.63 3.52
    -8 -5 8 57.42 5.35
    -8 5 8 54.76 3.26
    -8 -5 7 8.5 2.68
    -8 5 7 4.93 1.31
    -8 -5 6 14.31 3.48
    -8 5 6 14.94 1.89
    -8 -5 5 165.17 8.57
    -8 5 5 162.86 5.66
    8 5 -4 2.25 0.94
    -8 -5 4 0.81 2.27
    -8 5 4 2.3 1
    8 5 -3 377.91 10.64
    -8 -5 3 378.78 15.08
    -8 5 3 385.95 12.08
    8 5 -2 58.6 1.95
    -8 -5 2 55.13 5.58
    -8 -5 2 45.39 1.67
    -8 5 2 45.85 2.28
    8 5 -1 191.45 4.94
    -8 -5 1 190.54 8.8
    -8 -5 1 207.77 5.54
    -8 5 1 201.66 6.37
    -8 5 1 194.34 8.48
    8 5 0 16.16 1.04
    -8 -5 0 13.81 2.86
    -8 -5 0 16.29 1.34
    -8 5 0 15.28 1.76
    -8 5 0 21.08 2.77
    8 5 1 200.42 4.9
    -8 -5 -1 208.37 9.2
    -8 -5 -1 193.53 5.55
    -8 5 -1 211.85 6.75
    -8 5 -1 199.35 8.11
    8 5 2 118.88 2.89
    -8 -5 -2 121.18 3.93
    -8 -5 -2 119.61 7.46
    -8 5 -2 106.7 10.99
    -8 5 -2 129.39 5.82
    -8 5 -2 117.76 4.53
    8 5 3 0.54 0.49
    -8 -5 -3 0.33 0.81
    -8 -5 -3 2.24 1.78
    -8 5 -3 2.6 0.89
    -8 5 -3 0.72 3.73
    -8 5 -3 0.15 1.81
    -8 -5 -4 144.21 5.32
    -8 -5 -4 148.4 7.27
    -8 5 -4 152.63 4.88
    -8 5 -4 140.87 12.24
    -8 5 -4 147.51 6.42
    -8 -5 -5 144.07 6.98
    -8 -5 -5 151.49 5.05
    -8 5 -5 169.65 11.9
    -8 5 -5 155.02 6.71
    -8 5 -5 146.87 4.9
    -8 -5 -6 23.02 3.52
    -8 -5 -6 24.72 2.5
    -8 5 -6 26.5 1.99
    -8 5 -6 21.15 4.9
    -8 5 -6 25.74 2.92
    -8 -5 -7 262.42 12.65
    -8 -5 -7 257.23 8.75
    -8 5 -7 277.89 14.99
    -8 5 -7 265.08 8.96
    -8 5 -7 250.33 9.66
    -8 -5 -8 4.3 2.22
    -8 -5 -8 2.19 1.56
    -8 5 -8 5.31 1.97
    -8 5 -8 3.63 1.53
    -8 5 -8 2.6 3.7
    -8 -5 -9 6.47 2.3
    -8 -5 -9 7.67 2.61
    -8 5 -9 8.14 4.34
    -8 5 -9 9.56 2.67
    -8 -5 -10 1.27 1.96
    -8 -5 -10 0.98 1.53
    -8 5 -10 -0.4 3.43
    -8 5 -10 1.72 1.92
    -8 -5 -11 4.97 2.35
    -8 -5 -11 2.07 1.95
    -8 5 -11 3.11 3.59
    -8 5 -11 5.38 2.67
    -8 -6 12 4.29 3.66
    -8 6 12 3.04 1.41
    -8 -6 11 44.11 5.73
    -8 6 11 45.56 3.27
    -8 -6 10 63.31 5.7
    -8 6 10 53.67 3.35
    -8 -6 9 58.18 5.39
    -8 6 9 47.29 2.95
    -8 -6 8 42.34 4.95
    -8 6 8 47.1 2.38
    -8 -6 7 87.83 7.38
    -8 6 7 74.33 3.32
    -8 -6 6 203.52 10.73
    -8 6 6 220.76 6.86
    8 6 -5 39.89 2.36
    -8 -6 5 32.69 4.73
    -8 6 5 43.24 2.3
    8 6 -4 349.79 10.53
    -8 -6 4 351.99 15.19
    -8 6 4 346.21 10.44
    8 6 -3 13.42 1.35
    -8 -6 3 12.52 3.06
    -8 6 3 13.33 1.2
    8 6 -2 23.42 1.51
    -8 -6 2 27.71 3.6
    -8 -6 2 23.6 1.18
    -8 6 2 24.81 1.75
    -8 6 2 29.53 3.48
    8 6 -1 20.1 1.25
    -8 -6 1 21.48 3.33
    -8 -6 1 15.61 1.18
    -8 6 1 18.47 1.56
    -8 6 1 19.23 2.94
    8 6 0 41.53 1.67
    -8 -6 0 39.16 3.99
    -8 -6 0 39.19 1.84
    -8 6 0 45.51 2.18
    -8 6 0 46.39 3.91
    8 6 1 1.47 0.67
    -8 -6 -1 0.39 1.95
    -8 -6 -1 1.47 0.86
    -8 6 -1 1.14 2.17
    -8 6 -1 2.38 0.98
    8 6 2 1.49 0.61
    -8 -6 -2 1.87 0.98
    -8 -6 -2 0.59 2.51
    -8 6 -2 1.61 1.03
    -8 6 -2 3.12 1.76
    8 6 3 190.96 4.88
    -8 -6 -3 186.86 6.11
    -8 -6 -3 194.54 8.93
    -8 6 -3 202.03 6.27
    -8 6 -3 176.82 15.3
    -8 6 -3 190.52 8.23
    8 6 4 40.66 1.43
    -8 -6 -4 38.54 2.63
    -8 -6 -4 44.31 4.14
    -8 6 -4 41.8 2.44
    -8 6 -4 30.9 9.03
    -8 6 -4 47.76 4.56
    -8 -6 -5 18.15 3.36
    -8 -6 -5 15.33 1.74
    -8 6 -5 22.09 1.91
    -8 6 -5 16.15 5.49
    -8 6 -5 20.29 3.35
    -8 -6 -6 1.24 2.12
    -8 -6 -6 1.13 1.24
    -8 6 -6 0.26 3.11
    -8 6 -6 0.27 0.85
    -8 6 -6 -0.48 1.79
    -8 -6 -7 -0.56 1.64
    -8 -6 -7 0.07 1.24
    -8 6 -7 1.26 3.23
    -8 6 -7 -0.38 1.52
    -8 -6 -8 9.95 2.88
    -8 -6 -8 10.59 1.87
    -8 6 -8 10.97 4.5
    -8 6 -8 9.89 2.5
    -8 -6 -9 3.98 2.12
    -8 -6 -9 6.1 2.41
    -8 6 -9 5.71 4.06
    -8 6 -9 3.84 2.17
    -8 -6 -10 36.68 4.52
    -8 -6 -10 48.55 4.13
    -8 6 -10 43.07 7.21
    -8 6 -10 42.42 4.47
    -8 -6 -11 34.89 3.76
    -8 -6 -11 28.53 3.81
    -8 6 -11 28.01 8.58
    -8 6 -11 25.54 3.93
    -8 -7 11 3.22 2.89
    -8 -7 10 5.45 2.54
    -8 7 10 0.51 1.13
    -8 -7 9 5.91 2.44
    -8 7 9 0.09 0.96
    -8 -7 8 147.66 8.99
    -8 -7 7 1.56 2.32
    -8 7 7 1.1 0.86
    8 7 -6 145.78 4.68
    -8 -7 6 142.8 8.26
    -8 7 6 117.14 3.75
    8 7 -5 0.4 1.05
    -8 -7 5 5.56 2.18
    -8 7 5 0.76 0.81
    8 7 -4 30.65 2.08
    -8 -7 4 28.29 4.31
    -8 7 4 31.57 1.69
    8 7 -3 15.3 1.53
    -8 -7 3 13.58 3.2
    -8 7 3 13.5 2.99
    -8 7 3 12.39 1.24
    8 7 -2 11.22 1.26
    -8 -7 2 8.59 2.89
    -8 -7 2 9.34 0.94
    -8 7 2 8.05 1.14
    -8 7 2 8.27 3.32
    8 7 -1 256.73 7.13
    -8 -7 1 263.34 12.72
    -8 -7 1 244.04 6.49
    -8 7 1 254.19 7.09
    -8 7 1 251.84 10.66
    8 7 0 66.27 2.05
    -8 -7 0 56.86 4.89
    -8 -7 0 58.89 2.43
    -8 7 0 64.63 2.48
    -8 7 0 59.47 5.72
    8 7 1 4.3 0.88
    -8 -7 -1 6.51 3.03
    -8 -7 -1 4.53 1.07
    -8 7 -1 4.19 2.16
    -8 7 -1 4.67 1.02
    8 7 2 517.65 14.86
    -8 -7 -2 503.35 15.7
    -8 -7 -2 511.59 20.07
    -8 7 -2 532.25 20.41
    -8 7 -2 542.37 16.21
    8 7 3 118.96 3.3
    -8 -7 -3 109.31 4.33
    -8 -7 -3 110.94 7.14
    -8 7 -3 116.1 6.38
    -8 7 -3 128 4.1
    8 7 4 352.07 9.34
    -8 -7 -4 327.92 13.91
    -8 7 -4 360.72 10.53
    -8 7 -4 348.54 13.93
    8 7 5 19.46 1.15
    -8 -7 -5 13.45 3.35
    -8 7 -5 23.69 8.03
    -8 7 -5 18.39 1.1
    -8 7 -5 18.8 3.05
    8 7 6 0.53 0.61
    -8 -7 -6 1.81 2.28
    -8 7 -6 3.59 4.86
    -8 7 -6 1.29 1.84
    -8 -7 -7 26.97 3.74
    -8 -7 -7 37.9 3.1
    -8 7 -7 29.54 9.09
    -8 7 -7 38.29 4.69
    -8 -7 -8 1.03 2.18
    -8 -7 -8 2.46 1.42
    -8 7 -8 1.52 5.21
    -8 7 -8 0.59 2
    -8 -7 -9 5.83 1.76
    -8 -7 -9 1.31 2.33
    -8 7 -9 6.24 5.2
    -8 7 -9 0.69 2.51
    -8 -7 -10 3.01 1.75
    -8 -7 -10 -2.3 2.74
    -8 7 -10 2.29 4.74
    -8 7 -10 3.38 2.38
    -8 -8 10 1.59 2.83
    -8 -8 9 287.9 14.41
    -8 -8 8 8.74 3.37
    -8 -8 7 28.2 4.4
    8 8 -6 154.9 5.81
    -8 -8 6 144.1 10.45
    8 8 -5 6.41 1.49
    -8 -8 5 3.69 2.88
    8 8 -4 62.64 3
    -8 -8 4 61.08 5.64
    -8 8 4 59.68 4.15
    8 8 -3 14.95 1.69
    -8 -8 3 12.18 3.52
    -8 8 3 17.91 3.28
    8 8 -2 6.36 1.21
    -8 -8 2 5.56 2.61
    -8 -8 2 2.84 0.81
    -8 8 2 7.19 2.54
    8 8 -1 225.66 6.83
    -8 -8 1 222.43 10.76
    -8 8 1 235.33 10.31
    8 8 0 0.09 0.78
    -8 -8 0 1.51 1.84
    -8 8 0 0.38 0.58
    -8 8 0 1.31 1.81
    8 8 1 127.09 3.84
    -8 -8 -1 127.56 8.75
    -8 8 -1 122.57 3.64
    -8 8 -1 121.7 6.92
    8 8 2 63.04 2.36
    -8 -8 -2 57.84 5.07
    -8 8 -2 63.49 5.73
    -8 8 -2 64.59 2.23
    8 8 3 2.52 0.85
    -8 -8 -3 1.91 2.17
    -8 8 -3 1.51 2.62
    8 8 4 54.38 2.1
    -8 -8 -4 50.56 4.77
    -8 8 -4 52.68 5.35
    8 8 5 29.48 1.56
    -8 -8 -5 32.42 3.86
    -8 8 -5 24.14 3.58
    8 8 6 0.11 0.66
    -8 -8 -6 1.58 1.72
    -8 8 -6 0.05 5.62
    -8 8 -6 -0.15 1.81
    8 8 7 47.24 1.97
    -8 -8 -7 48.12 4.72
    -8 8 -7 41.97 12.18
    -8 8 -7 51.47 5.59
    -8 -8 -8 42.32 4.64
    -8 8 -8 55.9 12.68
    -8 8 -8 46.96 4.51
    -8 -8 -9 -3.66 2.17
    -8 8 -9 -1.69 4.56
    -8 8 -9 0.86 2.38
    -8 -9 9 30.16 5.16
    -8 -9 8 69.15 8.01
    8 9 -7 33.27 2.45
    -8 -9 7 37.24 6.07
    8 9 -6 1.08 1.32
    -8 -9 6 1.46 2.48
    8 9 -5 0.07 1.04
    -8 -9 5 -0.83 2
    8 9 -4 1.65 1.23
    -8 -9 4 0.93 2.35
    -8 9 4 1.67 2.23
    8 9 -3 202.07 6.79
    -8 -9 3 189.18 9.93
    -8 9 3 191.27 10.16
    8 9 -2 24.99 1.67
    -8 -9 2 18.27 3.82
    -8 9 2 23.76 3.71
    8 9 -1 241.47 6.97
    -8 -9 1 246.9 11.59
    -8 9 1 248.93 11.16
    8 9 0 1.3 0.98
    -8 -9 0 -0.59 2.63
    -8 9 0 1.86 2.13
    8 9 1 43.54 1.85
    -8 -9 -1 34.68 4.62
    -8 9 -1 49.14 5.29
    8 9 2 0.29 0.78
    -8 -9 -2 1.51 1.85
    -8 9 -2 0.34 2.21
    -8 -9 -3 47.47 4.78
    -8 9 -3 58.69 5.7
    8 9 4 5.04 0.86
    -8 -9 -4 3.75 2.51
    -8 9 -4 2.87 2.48
    8 9 5 26.93 1.63
    -8 -9 -5 19.08 3.69
    -8 9 -5 22.69 3.97
    8 9 6 27.04 1.73
    -8 -9 -6 19.69 3.88
    -8 9 -6 28.92 4.99
    8 9 7 338.74 9.78
    -8 -9 -7 334.29 14.48
    -8 9 -7 326.84 14.72
    -8 -9 -8 8.74 3.63
    8 10 -7 40.99 3.27
    -8 -10 7 35.79 5.4
    8 10 -6 102.69 4.23
    -8 -10 6 93.25 7.33
    8 10 -5 17.44 2.21
    -8 -10 5 14.28 3.9
    -8 10 5 19.65 3.81
    8 10 -4 69.21 3.12
    -8 -10 4 70.31 6.13
    -8 10 4 77.49 6.05
    8 10 -3 4.4 1.48
    -8 -10 3 1.86 3.36
    -8 10 3 3.61 2.74
    8 10 -2 10.6 1.73
    -8 -10 2 8.85 3.1
    -8 10 2 15.99 3.95
    8 10 -1 103.67 4.02
    -8 -10 1 105.31 6.97
    -8 10 1 108.41 6.74
    8 10 0 7.62 1.45
    -8 -10 0 8.41 2.81
    -8 10 0 7.73 2.87
    -8 -10 -1 18.5 3.55
    -8 10 -1 18.56 3.49
    8 10 2 72.8 3.06
    -8 -10 -2 68.67 6.7
    -8 10 -2 62.74 5.6
    8 10 3 101.56 3.26
    -8 -10 -3 91.8 6.68
    -8 10 -3 90.86 6.49
    8 10 4 17.25 1.62
    -8 -10 -4 12.99 3.38
    -8 10 -4 18.92 4.23
    8 10 5 38.26 1.84
    -8 -10 -5 36.33 4.31
    -8 10 -5 36.92 4.88
    8 10 6 10.92 1.49
    -8 -10 -6 13.79 3.31
    -8 10 -6 16.93 4.24
    8 11 -5 1.13 1.54
    -8 -11 5 6.38 2.68
    -8 11 5 1.56 2.62
    8 11 -4 54.69 2.88
    -8 -11 4 48.07 5.64
    -8 11 4 66.93 6.9
    8 11 -3 77.71 3.82
    -8 -11 3 82.37 6.62
    -8 11 3 76.99 6.24
    8 11 -2 9.78 1.43
    -8 -11 2 7.87 3.76
    -8 11 2 6.27 3.11
    8 11 -1 42.67 2.35
    -8 -11 1 44.6 4.82
    -8 11 1 44.08 4.99
    8 11 0 8.36 1.31
    -8 -11 0 6.8 2.93
    -8 11 0 9.18 3.14
    8 11 1 108.22 4.25
    -8 -11 -1 112.29 7.21
    -8 11 -1 106.77 7.21
    8 11 2 123.53 4.09
    -8 -11 -2 126.3 7.47
    -8 11 -2 124.46 7.81
    8 11 3 1.73 1.1
    -8 -11 -3 1.7 2.84
    -8 11 -3 1.58 2.34
    -9 0 10 2.28 2.07
    -9 0 9 4.2 2.07
    -9 0 8 3.37 2.11
    -9 0 7 219.01 9.2
    -9 0 6 0.07 1.4
    -9 0 5 164.1 7.07
    -9 0 4 0.21 1.32
    -9 0 3 11.44 2.22
    -9 0 2 -0.87 1.81
    -9 0 1 47.15 3.58
    -9 0 0 -0.1 2.36
    -9 0 0 1.32 1.48
    -9 0 -1 20.76 3.47
    -9 0 -1 23.6 3.26
    -9 0 -2 -0.39 1.59
    -9 0 -2 0.17 1.46
    -9 0 -3 65.1 3.98
    -9 0 -3 58.94 5.01
    -9 0 -4 1.35 1.51
    -9 0 -4 0.5 1.76
    -9 0 -5 56.8 4.68
    -9 0 -5 64.6 4.29
    -9 0 -6 0.16 1.64
    -9 0 -6 0.39 1.45
    -9 0 -7 106.37 5.84
    -9 0 -7 118.16 6.84
    -9 0 -8 2.52 1.75
    -9 0 -8 -0.26 1.9
    -9 1 10 2.07 1.97
    -9 -1 10 2.32 2.6
    -9 -1 9 12.34 3.1
    -9 1 9 15.45 3.12
    -9 1 8 7.52 2.19
    -9 -1 8 5.58 2.41
    -9 1 7 151.93 6.7
    -9 -1 7 149.31 7.78
    -9 1 6 6.21 2.38
    -9 -1 6 4.26 2.63
    -9 -1 5 0.32 1.86
    -9 1 5 0.1 1.29
    -9 1 4 16.21 2.27
    -9 -1 4 11.81 2.62
    -9 1 3 2.51 1.63
    -9 -1 3 4.33 1.9
    -9 1 2 136.09 5.77
    -9 -1 2 133.66 7.44
    -9 -1 1 17.65 2.84
    -9 1 1 28.67 3.08
    -9 1 0 141.9 11.69
    -9 1 0 131.59 6.67
    -9 -1 0 135.46 6.9
    -9 -1 0 138.69 6.62
    -9 1 -1 224.14 12.11
    -9 -1 -1 205.74 8.83
    -9 -1 -1 226.03 10.02
    -9 1 -1 224.76 9.24
    -9 1 -2 0.42 1.99
    -9 1 -2 0.17 1.21
    -9 -1 -2 0.21 1.34
    -9 -1 -2 0.44 1.4
    -9 1 -3 95.97 6.4
    -9 1 -3 113.42 5.21
    -9 -1 -3 110.1 5.6
    -9 -1 -3 116.53 5.89
    -9 1 -4 40.8 3.35
    -9 1 -4 44.92 4.73
    -9 -1 -4 40.73 4.36
    -9 -1 -4 42.04 2.84
    -9 1 -5 23.55 4.5
    -9 -1 -5 25.65 3
    -9 -1 -5 21.81 3.2
    -9 1 -5 26.58 3.31
    -9 1 -6 284.28 12.16
    -9 1 -6 299.09 11.26
    -9 -1 -6 313.37 13.39
    -9 -1 -6 306.22 12.4
    -9 1 -7 2.18 1.91
    -9 1 -7 0.99 2.1
    -9 1 -7 1.2 1.15
    -9 -1 -7 2.41 1.79
    -9 -1 -7 -0.26 1.81
    -9 -1 -8 268.99 11.9
    -9 1 -8 275.96 10.82
    -9 1 -8 276.52 14.55
    -9 1 -8 283.99 9.91
    -9 -1 -8 277.19 11.26
    -9 2 10 63.63 5.09
    -9 -2 10 65.13 6.53
    -9 2 9 19.14 2.76
    -9 -2 9 22.2 4.44
    -9 2 8 143.81 6.41
    -9 -2 8 146.79 7.93
    -9 2 7 42.41 4.1
    -9 -2 7 36.93 4.18
    -9 -2 6 31.59 3.82
    -9 2 6 34.98 3.46
    -9 2 5 21.82 2.54
    -9 -2 5 21.81 3.27
    -9 2 4 42.78 2.94
    -9 -2 4 34.81 3.84
    -9 2 3 52.97 3.3
    -9 -2 3 42.96 4.06
    -9 -2 2 153.98 8.42
    -9 2 2 153.81 6.03
    -9 2 1 29.72 2.61
    -9 -2 1 28.47 3.43
    -9 2 0 156.17 6.04
    -9 -2 0 148.15 5.88
    -9 -2 0 149.08 6.86
    -9 2 -1 7.45 5.64
    -9 -2 -1 11.27 2.16
    -9 -2 -1 13.83 2.68
    -9 2 -1 15.56 2.06
    -9 2 -2 51.56 3.98
    -9 2 -2 56.89 6.98
    -9 -2 -2 56.26 3.73
    -9 -2 -2 61.97 4.91
    -9 2 -3 1.29 1.76
    -9 -2 -3 2.36 1.53
    -9 -2 -3 3.35 1.85
    -9 2 -3 1.13 2.73
    -9 2 -4 4.97 3.19
    -9 2 -4 11.26 1.91
    -9 -2 -4 8.75 2.51
    -9 -2 -4 11.58 2.29
    -9 2 -5 83.78 4.57
    -9 2 -5 75.83 6.58
    -9 2 -5 73.89 4.22
    -9 -2 -5 79.67 4.77
    -9 -2 -5 78.08 3.84
    -9 2 -6 15.98 3.6
    -9 2 -6 17.83 2.81
    -9 2 -6 16.19 2.56
    -9 -2 -6 18.86 3.06
    -9 -2 -6 16.44 2.82
    -9 2 -7 194.01 7.7
    -9 2 -7 200.19 10.73
    -9 2 -7 184.31 6.75
    -9 -2 -7 191.85 8.79
    -9 -2 -7 180.15 8.38
    -9 2 -8 2.02 2.49
    -9 2 -8 0.36 1.36
    -9 2 -8 0.25 1.34
    -9 -2 -8 2.19 1.56
    -9 -2 -8 -1.41 1.72
    -9 -3 9 25.06 4.09
    -9 3 9 24.92 3.27
    -9 3 8 -0.15 1.2
    -9 -3 8 -0.16 1.84
    -9 3 7 0.15 1.2
    -9 -3 7 0.12 1.72
    -9 3 6 20.56 2.66
    -9 -3 6 17.45 3.39
    -9 -3 5 2.06 2.57
    -9 3 5 2.38 1.61
    -9 3 4 40.76 3.3
    -9 -3 4 37.56 5.06
    -9 3 3 66.54 3.99
    -9 -3 3 74.18 6.1
    -9 3 2 97.91 4.83
    -9 -3 2 93.57 5.91
    -9 -3 1 70.54 4.89
    -9 3 1 73.12 4.18
    -9 3 0 10.61 1.79
    -9 -3 0 11.84 2.54
    -9 3 -1 55.47 3.15
    -9 3 -1 55.23 7.24
    -9 -3 -1 50.71 2.84
    -9 -3 -1 56.44 4.34
    -9 3 -2 77.77 10.33
    -9 -3 -2 70.95 3.6
    -9 -3 -2 76.41 4.69
    -9 3 -2 61.93 3.52
    -9 3 -3 144.89 11.37
    -9 3 -3 136.09 5.09
    -9 -3 -3 130.48 4.73
    -9 -3 -3 137.88 7
    -9 3 -3 140.56 5.56
    -9 3 -4 43.28 5.42
    -9 3 -4 52.47 3.53
    -9 3 -4 52.69 3.82
    -9 -3 -4 51.73 4.14
    -9 -3 -4 60.39 3.58
    -9 3 -5 118.27 5.02
    -9 3 -5 119.91 6.31
    -9 -3 -5 120.18 6.68
    -9 -3 -5 127.74 5.82
    -9 3 -5 127.96 9.85
    -9 3 -6 48.33 3.81
    -9 3 -6 56.72 6.3
    -9 3 -6 51.39 3.26
    -9 -3 -6 49.73 4.07
    -9 -3 -6 43.17 3.01
    -9 3 -7 27.96 5.27
    -9 3 -7 31.42 3.09
    -9 3 -7 25.92 2.6
    -9 -3 -7 26.19 4.44
    -9 -3 -7 22.42 3.11
    -9 3 -8 1.92 1.37
    -9 3 -8 0.81 2.6
    -9 3 -8 1.18 1.58
    -9 -3 -8 1.53 1.49
    -9 -3 -8 -1.08 1.99
    -9 4 9 59.74 3.57
    -9 -4 9 64.36 6.95
    -9 -4 8 2.05 3.61
    -9 4 8 9.63 2.12
    -9 4 7 107.35 4.56
    -9 -4 7 107.05 7.34
    9 4 -6 29.96 1.86
    -9 4 6 28.83 2.84
    -9 -4 6 28.75 4.18
    9 4 -5 77.12 2.73
    -9 4 5 83.09 4.2
    -9 -4 5 77.58 5.81
    -9 4 4 1.52 1.19
    -9 -4 4 2.77 2.68
    -9 4 3 99.47 3.98
    -9 -4 3 97.1 6.03
    -9 4 2 10.29 1.95
    -9 -4 2 11.25 3.49
    -9 4 1 1.69 1.25
    -9 -4 1 -0.67 1.87
    -9 -4 0 57.16 4.83
    -9 4 0 53.08 2.97
    -9 4 -1 115.07 4.41
    -9 -4 -1 107.13 3.98
    -9 -4 -1 116.1 6.35
    -9 4 -2 161.1 15.66
    -9 4 -2 166.4 7.38
    -9 -4 -2 170.45 5.71
    -9 -4 -2 175.91 9.74
    -9 4 -2 175.3 6.07
    -9 4 -3 13.74 7.11
    -9 4 -3 14.99 2.87
    -9 4 -3 13.69 2.06
    -9 -4 -3 10.08 1.78
    -9 -4 -3 11.32 2.73
    -9 4 -4 8.63 5.87
    -9 4 -4 15.66 2.16
    -9 4 -4 14.97 2.43
    -9 -4 -4 13.45 2.87
    -9 -4 -4 14.14 2.01
    -9 4 -5 16.59 1.91
    -9 4 -5 11.51 6.27
    -9 4 -5 17.04 2.43
    -9 -4 -5 16.71 3.06
    -9 -4 -5 12.81 1.85
    -9 4 -6 30.98 7.08
    -9 4 -6 43.62 3.84
    -9 4 -6 45.26 3.26
    -9 -4 -6 35.46 4.03
    -9 -4 -6 46.36 3.44
    -9 4 -7 79.95 3.96
    -9 4 -7 83.79 9.58
    -9 4 -7 74.89 5.21
    -9 -4 -7 80.15 5.49
    -9 -4 -7 79.55 4.2
    -9 5 8 87.03 4.3
    -9 -5 8 79.88 6.41
    -9 5 7 14.55 2.23
    -9 -5 7 13.97 4.45
    9 5 -6 452.6 13.59
    -9 5 6 505.5 16.82
    -9 -5 6 505.84 21.32
    9 5 -5 32.67 1.94
    -9 5 5 33.27 2.14
    -9 -5 5 29.49 4.31
    9 5 -4 100.76 3.3
    -9 5 4 109.5 4.57
    -9 -5 4 109.84 7.02
    -9 5 3 1.19 1.12
    -9 -5 3 -0.58 2
    -9 5 2 10.1 1.79
    -9 -5 2 17.35 3.7
    -9 5 1 51.62 2.93
    -9 -5 1 41.44 4.53
    -9 5 0 0.75 1.08
    -9 -5 0 -0.81 1.86
    -9 5 -1 14.95 3.14
    -9 5 -1 7.45 1.45
    -9 -5 -1 12.49 1.52
    -9 -5 -1 12.76 2.83
    -9 5 -2 41.2 2.33
    -9 5 -2 40.73 3.76
    -9 -5 -2 38.84 2.44
    -9 -5 -2 36.18 4.19
    -9 5 -3 22.42 7.87
    -9 5 -3 31.91 2.49
    -9 5 -3 32.15 3.32
    -9 -5 -3 34.21 2.48
    -9 -5 -3 33.53 4.67
    -9 5 -4 5.01 1.86
    -9 5 -4 4.1 1.54
    -9 5 -4 -0.42 5.2
    -9 -5 -4 5.88 2.33
    -9 -5 -4 2.49 1.13
    -9 5 -5 14.18 6.9
    -9 5 -5 20.35 1.81
    -9 5 -5 18.17 3.2
    -9 -5 -5 17.87 3.16
    -9 -5 -5 14.4 1.81
    -9 5 -6 4.08 1.29
    -9 5 -6 2.46 5.22
    -9 5 -6 3.15 2.25
    -9 -5 -6 0.34 2.81
    -9 -5 -6 2.57 1.65
    9 6 -7 96.57 3.5
    -9 6 7 88.63 3.97
    -9 -6 7 102.13 8.74
    9 6 -6 3.9 1.14
    -9 6 6 1.83 1.27
    -9 -6 6 -1.37 2.78
    9 6 -5 178.8 5.65
    -9 6 5 191.94 6.42
    -9 -6 5 179.04 9.77
    9 6 -4 85.79 3.05
    -9 6 4 86.41 3.71
    -9 -6 4 95.19 6.67
    9 6 -3 22.98 1.52
    -9 6 3 24.12 1.63
    -9 -6 3 17.89 3.69
    -9 6 2 32.26 2.19
    -9 -6 2 23.92 3.98
    -9 -6 1 3.38 2.67
    -9 6 1 7.14 1.42
    -9 6 0 90.25 6.43
    -9 6 0 73.45 2.88
    -9 -6 0 76.99 5.71
    -9 6 -1 23.09 1.64
    -9 -6 -1 22.39 1.63
    -9 -6 -1 18.4 3.57
    -9 6 -1 23.69 3.37
    -9 6 -2 57.35 2.52
    -9 6 -2 56.32 4.37
    -9 -6 -2 58.4 2.74
    -9 -6 -2 59.1 4.99
    -9 6 -3 14.01 2.57
    -9 6 -3 12.81 1.72
    -9 -6 -3 10.4 3.7
    -9 6 -4 1.72 1.12
    -9 6 -4 0.56 1.97
    -9 -6 -4 -0.94 1.99
    -9 -6 -4 0.21 1.14
    -9 6 -5 11.19 7.44
    -9 6 -5 10.48 2.66
    -9 6 -5 15.65 1.85
    -9 -6 -5 11.63 3.01
    -9 -6 -5 12.01 1.58
    9 7 -5 58.43 2.87
    -9 -7 5 65.52 5.62
    9 7 -4 122.89 4.18
    -9 -7 4 117.83 8.14
    9 7 -3 45.13 2.16
    -9 -7 3 55.06 5
    9 7 -2 32.93 1.7
    -9 -7 2 31.48 4.34
    -9 7 1 34.51 2
    -9 -7 1 45.08 4.85
    -9 7 1 51.78 4.5
    -9 7 0 238.79 7.25
    -9 7 0 270.57 11.48
    -9 -7 0 263.29 12.28
    -9 7 -1 11.44 1.49
    -9 7 -1 18.23 3.65
    -9 -7 -1 9.63 3.27
    -9 7 -2 1.9 0.96
    -9 7 -2 0.02 1.89
    -9 -7 -2 0.1 0.96
    -9 -7 -2 1.85 2.13
    -9 7 -3 12.05 2.7
    -9 7 -3 11.11 1.25
    -9 -7 -3 7.03 1.54
    -9 -7 -3 10.07 3.06
    -9 -7 -4 23.33 3.82
    -9 8 2 19.53 3.92
    -9 -8 2 26.22 3.96
    9 8 -1 114.36 3.64
    -9 8 1 115.44 7.28
    -9 -8 1 114.9 7.68
    -9 8 0 101.53 7.92
    -9 -8 0 92.87 8.27
_refine_special_details     ?
_reflns_number_total     4424
_reflns_number_gt     4053
_reflns_threshold_expression     'I > 2\s(I)'
_refine_ls_structure_factor_coef     Fsqd
_refine_ls_matrix_type     full
_refine_ls_R_factor_all     0.0298
_refine_ls_R_factor_gt     0.0270
_refine_ls_wR_factor_gt     0.0736
_refine_ls_wR_factor_ref     0.0751
_refine_ls_goodness_of_fit_ref     1.053
_refine_ls_restrained_S_all     1.053
_refine_ls_number_reflns     4424
_refine_ls_number_parameters     290
_refine_ls_number_restraints     0
_refine_ls_hydrogen_treatment     constr
_refine_ls_weighting_scheme     calc
_refine_ls_weighting_details
              'w=1/[\s^2^(Fo^2^)+(0.0400P)^2^+1.6585P] where P=(Fo^2^+2Fc^2^)/3'
_atom_sites_solution_hydrogens     geom
_atom_sites_solution_primary     ?
_atom_sites_solution_secondary     ?
_refine_ls_shift/su_max     0.001
_refine_ls_shift/su_mean     0.000
_refine_diff_density_max     0.483
_refine_diff_density_min     -0.459
_refine_ls_extinction_method     none
_refine_ls_extinction_coef     .
loop_
    _atom_type_symbol
    _atom_type_description
    _atom_type_scat_dispersion_real
    _atom_type_scat_dispersion_imag
    _atom_type_scat_source
    'C' 'C' 0.0033 0.0016
                         'International Tables Vol C Tables 4.2.6.8 and 6.1.1.4'
    'H' 'H' 0.0000 0.0000
                         'International Tables Vol C Tables 4.2.6.8 and 6.1.1.4'
    'Cl' 'Cl' 0.1484 0.1585
                         'International Tables Vol C Tables 4.2.6.8 and 6.1.1.4'
    'F' 'F' 0.0171 0.0103
                         'International Tables Vol C Tables 4.2.6.8 and 6.1.1.4'
    'O' 'O' 0.0106 0.0060
                         'International Tables Vol C Tables 4.2.6.8 and 6.1.1.4'
    'S' 'S' 0.1246 0.1234
                         'International Tables Vol C Tables 4.2.6.8 and 6.1.1.4'
    'Zn' 'Zn' 0.2839 1.4301
                         'International Tables Vol C Tables 4.2.6.8 and 6.1.1.4'
    'N' 'N' 0.0061 0.0033
                         'International Tables Vol C Tables 4.2.6.8 and 6.1.1.4'
_computing_data_collection
;
CrysAlisPro (Rigaku OD, 2015)
;
_computing_cell_refinement
;
CrysAlisPro (Rigaku OD, 2015)
;
_computing_data_reduction
;
CrysAlisPro (Rigaku OD, 2015)
;
_computing_structure_solution
;
[truncated: 20,147 more chars]
