# Supplementary material for: Chlorido­(4′-chloro-2,2′:6′,2′′-terpyridine-κ3 N,N′,N′′)(tri­fluoro­methane­sulfonato-κO)zinc(II) aceto­nitrile monosolvate
Source: IUCrdata. 2020 Sep 30;5(Pt 9):x201292. doi: 10.1107/S2414314620012924 (PMC9462286; doi:10.1107/S2414314620012924)
Supplement: Supplementary file 2 [file x-05-x201292-Isup2.hkl]

#
# h,k,l, Fc-squared, Fo-squared, sigma(Fo-squared), status flag
#
data_I
_shelx_title ' shelx_a.res in P2(1)/n'
_shelx_refln_list_code          4
_shelx_F_calc_maximum      309.55
_exptl_crystal_F_000      1120.00
_reflns_d_resolution_high  0.8001

loop_
 _space_group_symop_operation_xyz
 'x, y, z'
 '-x+1/2, y+1/2, -z+1/2'
 '-x, -y, -z'
 'x-1/2, -y-1/2, z-1/2'

_cell_length_a     7.6550
_cell_length_b    15.3293
_cell_length_c    18.4861
_cell_angle_alpha  90.000
_cell_angle_beta   92.088
_cell_angle_gamma  90.000

_shelx_F_squared_multiplier     1.000

loop_
 _refln_index_h
 _refln_index_k
 _refln_index_l
 _refln_F_squared_calc
 _refln_F_squared_meas
 _refln_F_squared_sigma
 _refln_observed_status
   2   0   0       9809.01      11129.00       173.25 o
   4   0   0        779.27        851.51         9.99 o
   6   0   0      16300.11      16117.46       296.03 o
   8   0   0        355.47        395.11        43.76 o
   1   1   0      12604.91      12930.00       140.03 o
   2   1   0       7218.65       7301.33        66.43 o
   3   1   0       2660.13       2724.06        25.50 o
   4   1   0        785.77       1010.52         9.91 o
   5   1   0       6509.13       6634.48        71.68 o
   6   1   0        269.52        268.19         7.17 o
   7   1   0       2977.30       3018.83        53.84 o
   8   1   0        221.08        232.69        14.24 o
   9   1   0       1393.68       1410.44        38.22 o
   1   2   0       3696.66       4261.20        34.88 o
   2   2   0       1363.67       1399.98        19.58 o
   3   2   0       1205.74       1046.86        10.45 o
   4   2   0        961.03        902.35         9.11 o
   5   2   0        151.94        235.27         6.82 o
   6   2   0        485.12        466.81        13.87 o
   7   2   0         34.40         32.03         3.59 o
   8   2   0         57.13         45.79         7.82 o
   9   2   0       1523.96       1569.32        37.23 o
   1   3   0      17829.60      19001.99       269.20 o
   2   3   0       1191.74       1485.68        11.39 o
   3   3   0          1.63          3.57         1.42 o
   4   3   0      11358.10      11191.28       158.71 o
   5   3   0       1155.33       1224.52        17.36 o
   6   3   0        504.79        525.96        14.45 o
   7   3   0       6931.06       7098.20       110.01 o
   8   3   0         95.64         96.92         7.68 o
   9   3   0        146.98        114.58        15.17 o
   0   4   0       6551.55       6397.21        83.23 o
   1   4   0        241.99        318.37         3.46 o
   2   4   0      16284.46      17692.07       245.19 o
   3   4   0       6939.25       6758.42        97.48 o
   4   4   0       1884.18       1762.83        24.50 o
   5   4   0        372.16        388.63        14.77 o
   6   4   0       1862.41       1929.90        29.39 o
   7   4   0         11.87         13.20         3.74 o
   8   4   0       1879.12       1808.40        25.01 o
   9   4   0        555.76        562.70        26.24 o
   1   5   0       4151.48       3918.84        46.47 o
   2   5   0       5216.40       5487.20        97.95 o
   3   5   0         19.64         10.71         2.00 o
   4   5   0        330.01        341.23         7.14 o
   5   5   0         12.42         12.51         4.73 o
   6   5   0        159.57        159.21         7.97 o
   7   5   0       2159.75       2275.02        30.93 o
   8   5   0        165.84        169.57         8.91 o
   9   5   0          8.47          1.83         9.69 o
   0   6   0       8175.63       8241.96       137.26 o
   1   6   0       1307.79       1219.50        13.48 o
   2   6   0       1117.31       1237.10        32.39 o
   3   6   0       6156.74       6050.27        92.21 o
   4   6   0        759.50        820.59        10.22 o
   5   6   0       2329.60       2458.10        29.49 o
   6   6   0         99.17         79.19         5.95 o
   7   6   0         59.54         58.80         6.49 o
   8   6   0        434.89        435.66        14.55 o
   9   6   0        736.04        796.56        41.50 o
   1   7   0       1041.16       1036.07        12.32 o
   2   7   0      15907.36      16274.52       309.17 o
   3   7   0        715.59        743.75        12.70 o
   4   7   0       3993.61       3684.22        39.32 o
   5   7   0        534.34        494.65         7.92 o
   6   7   0        229.06        198.05         4.65 o
   7   7   0       1085.17       1072.42        20.54 o
   8   7   0        650.67        655.05        19.54 o
   0   8   0       3351.24       3343.39        58.76 o
   1   8   0        634.19        610.28         8.49 o
   2   8   0       1536.19       1695.69        25.22 o
   3   8   0       7468.13       7026.56       142.36 o
   4   8   0        554.73        586.77        11.38 o
   5   8   0       5258.35       5321.93        82.23 o
   6   8   0         63.80         51.44         4.09 o
   7   8   0        158.29        183.49         8.19 o
   8   8   0          1.83          5.85         4.54 o
   1   9   0         14.81         30.40         3.84 o
   2   9   0          3.02          7.08         6.72 o
   3   9   0       1242.13       1259.09        45.83 o
   4   9   0       1164.28       1126.85        19.13 o
   5   9   0       1800.14       1735.03        47.12 o
   6   9   0       1160.40       1100.82        20.10 o
   7   9   0       1114.60       1138.80        30.61 o
   8   9   0         14.82         10.95         8.75 o
   0  10   0       5161.87       4966.46        96.78 o
   1  10   0       2796.53       2883.46        57.36 o
   2  10   0        313.54        336.62        13.91 o
   3  10   0         14.45          5.89         4.99 o
   4  10   0        684.79        680.82        26.08 o
   5  10   0       2095.62       2115.14        52.12 o
   6  10   0       1638.61       1624.88        46.88 o
   7  10   0        499.23        513.10        26.44 o
   8  10   0         57.44         80.75        12.19 o
   1  11   0       1234.32       1196.40        16.84 o
   2  11   0       3137.21       2861.65        75.50 o
   3  11   0          0.06          3.69         4.38 o
   4  11   0       4483.30       4487.80       119.33 o
   5  11   0       5043.38       4976.52        81.79 o
   6  11   0         12.87         12.60         4.83 o
   7  11   0          6.57          8.14         9.48 o
   0  12   0       1466.62       1480.33        31.28 o
   1  12   0       2614.21       2566.61        36.77 o
   2  12   0        361.02        379.28        15.40 o
   3  12   0       3788.24       3721.20        80.20 o
   4  12   0       1884.71       1868.13        54.41 o
   5  12   0       1322.96       1292.07        29.98 o
   6  12   0       1907.03       1915.80        33.39 o
   7  12   0        761.03        755.06        28.40 o
   1  13   0       1125.99       1107.04        24.20 o
   2  13   0         45.17         45.56         7.19 o
   3  13   0        909.18        921.26        34.07 o
   4  13   0       1213.44       1217.03        25.35 o
   5  13   0        169.17        145.30        13.55 o
   6  13   0        122.67         91.31         9.92 o
   7  13   0        334.03        360.90        20.43 o
   0  14   0        150.83        164.68         9.65 o
   1  14   0          0.34          1.87         3.94 o
   2  14   0       2269.59       2215.77        45.94 o
   3  14   0       1700.15       1654.43        42.41 o
   4  14   0        634.49        620.63        23.04 o
   5  14   0        563.81        539.93        23.32 o
   6  14   0       1454.37       1478.05        30.38 o
   1  15   0       2832.07       2779.53        48.53 o
   2  15   0         88.46         90.90         9.65 o
   3  15   0        264.10        287.95        13.79 o
   4  15   0        668.35        661.54        20.84 o
   5  15   0        792.91        798.94        21.60 o
   0  16   0          7.09          5.94         5.33 o
   1  16   0        439.92        423.81        14.34 o
   2  16   0       1787.29       1779.95        34.86 o
   3  16   0         89.39        102.31        10.42 o
   4  16   0       2084.38       2091.61        51.99 o
   5  16   0        659.37        692.57        21.61 o
   1  17   0         62.15         54.90         9.38 o
   2  17   0        490.41        520.71        20.03 o
   3  17   0         37.85         42.32         9.15 o
   4  17   0          6.78         12.05         7.49 o
   0  18   0       3603.20       3772.45       105.21 o
   1  18   0          1.26         -0.65         5.35 o
   2  18   0          3.37         17.21         7.45 o
   3  18   0        384.22        428.23        18.81 o
   1  19   0       1551.80       1648.35        43.04 o
  -9   0   1        488.51        488.96        37.13 o
  -7   0   1        211.11        176.45        15.92 o
  -5   0   1       1814.05       1624.68        22.45 o
  -3   0   1      16186.70      17924.93       332.90 o
   3   0   1      10212.06      11790.00       187.69 o
   5   0   1       5659.14       5629.06        80.80 o
   7   0   1         46.47         69.34        12.42 o
   9   0   1        252.93        231.87        24.64 o
  -9   1   1        204.48        249.32        57.14 o
  -8   1   1         24.70         40.99         9.66 o
  -7   1   1       2719.99       2737.09        63.85 o
  -6   1   1       3719.31       3736.30        55.06 o
  -5   1   1        541.30        485.65         7.71 o
  -4   1   1        562.35        664.72         7.50 o
  -3   1   1       9102.00       9014.63        94.39 o
  -2   1   1        251.77        126.81         3.12 o
  -1   1   1        259.52        286.57         2.66 o
   1   1   1      10187.60      10818.06       100.78 o
   2   1   1        951.46       1251.41        11.95 o
   3   1   1        220.31        172.33         3.05 o
   4   1   1       3113.15       3039.25        28.14 o
   5   1   1       2762.93       2937.10        31.12 o
   6   1   1       1519.23       1380.14        22.71 o
   7   1   1       1682.98       1729.89        32.08 o
   8   1   1        436.26        468.91        16.28 o
   9   1   1       2154.18       2275.54        51.02 o
  -9   2   1        310.04        303.58        21.54 o
  -8   2   1        126.32        131.56         7.12 o
  -7   2   1       1237.19       1259.91        33.92 o
  -6   2   1       6735.47       6529.35        86.49 o
  -5   2   1         58.31         61.62         2.31 o
  -4   2   1      18391.34      19442.92       350.25 o
  -3   2   1       2092.25       2192.64        18.90 o
  -2   2   1       1108.10       1052.64        12.75 o
  -1   2   1        192.69        249.45         2.64 o
   1   2   1       7256.96       7511.31        67.41 o
   2   2   1      20812.40      20756.90       267.39 o
   3   2   1       4062.56       4168.63        43.69 o
   4   2   1       2098.49       1911.37        24.06 o
   5   2   1      14004.01      14595.44       216.63 o
   6   2   1        303.89        292.19         8.39 o
   7   2   1        175.03        185.95        13.37 o
   8   2   1       2081.99       2168.88        63.03 o
   9   2   1        164.11        139.50        15.97 o
  -9   3   1        764.05        747.22        32.95 o
  -8   3   1         37.20         42.66         6.87 o
  -7   3   1         11.96         17.34         3.65 o
  -6   3   1          8.89          8.55         3.25 o
  -5   3   1      11304.04      11530.16       181.97 o
  -4   3   1       5775.04       6175.46        72.02 o
  -3   3   1       3015.10       2801.92        24.08 o
  -2   3   1          8.46         12.09         2.59 o
  -1   3   1       8456.63       9125.94       121.19 o
   0   3   1       4768.80       4835.13        58.87 o
   1   3   1       7772.60       7860.36        94.35 o
   2   3   1       1126.84       1329.51        19.10 o
   3   3   1      16295.79      16819.78       242.58 o
   4   3   1       1843.88       1808.86        29.58 o
   5   3   1         39.24         25.35         3.67 o
   6   3   1       1314.02       1241.56        19.35 o
   7   3   1       2525.77       2528.55        31.97 o
   8   3   1       1080.97       1100.56        37.06 o
   9   3   1        529.80        557.49        19.03 o
  -9   4   1          1.36          7.72        12.24 o
  -8   4   1          2.31          5.06         3.77 o
  -7   4   1       2225.15       2279.97        30.57 o
  -6   4   1       4579.51       4583.44        60.39 o
  -5   4   1        718.19        693.97        16.44 o
  -4   4   1        292.76        291.42         6.58 o
  -3   4   1       2498.21       2517.25        23.98 o
  -2   4   1       5690.83       6599.31        71.89 o
  -1   4   1       5354.67       6458.74        88.47 o
   0   4   1       7536.35       8264.14        94.94 o
   1   4   1      25543.77      27808.40       601.00 o
   2   4   1       5696.19       5970.73        65.51 o
   3   4   1       1448.83       1502.31        15.14 o
   4   4   1       3284.87       3606.93        56.14 o
   5   4   1       5368.18       5564.73        77.01 o
   6   4   1        201.49        196.08         7.00 o
   7   4   1       2816.21       2840.65        75.91 o
   8   4   1        425.64        450.24        16.29 o
   9   4   1       1214.72       1159.51        29.90 o
  -9   5   1        456.53        508.78        52.79 o
  -8   5   1       1898.10       2055.31        32.45 o
  -7   5   1         90.98         88.98         5.19 o
  -6   5   1         43.86         38.67         4.74 o
  -5   5   1       3566.83       3412.71        49.56 o
  -4   5   1       9324.40       9780.50       140.34 o
  -3   5   1        844.36        840.95        11.76 o
  -2   5   1      35817.98      36957.61      1058.88 o
  -1   5   1       1356.67       1354.89        29.37 o
   0   5   1       2319.81       2014.60        17.78 o
   1   5   1        913.39       1000.79        11.10 o
   2   5   1        851.46        805.09         8.80 o
   3   5   1      11896.33      12899.62       170.75 o
   4   5   1       7511.64       7259.74        94.23 o
   5   5   1          1.60          2.15         2.30 o
   6   5   1        560.78        535.73        13.68 o
   7   5   1         21.46         12.27         4.04 o
   8   5   1       2121.20       2089.40        29.56 o
   9   5   1        161.45        117.75        15.03 o
  -9   6   1         72.42         64.65        19.50 o
  -8   6   1        197.82        190.51         8.88 o
  -7   6   1       7234.57       7294.07       121.48 o
  -6   6   1          2.13         -1.80         4.43 o
  -5   6   1        625.92        619.90         9.18 o
  -4   6   1       3288.36       3137.17        34.22 o
  -3   6   1         47.97         70.31         4.08 o
  -2   6   1       5859.07       5728.04       103.43 o
  -1   6   1      24012.86      24765.68       468.42 o
   0   6   1        481.44        464.26         5.41 o
   1   6   1         33.14         12.21         2.43 o
   2   6   1      10382.57      10751.27       168.86 o
   3   6   1        913.10       1070.70        14.88 o
   4   6   1        275.28        265.53        12.96 o
   5   6   1        830.42        733.85        19.17 o
   6   6   1        197.71        198.26        10.82 o
   7   6   1       3724.47       3828.05        59.33 o
   8   6   1         21.69         15.74         4.59 o
   9   6   1        224.77        233.69        10.84 o
  -8   7   1       2632.32       2616.99        37.06 o
  -7   7   1         38.71         34.92         5.96 o
  -6   7   1         55.79         62.48         3.69 o
  -5   7   1        367.50        338.77         8.56 o
  -4   7   1       1178.46       1232.75        32.49 o
  -3   7   1       2867.19       2422.19        38.50 o
  -2   7   1       3772.57       3702.33        56.07 o
  -1   7   1       2791.61       2848.92        31.92 o
   0   7   1       2326.20       2443.63        25.73 o
   1   7   1       4161.80       4128.78        52.10 o
   2   7   1      13805.36      15032.67       234.58 o
   3   7   1         26.59         20.65         5.23 o
   4   7   1       1190.43       1249.20        15.42 o
   5   7   1         53.93         55.47         3.15 o
   6   7   1       1596.54       1585.84        38.56 o
   7   7   1        119.75        116.63         7.41 o
   8   7   1         45.97         47.51         5.58 o
  -8   8   1       2213.72       2357.76        52.19 o
  -7   8   1         41.38         38.49         8.21 o
  -6   8   1        578.29        586.18        18.76 o
  -5   8   1        357.50        376.55        17.62 o
  -4   8   1        199.23        167.39         9.04 o
  -3   8   1         78.05         75.02         5.94 o
  -2   8   1          5.56          7.11         3.65 o
  -1   8   1       1540.47       1395.47        15.86 o
   0   8   1        712.19        759.27        11.03 o
   1   8   1       3278.51       3757.39        47.63 o
   2   8   1       1141.69       1004.63        13.62 o
   3   8   1        192.59        184.69        10.18 o
   4   8   1       1005.63        923.93        13.07 o
   5   8   1       5642.27       5427.78        82.93 o
   6   8   1        429.11        435.64        21.40 o
   7   8   1        525.51        516.85        31.84 o
   8   8   1       1385.33       1292.27        24.63 o
  -8   9   1       2477.46       2533.45        54.61 o
  -7   9   1        266.81        248.11        14.02 o
  -6   9   1       3542.98       3618.46        47.99 o
  -5   9   1        913.73        925.12        17.57 o
  -4   9   1       2114.98       2113.58        34.32 o
  -3   9   1        148.49        175.29         8.07 o
  -2   9   1       2465.37       2502.16        36.69 o
  -1   9   1        129.66        118.37         6.78 o
   0   9   1      16840.32      17203.80       324.44 o
   1   9   1        351.78        310.02         8.82 o
   2   9   1         70.71         95.34         2.52 o
   3   9   1        836.51        813.21        15.41 o
   4   9   1        709.58        655.06        13.17 o
   5   9   1        662.35        621.58        12.33 o
   6   9   1       8184.14       7999.31       135.25 o
   7   9   1        222.84        250.70        14.41 o
   8   9   1        448.13        448.59        36.04 o
  -8  10   1       1116.52       1089.16        32.08 o
  -7  10   1        742.26        772.98        27.70 o
  -6  10   1        854.84        854.95        17.76 o
  -5  10   1       4331.69       4323.08        71.10 o
  -4  10   1        798.20        863.09        17.31 o
  -3  10   1       1977.84       1939.26        31.18 o
  -2  10   1       1332.88       1379.66        25.06 o
  -1  10   1      10289.13      10220.70       152.34 o
   0  10   1          7.71         12.13         4.48 o
   1  10   1       6911.70       7052.81       104.20 o
   2  10   1       1607.91       1625.83        27.23 o
   3  10   1        833.14        833.94        16.39 o
   4  10   1       2915.21       2920.38        53.20 o
   5  10   1       7528.62       7680.79       142.33 o
   6  10   1       2007.41       1879.39        43.72 o
   7  10   1        242.12        256.11        14.39 o
   8  10   1        215.62        192.17        25.81 o
  -7  11   1       1353.02       1414.72        36.35 o
  -6  11   1       1106.80       1099.03        31.99 o
  -5  11   1         26.65         19.36         6.12 o
  -4  11   1        353.85        354.17        11.18 o
  -3  11   1        134.31        121.61        12.18 o
  -2  11   1         70.59         57.52         6.27 o
  -1  11   1       1200.52       1194.97        18.39 o
   0  11   1       4274.80       4277.22        59.67 o
   1  11   1       1847.97       1690.12        31.96 o
   2  11   1        357.00        335.68        11.65 o
   3  11   1       1039.08       1041.03        19.95 o
   4  11   1        384.30        398.57        28.60 o
   5  11   1         33.60         28.70         5.59 o
   6  11   1        339.27        297.15        19.43 o
   7  11   1          3.99         10.37         8.66 o
  -7  12   1        106.49        111.41        14.20 o
  -6  12   1         52.64         53.47         6.73 o
  -5  12   1         11.45          6.54         4.96 o
  -4  12   1       5319.74       5342.22        88.23 o
  -3  12   1        457.86        524.11        15.01 o
  -2  12   1       1293.42       1256.09        29.80 o
  -1  12   1         14.34          9.29         2.60 o
   0  12   1        338.93        295.02        10.09 o
   1  12   1       1485.93       1494.92        22.43 o
   2  12   1       1000.80        986.63        23.20 o
   3  12   1       1776.51       1774.80        31.02 o
   4  12   1        667.61        624.52        18.45 o
   5  12   1        168.41        158.28        12.56 o
   6  12   1         24.65         26.67         9.56 o
   7  12   1       1517.39       1427.84        42.71 o
  -7  13   1         94.26         81.26        14.76 o
  -6  13   1        139.72        130.62         9.38 o
  -5  13   1       4435.36       4606.25        80.50 o
  -4  13   1       1166.71       1225.00        31.39 o
  -3  13   1        372.57        393.51        13.81 o
  -2  13   1       3073.09       3012.80        49.16 o
  -1  13   1        102.11         81.04         3.88 o
   0  13   1       3176.31       3211.90        43.79 o
   1  13   1       1902.20       1808.20        43.99 o
   2  13   1        202.48        179.30        10.36 o
   3  13   1       2956.15       2923.37        48.77 o
   4  13   1        702.57        697.10        18.53 o
   5  13   1        353.21        375.63        16.94 o
   6  13   1        276.39        261.74        28.65 o
  -6  14   1        928.49        975.15        23.41 o
  -5  14   1        739.05        748.44        28.87 o
  -4  14   1        669.90        672.99        20.34 o
  -3  14   1        974.30        946.30        23.53 o
  -2  14   1        203.96        226.06        14.06 o
  -1  14   1        104.49        100.00         5.72 o
   0  14   1       1325.26       1236.68        22.40 o
   1  14   1       3947.23       3809.59        55.50 o
   2  14   1         17.77         19.67         7.18 o
   3  14   1         97.43         82.86         9.01 o
   4  14   1       1666.32       1685.10        34.13 o
   5  14   1        508.28        502.79        15.67 o
   6  14   1         96.07        100.69         8.47 o
  -5  15   1         22.55         19.73         7.93 o
  -4  15   1        283.62        309.34        16.79 o
  -3  15   1       1019.19       1006.61        25.33 o
  -2  15   1        559.66        541.67        34.07 o
  -1  15   1        889.78        875.86        23.55 o
   0  15   1        132.33        123.28         7.96 o
   1  15   1         70.56         58.67         4.86 o
   2  15   1       1420.89       1413.42        29.11 o
   3  15   1       1211.87       1243.24        31.01 o
   4  15   1          4.83         -3.36         5.92 o
   5  15   1         27.53         25.41         6.94 o
  -5  16   1        459.69        449.58        18.16 o
  -4  16   1       1176.57       1235.87        29.64 o
  -3  16   1         29.80         30.59         8.12 o
  -2  16   1        218.16        240.01        13.28 o
  -1  16   1        139.94        119.85        11.62 o
   0  16   1        474.00        437.49        10.51 o
   1  16   1         24.59         32.28         4.35 o
   2  16   1       2402.14       2488.38        70.23 o
   3  16   1        881.86        886.97        20.64 o
   4  16   1       1458.82       1531.61        33.60 o
   5  16   1        135.83        130.19        12.16 o
  -4  17   1        372.15        355.04        22.51 o
  -3  17   1       2485.46       2513.52        63.56 o
  -2  17   1        308.35        299.05        14.09 o
  -1  17   1        452.70        423.60        15.62 o
   0  17   1        416.80        354.78        17.94 o
   1  17   1       2550.37       2480.24        48.64 o
   2  17   1          4.79          5.13         5.56 o
   3  17   1        198.28        242.38        13.88 o
   4  17   1        146.33        130.15        11.60 o
  -3  18   1         56.20         44.77         9.51 o
  -2  18   1         98.84        108.31        11.21 o
  -1  18   1        671.33        660.91        37.88 o
   0  18   1         96.64         96.69        13.06 o
   1  18   1        152.01        128.81         9.85 o
   2  18   1        385.51        394.13        14.15 o
   3  18   1         17.10         15.66         7.33 o
  -1  19   1        189.71        159.76        13.18 o
   0  19   1        893.76        976.12        31.83 o
   1  19   1        982.86        911.91        39.17 o
  -8   0   2        101.67         98.37        17.65 o
  -6   0   2      17610.85      18231.91       749.16 o
  -4   0   2       2589.37       3434.63        76.30 o
  -2   0   2      11649.03      11727.70       167.09 o
   2   0   2         66.25         45.62         4.66 o
   4   0   2       1583.95       1345.51        20.54 o
   6   0   2       4111.22       4278.51        73.45 o
   8   0   2        553.55        596.99        25.66 o
  -9   1   2       1412.44       1401.95        47.28 o
  -8   1   2        644.14        598.92        19.81 o
  -7   1   2        271.72        284.46        39.64 o
  -6   1   2          2.13          7.01         4.99 o
  -5   1   2       1080.40       1069.36        20.72 o
  -4   1   2        537.33        383.29         8.69 o
  -3   1   2       1820.13       1828.35        14.67 o
  -2   1   2       3819.53       3975.77        33.01 o
  -1   1   2        683.29        582.82         4.44 o
   1   1   2      10209.35      10584.08       111.37 o
   2   1   2       1737.71       1978.11        19.92 o
   3   1   2        930.63        897.75        20.08 o
   4   1   2       6382.63       6726.99        72.02 o
   5   1   2       9800.16       9535.60       115.01 o
   6   1   2        778.30        763.41        14.69 o
   7   1   2          5.29          4.00         5.05 o
   8   1   2        125.07        144.88        11.40 o
   9   1   2          6.34          3.06         7.33 o
  -9   2   2       1606.49       1595.67        50.84 o
  -8   2   2        100.78         75.56         5.49 o
  -7   2   2       1523.27       1462.16        26.23 o
  -6   2   2        328.30        363.92        10.61 o
  -5   2   2        541.97        451.54        10.09 o
  -4   2   2       7337.26       8243.02       110.09 o
  -3   2   2       2048.10       2015.76        29.68 o
  -2   2   2      12722.56      13529.27       160.51 o
  -1   2   2       2513.57       2720.92        22.53 o
   0   2   2        155.94        151.68         1.98 o
   1   2   2      11881.12      11761.68       139.62 o
   2   2   2       1303.65       1348.79        10.19 o
   3   2   2       3145.36       3046.49        33.90 o
   4   2   2        550.64        512.78         7.48 o
   5   2   2          0.49          6.78         2.35 o
   6   2   2        800.57        849.83        11.23 o
   7   2   2        230.14        256.35        11.01 o
   8   2   2        174.14        181.54        10.71 o
   9   2   2        506.70        583.55        23.36 o
  -9   3   2       1038.95        997.83        38.78 o
  -8   3   2        138.17        146.26         9.94 o
  -7   3   2         44.74         52.03         5.14 o
  -6   3   2      12554.51      13126.71       209.65 o
  -5   3   2         63.67         75.68         2.71 o
  -4   3   2       1168.82       1041.48        15.80 o
  -3   3   2        599.81        573.05         6.22 o
  -2   3   2       6238.61       6106.74        79.48 o
  -1   3   2         72.89        102.75         2.50 o
   0   3   2       9249.72       9472.58        98.84 o
   1   3   2      64689.26      69977.98      1964.81 o
   2   3   2       6936.46       6650.90        62.17 o
   3   3   2      10857.54      11592.47       217.91 o
   4   3   2       4199.55       3928.43        60.22 o
   5   3   2       1709.41       1620.35        20.45 o
   6   3   2       6772.00       6780.41        87.34 o
   7   3   2       1038.13       1034.15        16.03 o
   8   3   2         43.51         46.54         7.72 o
   9   3   2        710.70        720.84        36.20 o
  -9   4   2         79.08        109.24        17.65 o
  -8   4   2       6238.45       6368.06       101.74 o
  -7   4   2          7.27          7.24         4.04 o
  -6   4   2        408.00        402.18        19.67 o
  -5   4   2       7296.56       7253.58       111.44 o
  -4   4   2        503.11        480.85        15.04 o
  -3   4   2        289.46        256.93         6.91 o
  -2   4   2       5697.07       5814.55        77.64 o
  -1   4   2       1503.96       1559.71        16.43 o
   0   4   2       2730.15       2572.04        39.90 o
   1   4   2      95824.17     102998.25      5498.02 o
   2   4   2         85.06        110.55        50.71 o
   3   4   2       1939.83       2027.55        22.40 o
   4   4   2       6249.86       5819.82       119.97 o
   5   4   2        184.80        181.43         9.30 o
   6   4   2        243.55        222.50         9.26 o
   7   4   2       2107.28       2196.15        28.08 o
   8   4   2        115.35        109.48        10.24 o
   9   4   2       1749.15       1777.43        34.42 o
  -9   5   2         99.33        126.30        37.59 o
  -8   5   2        558.99        525.88        33.66 o
  -7   5   2       1253.26       1255.05        18.33 o
  -6   5   2        356.30        392.31        14.76 o
  -5   5   2       2748.90       2615.52        35.60 o
  -4   5   2       1742.24       1909.31        21.80 o
  -3   5   2       3175.26       2970.98        32.43 o
  -2   5   2       2914.55       3290.98        50.18 o
  -1   5   2        794.11       1139.81        14.43 o
   0   5   2       4349.43       4712.57        61.05 o
   1   5   2      16165.41      17181.28       362.28 o
   2   5   2        732.84        633.19         7.64 o
   3   5   2       6269.27       6259.39        90.00 o
   4   5   2       1046.44       1051.35        11.48 o
   5   5   2        243.18        226.78         7.75 o
   6   5   2         54.34         51.06         8.01 o
   7   5   2       3249.41       3175.85        42.66 o
   8   5   2       1279.40       1245.57        21.52 o
   9   5   2        400.54        412.51        14.97 o
  -9   6   2        302.18        318.69        43.24 o
  -8   6   2        265.33        252.85        11.04 o
  -7   6   2         56.29         49.89         7.89 o
  -6   6   2        136.80        129.63         5.31 o
  -5   6   2       1132.14       1015.26        20.52 o
  -4   6   2       3400.26       3676.78        43.14 o
  -3   6   2       7524.83       7488.15       110.37 o
  -2   6   2       8528.07       8640.68       158.02 o
  -1   6   2       4378.15       4656.78        60.20 o
   0   6   2        440.29        573.50         6.54 o
   1   6   2      14206.60      15169.38       267.86 o
   2   6   2        669.57        692.86         8.40 o
   3   6   2       3355.47       3291.35        69.45 o
   4   6   2       1016.32       1087.04        10.80 o
   5   6   2        310.52        304.53         7.00 o
   6   6   2       1541.62       1512.47        29.00 o
   7   6   2       1208.02       1242.60        26.93 o
   8   6   2          8.75         17.87         4.57 o
   9   6   2        545.67        599.09        16.75 o
  -8   7   2         77.41         98.29         6.26 o
  -7   7   2        110.02         97.03         7.53 o
  -6   7   2       2546.46       2486.35        44.10 o
  -5   7   2        118.11        128.23         4.36 o
  -4   7   2      12875.13      13035.86       222.54 o
  -3   7   2         24.76         16.75         4.74 o
  -2   7   2       1374.23       1229.70        21.67 o
  -1   7   2       2439.49       2350.66        26.03 o
   0   7   2       9151.06       9152.38       115.31 o
   1   7   2       2742.96       2665.46        39.59 o
   2   7   2      10881.92      11090.15       177.76 o
   3   7   2        771.07        686.31        10.87 o
   4   7   2       2408.43       2189.79        30.79 o
   5   7   2        233.49        261.47         4.57 o
   6   7   2       2787.17       2675.78        62.16 o
   7   7   2         21.23         13.72         4.78 o
   8   7   2       5081.13       5406.02        78.90 o
  -8   8   2         60.86         51.65         9.44 o
  -7   8   2       3520.11       3479.74        54.86 o
  -6   8   2       1034.18       1036.25        27.57 o
  -5   8   2        601.55        590.02         8.73 o
  -4   8   2        898.91        859.14        16.08 o
  -3   8   2       1834.21       1758.80        48.08 o
  -2   8   2        181.65        183.81         6.86 o
  -1   8   2         95.59        125.84         6.88 o
   0   8   2       2715.13       2703.40        42.52 o
   1   8   2       6571.21       6497.03        93.25 o
   2   8   2        900.11        921.04         9.79 o
   3   8   2       6322.46       6170.69        86.70 o
   4   8   2        491.98        489.81        18.02 o
   5   8   2          0.29          2.33         3.35 o
   6   8   2        189.67        223.12        13.03 o
   7   8   2       4679.08       4814.89        86.31 o
   8   8   2        650.65        657.14        15.46 o
  -8   9   2        226.10        250.00        17.28 o
  -7   9   2       1397.50       1366.80        34.11 o
  -6   9   2        675.66        695.45        15.56 o
  -5   9   2        496.26        488.99        23.69 o
  -4   9   2        589.60        584.54        19.74 o
  -3   9   2       1707.77       1836.19        27.77 o
  -2   9   2        128.97        161.88         8.02 o
  -1   9   2       2439.56       2279.65        41.42 o
   0   9   2          8.58          8.68         3.18 o
   1   9   2       1332.78       1284.65        16.95 o
   2   9   2        202.42        247.41         5.26 o
   3   9   2        445.55        464.37        13.44 o
   4   9   2        105.33        100.16         6.27 o
   5   9   2       5107.89       5147.01       109.14 o
   6   9   2        354.99        358.03        15.33 o
   7   9   2        788.51        771.49        22.02 o
   8   9   2          4.18          6.12         7.09 o
  -8  10   2         91.21        117.10        19.14 o
  -7  10   2       1032.12       1064.04        49.07 o
  -6  10   2       2831.73       2798.12        39.34 o
  -5  10   2        199.63        202.53        16.87 o
  -4  10   2        165.04        194.84         9.15 o
  -3  10   2        132.44        160.19        12.01 o
  -2  10   2        110.14         88.98         6.87 o
  -1  10   2        648.08        695.01        18.60 o
   0  10   2       5498.95       5276.05        87.78 o
   1  10   2       2951.63       3090.70        40.42 o
   2  10   2         13.22         11.42         1.82 o
   3  10   2       2661.83       2557.45        68.69 o
   4  10   2        342.68        351.90        11.27 o
   5  10   2          0.16         -7.77         7.77 o
   6  10   2        431.00        391.31        36.40 o
   7  10   2       1048.76        990.71        30.13 o
   8  10   2        693.05        730.71        28.97 o
  -7  11   2        325.97        351.49        20.73 o
  -6  11   2       1022.55       1033.74        21.99 o
  -5  11   2        981.88        974.12        29.87 o
  -4  11   2        886.97        875.40        19.31 o
  -3  11   2       3397.79       3429.77        55.21 o
  -2  11   2         39.01         37.12         6.51 o
  -1  11   2       8573.54       8400.40       145.38 o
   0  11   2       1893.21       1702.83        22.49 o
   1  11   2         89.02        104.78         5.88 o
   2  11   2       5785.21       5619.45        69.46 o
   3  11   2         19.24         14.28         5.43 o
   4  11   2       1922.21       1803.68        30.57 o
   5  11   2        999.37       1032.73        48.12 o
   6  11   2        242.14        239.82        17.45 o
   7  11   2        787.03        763.57        24.79 o
  -7  12   2         54.35         53.03        13.49 o
  -6  12   2          7.72          6.39         6.35 o
  -5  12   2       3384.88       3352.94        76.49 o
  -4  12   2       1102.31       1059.29        21.67 o
  -3  12   2       6259.00       6334.24       107.74 o
  -2  12   2          0.38          5.39         5.82 o
  -1  12   2       1158.29       1099.31        20.68 o
   0  12   2       1989.95       1984.31        26.88 o
   1  12   2        570.63        499.64        15.33 o
   2  12   2        154.30        130.50         7.70 o
   3  12   2        199.49        194.46         9.26 o
   4  12   2        418.15        434.42        16.93 o
   5  12   2         52.40         47.36         6.24 o
   6  12   2       1079.88       1021.59        30.95 o
   7  12   2         11.37          8.08         9.74 o
  -7  13   2        512.25        563.80        28.17 o
  -6  13   2          3.76          0.33         5.53 o
  -5  13   2       1611.95       1665.81        32.41 o
  -4  13   2       2082.75       2110.61        38.36 o
  -3  13   2       1028.75       1052.56        24.94 o
  -2  13   2          5.91          6.86         6.10 o
  -1  13   2        211.30        195.07        10.17 o
   0  13   2        303.75        293.48        13.43 o
   1  13   2        683.14        659.91        12.67 o
   2  13   2        255.39        239.38        10.64 o
   3  13   2        152.14        152.72         9.57 o
   4  13   2        117.95        143.34         7.44 o
   5  13   2        109.10        109.44         7.17 o
   6  13   2        316.60        293.83        28.30 o
  -6  14   2          5.62         10.73         6.46 o
  -5  14   2         19.70         21.48         6.65 o
  -4  14   2         56.61         50.48         8.84 o
  -3  14   2        115.72        133.32        10.64 o
  -2  14   2       2662.20       2593.46        46.60 o
  -1  14   2         17.70          9.85         2.96 o
   0  14   2       2122.29       2097.08        45.67 o
   1  14   2         98.60         83.12         6.77 o
   2  14   2        153.89        156.18         9.05 o
   3  14   2         38.79         47.52         7.86 o
   4  14   2       2000.13       2086.71        49.72 o
   5  14   2        308.79        296.96        18.05 o
   6  14   2       2538.50       2537.79        61.84 o
  -5  15   2          3.43         16.74         7.58 o
  -4  15   2         73.07         75.07        10.53 o
  -3  15   2       1251.65       1265.82        29.73 o
  -2  15   2          3.62         -0.03         5.83 o
  -1  15   2       2144.96       2110.49        40.54 o
   0  15   2        253.37        246.12         9.75 o
   1  15   2       1808.20       1729.91        52.57 o
   2  15   2       3107.76       3065.46        50.32 o
   3  15   2       1145.96       1137.60        22.50 o
   4  15   2          4.19          9.62         7.22 o
   5  15   2       1684.83       1768.90        35.78 o
  -5  16   2         44.86         59.41        14.89 o
  -4  16   2        106.67        123.79        12.00 o
  -3  16   2       1503.99       1527.33        36.03 o
  -2  16   2       3340.01       3287.66        61.33 o
  -1  16   2         26.24         26.34         7.51 o
   0  16   2        123.29        103.41         7.85 o
   1  16   2        231.13        201.21        13.10 o
   2  16   2         19.59          8.85         6.03 o
   3  16   2        387.39        416.96        16.61 o
   4  16   2         19.79         10.85         7.02 o
   5  16   2         26.23         34.63         8.61 o
  -4  17   2       2504.64       2545.44        51.41 o
  -3  17   2         12.16         16.30         9.37 o
  -2  17   2          7.38          7.42         7.35 o
  -1  17   2        178.71        187.51        12.01 o
   0  17   2         85.58         83.23        10.03 o
   1  17   2          6.17          4.77         6.65 o
   2  17   2        465.98        459.35        22.42 o
   3  17   2        126.71        115.12         9.63 o
   4  17   2         86.70         68.65         9.16 o
  -3  18   2        447.32        465.79        22.03 o
  -2  18   2       2159.79       2221.99        44.17 o
  -1  18   2         16.92         18.59         9.12 o
   0  18   2       1221.51       1192.61        45.91 o
   1  18   2        325.83        328.13        16.35 o
   2  18   2        257.26        267.52        18.06 o
   3  18   2        136.71        148.16        13.19 o
   0  19   2         16.05          6.79         8.80 o
  -9   0   3        106.68        118.64        23.02 o
  -7   0   3       3926.59       3837.78       129.11 o
  -5   0   3       1044.25        982.48        60.72 o
  -3   0   3       1480.57       1987.07        53.51 o
  -1   0   3       4819.27       4958.02        69.97 o
   1   0   3       1750.75       2083.33        18.47 o
   3   0   3       1243.83       1379.28        15.20 o
   5   0   3       3263.43       2957.30        47.51 o
   7   0   3        473.47        486.91        15.22 o
   9   0   3        536.13        651.89        32.32 o
  -9   1   3         33.91         34.74        12.83 o
  -8   1   3        437.06        381.40        16.53 o
  -7   1   3       1127.88       1172.40        70.40 o
  -6   1   3       1049.31       1086.31        44.56 o
  -5   1   3       4253.77       4252.28        70.02 o
  -4   1   3       2392.81       2421.59        34.91 o
  -3   1   3        507.23        432.26         5.27 o
  -2   1   3       3608.03       3563.10        33.91 o
  -1   1   3      35521.28      37919.84       744.05 o
   0   1   3       3816.43       3867.63        64.61 o
   1   1   3       2330.70       2699.87        21.78 o
   2   1   3        687.57        624.74         8.83 o
   3   1   3       1174.07       1129.52        14.51 o
   4   1   3        649.28        477.04         5.84 o
   5   1   3        121.35        125.44         5.81 o
   6   1   3         73.47         68.19         4.91 o
   7   1   3       1382.19       1295.15        22.12 o
   8   1   3        157.27        159.58        12.31 o
   9   1   3       1107.28       1143.61        35.74 o
  -9   2   3        476.22        513.10        51.90 o
  -8   2   3         26.23         28.29         5.98 o
  -7   2   3        167.54        150.58        17.48 o
  -6   2   3       8029.96       8413.09       161.79 o
  -5   2   3       2460.16       2709.72        40.95 o
  -4   2   3        557.84        361.46         4.99 o
  -3   2   3       1922.80       2039.84        22.35 o
  -2   2   3       1705.24       1885.78        15.63 o
  -1   2   3      10401.22      11439.59       137.00 o
   0   2   3       7094.79       7346.42        75.11 o
   1   2   3       1385.03       1350.38        11.34 o
   2   2   3      16517.21      16623.39       241.41 o
   3   2   3        820.33        786.60         7.32 o
   4   2   3        630.87        710.13        19.14 o
   5   2   3       1231.89       1224.62        14.12 o
   6   2   3       8225.31       8463.16       111.92 o
   7   2   3         68.78         59.15         2.87 o
   8   2   3       1473.46       1555.54        29.96 o
   9   2   3         22.53         21.92         9.56 o
  -9   3   3        651.68        715.63        39.61 o
  -8   3   3       2659.81       2681.25        49.33 o
  -7   3   3        352.12        356.40        16.60 o
  -6   3   3        218.15        203.53        12.72 o
  -5   3   3       1338.33       1148.92        16.58 o
  -4   3   3       1674.45       1706.06        25.38 o
  -3   3   3      12751.62      13457.17       211.90 o
  -2   3   3        630.96        619.12        12.68 o
  -1   3   3        796.59        975.04        10.62 o
   0   3   3       7391.45       7695.57       115.89 o
   1   3   3      18736.87      20083.94       507.08 o
   2   3   3       4465.57       5126.71        59.62 o
   3   3   3      11185.73      11590.33       167.45 o
   4   3   3        758.60        896.72        18.12 o
   5   3   3       3729.55       3832.57        56.58 o
   6   3   3         85.38         77.71         4.19 o
   7   3   3       2197.71       2081.06        27.54 o
   8   3   3        665.73        692.11        16.73 o
   9   3   3       1412.84       1412.64        27.35 o
  -9   4   3        975.94       1024.21        34.45 o
  -8   4   3        502.24        496.60        15.64 o
  -7   4   3        395.05        421.98        34.19 o
  -6   4   3        263.43        255.46        15.21 o
  -5   4   3        943.46        948.30        14.64 o
  -4   4   3       9515.81      10213.21       168.07 o
  -3   4   3        659.87        519.21        17.33 o
  -2   4   3        129.65        153.05        10.16 o
  -1   4   3       5879.18       5575.22        71.11 o
   0   4   3       1917.93       2066.83        24.70 o
   1   4   3      58919.20      65471.54      2342.71 o
   2   4   3      16660.86      18381.88       352.11 o
   3   4   3      14823.14      15722.76       254.58 o
   4   4   3       1922.43       1928.26        32.08 o
   5   4   3         26.90         14.99         3.50 o
   6   4   3        236.87        212.89         8.17 o
   7   4   3         84.35         78.00         5.78 o
   8   4   3        499.11        510.21        15.85 o
   9   4   3        132.42        129.02        11.41 o
  -9   5   3          6.89          5.75        10.13 o
  -8   5   3       3719.62       3949.88        73.18 o
  -7   5   3        447.59        422.03        14.98 o
  -6   5   3         40.75         57.24        10.17 o
  -5   5   3         87.04        105.00         7.10 o
  -4   5   3       3274.40       3478.91        46.73 o
  -3   5   3        841.23        940.10        15.70 o
  -2   5   3       5305.04       4645.07        60.70 o
  -1   5   3         71.96         85.30         2.55 o
   0   5   3         99.52         59.79         3.56 o
   1   5   3      11165.17      11538.78       195.36 o
   2   5   3        767.35        690.84         8.16 o
   3   5   3          5.19          1.63         3.19 o
   4   5   3        877.09        769.07        13.96 o
   5   5   3        842.16        890.61        27.11 o
   6   5   3      14109.77      14414.57       291.06 o
   7   5   3       1202.64       1155.33        27.56 o
   8   5   3          0.58         10.70         3.99 o
   9   5   3        309.96        339.17        15.02 o
  -9   6   3        229.32        240.18        15.67 o
  -8   6   3        139.92        137.99         8.93 o
  -7   6   3        764.37        785.24        15.08 o
  -6   6   3        616.44        637.13        12.26 o
  -5   6   3        399.45        429.93         9.24 o
  -4   6   3       3925.50       3636.02        48.79 o
  -3   6   3      15660.10      16203.49       300.32 o
  -2   6   3       1162.91       1205.66        20.20 o
  -1   6   3        153.58        122.13         3.32 o
   0   6   3        857.22        812.49         9.22 o
   1   6   3       1914.86       2177.81        60.31 o
   2   6   3       5035.45       5270.01        68.09 o
   3   6   3       4067.32       3883.44       126.17 o
   4   6   3       1056.38       1030.14        16.02 o
   5   6   3        987.32        952.05        23.39 o
   6   6   3       1791.62       1755.20        40.92 o
   7   6   3        973.65        929.51        17.66 o
   8   6   3       1948.34       1994.57        29.24 o
  -8   7   3        155.42        141.74         9.14 o
  -7   7   3        126.73        136.76         7.75 o
  -6   7   3       3953.19       4039.99        54.32 o
  -5   7   3       2959.41       2977.32        36.85 o
  -4   7   3        163.68        170.80         7.56 o
  -3   7   3       4950.11       5020.22        86.48 o
  -2   7   3       1008.36       1007.15        18.10 o
  -1   7   3       1071.84       1019.40        13.20 o
   0   7   3        984.51       1015.44        13.92 o
   1   7   3       9113.54       9561.60       134.80 o
   2   7   3       5445.42       5705.55        75.00 o
   3   7   3        105.40         75.36         2.39 o
   4   7   3        358.78        361.45        12.81 o
   5   7   3         74.25         75.36         6.64 o
   6   7   3        707.72        668.67        13.95 o
   7   7   3       3505.58       3525.76        65.92 o
   8   7   3       1281.37       1229.06        30.21 o
  -8   8   3        136.65        157.94        14.69 o
  -7   8   3       1026.35       1006.36        33.55 o
  -6   8   3        243.95        228.30         9.25 o
  -5   8   3       3411.86       3366.77        48.07 o
  -4   8   3       1909.09       1919.66        34.93 o
  -3   8   3        953.05        854.90        19.06 o
  -2   8   3       1158.19       1204.34        33.05 o
  -1   8   3      11123.22      11357.72       166.47 o
   0   8   3         18.31         11.99         2.72 o
   1   8   3        484.82        557.03         8.72 o
   2   8   3      11741.04      11804.56       175.39 o
   3   8   3         88.03         89.67         3.08 o
   4   8   3         58.45         60.47         4.50 o
   5   8   3       5563.17       5453.62        84.57 o
   6   8   3        731.52        641.57        20.20 o
   7   8   3         18.44         17.00         7.52 o
   8   8   3         21.68         22.71         7.86 o
  -8   9   3       1942.95       2038.65        50.89 o
  -7   9   3        788.08        787.03        27.15 o
  -6   9   3        251.85        264.27        18.35 o
  -5   9   3         93.61         77.12         6.77 o
  -4   9   3       4578.38       4488.29        70.37 o
  -3   9   3       4205.14       4374.21        65.69 o
  -2   9   3       5402.98       5457.86        98.38 o
  -1   9   3        731.42        728.42        11.71 o
   0   9   3       4465.47       4270.43        53.74 o
   1   9   3        335.05        298.93        12.42 o
   2   9   3       1870.90       1756.55        19.45 o
   3   9   3         39.16         41.36         2.84 o
   4   9   3       9704.21       9396.96       196.43 o
   5   9   3         46.59         50.80         4.50 o
   6   9   3         17.81         17.91         7.24 o
   7   9   3        130.99        107.23        10.73 o
   8   9   3        493.74        546.40        58.18 o
  -8  10   3         46.93         37.54        12.59 o
  -7  10   3       2303.83       2277.70        38.90 o
  -6  10   3        103.75        120.32         6.92 o
  -5  10   3        483.95        496.86        12.84 o
  -4  10   3        298.06        292.33        10.20 o
  -3  10   3        264.41        248.93        13.23 o
  -2  10   3       2916.69       2882.79        42.98 o
  -1  10   3       6049.80       5566.34        63.91 o
   0  10   3         77.15         79.43         7.77 o
   1  10   3       1852.58       1830.17        22.98 o
   2  10   3        225.09        227.56         6.76 o
   3  10   3        824.04        829.15        14.40 o
   4  10   3         89.44         79.76         7.82 o
   5  10   3       5523.46       5521.56        88.29 o
   6  10   3        967.79        906.81        26.78 o
   7  10   3         71.76         68.81        12.72 o
   8  10   3       1032.27       1020.72        42.35 o
  -7  11   3         41.89         30.33         6.52 o
  -6  11   3       2448.16       2464.54        46.31 o
  -5  11   3       1123.35       1137.82        25.43 o
  -4  11   3        292.68        340.98        11.51 o
  -3  11   3        185.22        172.67        12.14 o
  -2  11   3          8.26         14.08         5.78 o
  -1  11   3        129.69        132.45         5.52 o
   0  11   3        117.18        138.26         8.28 o
   1  11   3        963.55        893.33        18.14 o
   2  11   3        526.59        519.25        11.38 o
   3  11   3        512.36        426.14         7.95 o
   4  11   3         33.79         21.71         3.84 o
   5  11   3        300.06        289.58        23.09 o
   6  11   3        557.90        550.59        19.99 o
   7  11   3        209.35        208.62        14.13 o
  -7  12   3         68.35         52.52         9.30 o
  -6  12   3       1097.16       1067.92        26.23 o
  -5  12   3          2.42          9.04         6.30 o
  -4  12   3       3710.14       3723.97        89.38 o
  -3  12   3       4132.28       4145.32        69.78 o
  -2  12   3          0.81         16.49         8.74 o
  -1  12   3        425.79        386.94         8.23 o
   0  12   3       1285.70       1213.81        23.86 o
   1  12   3        478.24        487.80        10.56 o
   2  12   3        148.37        115.42         5.21 o
   3  12   3       4830.10       4852.57        72.81 o
   4  12   3        647.46        637.31        13.51 o
   5  12   3          7.16          7.76         5.20 o
   6  12   3        508.62        560.13        21.60 o
   7  12   3        582.72        629.08        50.31 o
  -6  13   3          6.99         14.55         7.07 o
  -5  13   3       1560.41       1609.17        32.50 o
  -4  13   3        267.74        280.05        14.94 o
  -3  13   3        904.17        994.69        27.50 o
  -2  13   3       2736.26       2706.06        46.86 o
  -1  13   3        787.30        744.21        20.51 o
   0  13   3          2.56          6.36         3.73 o
   1  13   3       5176.08       5041.18        69.22 o
   2  13   3        236.36        224.67         6.99 o
   3  13   3       1125.33       1078.23        18.96 o
   4  13   3          9.70          7.53         3.50 o
   5  13   3        700.15        679.27        16.89 o
   6  13   3       1949.14       1929.86        50.94 o
  -6  14   3        669.90        700.86        49.59 o
  -5  14   3        301.99        285.10        14.49 o
  -4  14   3        273.66        300.74        14.51 o
  -3  14   3        288.09        288.16        12.87 o
  -2  14   3          8.23         20.25         7.44 o
  -1  14   3        372.65        368.10        14.88 o
   0  14   3       4142.44       4256.71        64.54 o
   1  14   3       1646.81       1561.04        24.99 o
   2  14   3       1355.68       1377.76        25.93 o
   3  14   3       2124.54       2193.83        45.34 o
   4  14   3         10.39         14.00         6.38 o
   5  14   3        584.83        567.51        16.84 o
   6  14   3        403.53        412.22        31.46 o
  -5  15   3         17.88         20.07         8.05 o
  -4  15   3       2269.53       2231.90        43.44 o
  -3  15   3        757.23        762.71        21.81 o
  -2  15   3        484.84        485.56        17.08 o
  -1  15   3          2.45          5.86         5.90 o
   0  15   3        872.10        849.67        15.17 o
   1  15   3        116.17        116.92         6.76 o
   2  15   3         23.87         21.18         6.39 o
   3  15   3        481.20        478.36        17.59 o
   4  15   3        363.01        383.11        15.21 o
   5  15   3        248.28        237.10        10.85 o
  -5  16   3        196.55        201.86        16.81 o
  -4  16   3       1760.09       1780.88        38.13 o
  -3  16   3       1747.36       1826.61        37.96 o
  -2  16   3        127.14        129.05        10.39 o
  -1  16   3         12.93         11.78         6.67 o
   0  16   3        923.60        895.99        20.17 o
   1  16   3         13.18         10.21         4.44 o
   2  16   3       3631.76       3601.39        92.09 o
   3  16   3        232.78        216.63        14.90 o
   4  16   3         11.46         21.58         8.16 o
   5  16   3        147.54        101.27         9.52 o
  -4  17   3        190.49        190.73        14.13 o
  -3  17   3        755.18        838.37        25.40 o
  -2  17   3         24.55         24.46         8.46 o
  -1  17   3       2930.98       3023.78        58.03 o
   0  17   3        244.81        224.04         9.09 o
   1  17   3       2329.60       2339.75        79.21 o
   2  17   3         80.36         72.11         9.50 o
   3  17   3        148.05        171.15        12.67 o
   4  17   3        124.44        120.66        12.36 o
  -3  18   3        210.89        225.70        15.49 o
  -2  18   3        521.37        502.96        18.85 o
  -1  18   3        426.32        442.31        25.04 o
   0  18   3        110.20         90.87         9.34 o
   1  18   3        318.48        318.15        12.29 o
   2  18   3       1926.61       1906.85        40.60 o
  -8   0   4       1904.69       1915.83        74.87 o
  -6   0   4        553.79        544.65        30.80 o
  -4   0   4      12627.42      12363.08       442.61 o
  -2   0   4       1638.57       1380.20        37.75 o
   0   0   4      12081.87      13808.88       321.12 o
   2   0   4       1957.16       1980.29        19.18 o
   4   0   4      47389.47      49230.64      1345.18 o
   6   0   4       3129.75       3134.37        68.09 o
   8   0   4       1250.69       1283.75        41.12 o
  -9   1   4        134.53        151.97        22.81 o
  -8   1   4        981.54        911.17        38.21 o
  -7   1   4        611.53        672.77        41.48 o
  -6   1   4       6430.29       6393.34       151.50 o
  -5   1   4       5207.00       5427.72       124.07 o
  -4   1   4       1139.81       1049.11        26.91 o
  -3   1   4       2475.42       2236.29        31.37 o
  -2   1   4       3832.18       4251.82        63.11 o
  -1   1   4      36917.00      38796.01       774.46 o
   0   1   4      10793.54      12101.25       191.41 o
   1   1   4      13255.15      14231.84       194.10 o
   2   1   4          7.47         10.62         1.83 o
   3   1   4       8670.28       9254.38       104.15 o
   4   1   4       3818.75       3990.18        40.19 o
   5   1   4       6444.36       6272.81        68.83 o
   6   1   4       1085.39       1146.95        23.43 o
   7   1   4        351.52        355.72        11.55 o
   8   1   4        185.50        180.54        10.61 o
   9   1   4        413.76        434.75        18.61 o
  -9   2   4        474.04        416.95        41.33 o
  -8   2   4        285.76        271.67        19.18 o
  -7   2   4          8.85         18.04        10.73 o
  -6   2   4         65.61         48.52        11.37 o
  -5   2   4       8998.45       9067.25       143.12 o
  -4   2   4          2.82          1.11         3.56 o
  -3   2   4       2806.65       2657.98        33.33 o
  -2   2   4         13.59         10.69         2.84 o
  -1   2   4        215.64        267.56         6.69 o
   0   2   4       1567.59       1581.49        29.90 o
   1   2   4       3737.19       3294.39        38.83 o
   2   2   4        374.11        492.26         7.90 o
   3   2   4        850.02        761.49         6.42 o
   4   2   4         15.86         18.93         4.24 o
   5   2   4        301.43        376.20         6.26 o
   6   2   4       2815.86       2770.70        31.97 o
   7   2   4        438.74        418.70        13.29 o
   8   2   4       2945.87       2976.28        49.00 o
   9   2   4         86.10        104.94        13.65 o
  -9   3   4        380.49        413.35        28.66 o
  -8   3   4          8.34          9.97        10.89 o
  -7   3   4       1974.62       1906.49        48.99 o
  -6   3   4       1752.30       1684.72        73.24 o
  -5   3   4        114.26        112.36         8.57 o
  -4   3   4       1732.48       1607.31        29.40 o
  -3   3   4       8777.50       9620.31       189.32 o
  -2   3   4       4284.07       4339.80        45.72 o
  -1   3   4        408.58        449.69         7.08 o
   0   3   4       4333.56       4109.00        70.08 o
   1   3   4         13.03         42.95         8.58 o
   2   3   4       6492.58       6345.43       104.39 o
   3   3   4      15989.46      16658.98       272.15 o
   4   3   4        628.28        601.63        19.18 o
   5   3   4        619.10        559.08        18.48 o
   6   3   4       1283.00       1152.43        14.95 o
   7   3   4        666.92        646.18        13.06 o
   8   3   4         99.84        124.62        12.26 o
   9   3   4        526.19        557.74        22.37 o
  -9   4   4         30.91         19.75        11.28 o
  -8   4   4       1230.26       1296.15        26.97 o
  -7   4   4        207.93        204.58        16.51 o
  -6   4   4       1882.10       1793.89        70.98 o
  -5   4   4       6427.22       6488.31       101.06 o
  -4   4   4        865.60        864.57        20.12 o
  -3   4   4        710.62        864.35        12.92 o
  -2   4   4       5551.97       5257.35       136.42 o
  -1   4   4       3962.05       3919.45        45.01 o
   0   4   4         73.19        122.19         4.95 o
   1   4   4       5549.90       5721.62       158.68 o
   2   4   4      11502.92      11566.69       226.94 o
   3   4   4       2663.47       2828.36        41.02 o
   4   4   4       3049.49       2973.42        37.15 o
   5   4   4        138.02        150.15         5.97 o
   6   4   4       2219.67       2196.80        33.85 o
   7   4   4       3728.84       3701.29        49.73 o
   8   4   4        734.59        762.04        22.47 o
   9   4   4        150.05        149.57        11.73 o
  -9   5   4        986.35       1085.89        33.90 o
  -8   5   4         22.92         20.91         6.80 o
  -7   5   4       1146.13       1242.60        33.38 o
  -6   5   4        542.03        564.37        31.56 o
  -5   5   4         30.92         30.62         9.43 o
  -4   5   4        165.96        168.77         5.16 o
  -3   5   4      15262.92      15273.42       282.56 o
  -2   5   4       3875.59       3993.27        52.37 o
  -1   5   4        495.57        645.61        18.41 o
   0   5   4          0.67          3.03         1.77 o
   1   5   4       2573.69       2657.82        33.91 o
   2   5   4        227.35        285.41        22.63 o
   3   5   4       4261.58       4074.67        55.10 o
   4   5   4        359.43        383.14        11.22 o
   5   5   4       5520.12       5459.82       151.00 o
   6   5   4        689.24        681.43        13.61 o
   7   5   4        597.26        590.94        20.01 o
   8   5   4       1524.08       1536.49        29.08 o
   9   5   4         29.98         38.51         9.55 o
  -8   6   4       3415.59       3616.88        69.09 o
  -7   6   4       1056.50        984.65        40.33 o
  -6   6   4        414.61        410.89        10.11 o
  -5   6   4      11212.98      11045.04       193.28 o
  -4   6   4         85.56         75.44         8.00 o
  -3   6   4        138.80        156.92         7.17 o
  -2   6   4       3197.12       3226.89        35.04 o
  -1   6   4        629.61        765.53        13.08 o
   0   6   4       2257.79       2261.33        53.75 o
   1   6   4       3341.28       3341.50        90.74 o
   2   6   4        133.05        190.57        12.82 o
   3   6   4       1561.50       1472.53        34.19 o
   4   6   4         15.18         28.86         4.86 o
   5   6   4          5.96         10.86         3.89 o
   6   6   4        812.08        890.15        18.67 o
   7   6   4       3744.01       3666.57        65.07 o
   8   6   4        401.50        426.67        18.37 o
  -8   7   4        293.59        321.32        13.01 o
  -7   7   4        623.20        618.63        15.79 o
  -6   7   4       2406.80       2343.01        34.57 o
  -5   7   4        610.14        565.75        10.54 o
  -4   7   4       2723.72       2707.08        36.66 o
  -3   7   4       1049.67       1093.85        19.80 o
  -2   7   4       2014.43       2003.44        27.20 o
  -1   7   4        146.31        150.58         8.19 o
   0   7   4       3810.59       3568.32        45.80 o
   1   7   4        515.02        465.28        18.80 o
   2   7   4      34383.00      35210.62       788.41 o
   3   7   4        149.27        185.11         6.26 o
   4   7   4         57.72         51.82         8.67 o
   5   7   4       3157.37       3012.85        50.56 o
   6   7   4       3934.59       4043.49        73.24 o
   7   7   4         58.99         55.67         9.48 o
   8   7   4       3525.81       3632.71        59.09 o
  -8   8   4        595.24        638.47        23.15 o
  -7   8   4       1857.48       1914.99        50.65 o
  -6   8   4          4.26          5.24         3.12 o
  -5   8   4         56.12         61.77         6.78 o
  -4   8   4        466.16        468.34        29.99 o
  -3   8   4        647.57        692.48        19.00 o
  -2   8   4       2512.37       2347.33        51.11 o
  -1   8   4       6578.25       6647.38       110.93 o
   0   8   4        861.76        949.55        29.32 o
   1   8   4      16217.52      15944.87       263.23 o
   2   8   4       9533.26      10572.04       171.85 o
   3   8   4        420.84        413.10        10.09 o
   4   8   4       2309.72       2321.43        50.59 o
   5   8   4        125.66        135.73        10.85 o
   6   8   4        254.73        288.94        20.33 o
   7   8   4       2636.85       2647.55        53.87 o
   8   8   4        543.05        556.59        18.76 o
  -8   9   4         10.10         15.28        10.15 o
  -7   9   4       1042.95       1024.91        41.21 o
  -6   9   4        204.33        191.34        12.93 o
  -5   9   4        120.86        138.12         8.72 o
  -4   9   4         48.62         36.79         6.64 o
  -3   9   4        233.61        259.06        20.88 o
  -2   9   4         51.52         70.02         7.75 o
  -1   9   4       7284.02       6926.77       104.46 o
   0   9   4       2399.15       2468.27        29.42 o
   1   9   4        302.60        278.57         9.41 o
   2   9   4         30.72         23.00         3.07 o
   3   9   4        830.70        730.38        16.18 o
   4   9   4         36.44         49.88         5.96 o
   5   9   4         17.51         18.72         9.87 o
   6   9   4       1042.81        977.47        39.22 o
   7   9   4          3.17          8.88         6.38 o
   8   9   4         55.86         47.58         8.02 o
  -8  10   4        759.13        736.04        26.20 o
  -7  10   4        241.91        215.64         9.76 o
  -6  10   4       1402.18       1360.47        22.25 o
  -5  10   4          1.47          2.51         5.44 o
  -4  10   4        551.29        570.41        23.56 o
  -3  10   4        215.56        193.89         9.43 o
  -2  10   4       4359.93       4119.45        63.79 o
  -1  10   4         22.01         16.21         3.08 o
   0  10   4         14.81         20.08         3.72 o
   1  10   4       1963.36       1926.90        24.29 o
   2  10   4        143.47        171.17         9.03 o
   3  10   4          0.20         -2.52         3.19 o
   4  10   4       1621.20       1617.81        28.77 o
   5  10   4       1530.69       1619.37        26.46 o
   6  10   4         27.98         28.09         8.50 o
   7  10   4         64.10         39.23         8.76 o
  -7  11   4       2607.61       2572.51        48.54 o
  -6  11   4       3195.31       3129.87        48.39 o
  -5  11   4       1009.36       1029.91        22.87 o
  -4  11   4         53.07         70.08        12.92 o
  -3  11   4       1664.20       1593.31        29.04 o
  -2  11   4        322.48        290.00        12.38 o
  -1  11   4        173.30        138.94         8.42 o
   0  11   4       4064.76       4015.04        51.83 o
   1  11   4         73.68         83.80         5.13 o
   2  11   4       3182.39       3103.95        39.25 o
   3  11   4         48.47         66.92         3.98 o
   4  11   4         27.99         18.33         3.82 o
   5  11   4        873.79        877.61        28.09 o
   6  11   4       2228.65       2264.34        50.61 o
   7  11   4        113.67        102.93        21.55 o
  -7  12   4         16.57         25.04         6.80 o
  -6  12   4         25.49         28.13        11.24 o
  -5  12   4       3120.12       3168.63        56.53 o
  -4  12   4        140.06        161.46        15.62 o
  -3  12   4         19.60         19.56         6.85 o
  -2  12   4          8.00          9.62         5.95 o
  -1  12   4       4091.71       4033.67        62.73 o
   0  12   4          1.90         -1.74         3.39 o
   1  12   4       2277.64       2088.49        27.54 o
   2  12   4         56.01         50.86         4.70 o
   3  12   4       1945.10       1985.43        24.22 o
   4  12   4        545.79        585.70        28.35 o
   5  12   4        798.02        814.13        19.17 o
   6  12   4        803.78        817.44        41.30 o
   7  12   4       2137.84       2102.16        70.45 o
  -6  13   4        444.84        438.43        17.89 o
  -5  13   4        265.24        256.18        13.62 o
  -4  13   4         55.77         83.41        10.04 o
  -3  13   4       2287.31       2307.83        42.61 o
  -2  13   4       1235.62       1200.06        26.37 o
  -1  13   4          9.90          7.79         5.78 o
   0  13   4       3279.56       3281.19        44.30 o
   1  13   4       1199.68       1175.00        17.88 o
   2  13   4       1091.93       1043.15        17.45 o
   3  13   4        676.20        674.35        13.89 o
   4  13   4          6.56         15.10         5.34 o
   5  13   4        246.37        273.86        14.92 o
   6  13   4          3.66         14.68        10.78 o
  -6  14   4          8.12         -1.05         8.14 o
  -5  14   4         40.65         34.54         9.06 o
  -4  14   4          8.16         18.80         7.32 o
  -3  14   4       2549.17       2530.56        64.86 o
  -2  14   4       2219.71       2211.57        40.44 o
  -1  14   4          0.97         12.94         6.35 o
   0  14   4       2396.58       2427.45        34.87 o
   1  14   4         76.35         71.75         5.68 o
   2  14   4       3532.95       3606.20        47.64 o
   3  14   4          0.88          1.86         4.21 o
   4  14   4         74.38         96.78         9.15 o
   5  14   4         84.18         77.62         8.20 o
   6  14   4        738.83        768.93        34.14 o
  -5  15   4          2.73          5.89         7.37 o
  -4  15   4        320.98        353.11        15.49 o
  -3  15   4       1503.14       1499.21        31.47 o
  -2  15   4         43.96         39.49         8.65 o
  -1  15   4          9.43         12.07         6.55 o
   0  15   4        475.13        458.91        14.06 o
   1  15   4         37.63         39.74         5.66 o
   2  15   4        369.35        377.14        19.17 o
   3  15   4       2876.60       2978.81        54.44 o
   4  15   4        727.62        723.41        34.81 o
   5  15   4        124.32        126.72         9.87 o
  -5  16   4          9.78         19.05         8.52 o
  -4  16   4        618.52        645.59        21.57 o
  -3  16   4       1000.49        968.50        25.89 o
  -2  16   4        577.05        597.90        19.70 o
  -1  16   4        119.50        122.07        10.52 o
   0  16   4         26.55         25.92         4.88 o
   1  16   4         83.79         86.16         6.49 o
   2  16   4        251.70        276.72        18.43 o
   3  16   4          3.60          0.12         6.07 o
   4  16   4        129.14        110.29        11.19 o
  -4  17   4       2013.83       2160.57        53.71 o
  -3  17   4       1313.84       1231.74        29.52 o
  -2  17   4        228.02        231.70        14.86 o
  -1  17   4       1100.53       1092.95        25.81 o
   0  17   4         82.22         77.99        11.88 o
   1  17   4        182.98        171.33        10.68 o
   2  17   4       1069.07       1164.06        24.21 o
   3  17   4         60.14         60.52         9.94 o
   4  17   4        780.15        742.05        21.69 o
  -2  18   4       1000.11        969.00        26.35 o
  -1  18   4        166.76        157.78        12.33 o
   0  18   4         92.63         80.63         9.50 o
   1  18   4        688.08        657.44        38.85 o
   2  18   4         45.31         40.46         7.15 o
  -9   0   5       1556.70       1701.78        73.32 o
  -7   0   5      11435.99      11960.81       464.70 o
  -5   0   5       6764.58       6723.45       221.41 o
  -3   0   5       3206.83       3401.70        96.76 o
  -1   0   5       1153.07       1236.46        26.96 o
   1   0   5        345.52        254.17         5.14 o
   3   0   5       8631.02       8754.20       128.31 o
   5   0   5       4343.29       4105.88        73.39 o
   7   0   5       1485.97       1496.59        32.44 o
   9   0   5        500.03        635.56        40.44 o
  -9   1   5          9.11          1.97        10.99 o
  -8   1   5       1195.78       1100.52        38.02 o
  -7   1   5       2859.58       2775.66        73.95 o
  -6   1   5        664.26        681.77        27.49 o
  -5   1   5       1461.09       1540.79        51.90 o
  -4   1   5        679.90        601.54        18.86 o
  -3   1   5       8616.72       9293.40       150.25 o
  -2   1   5      16117.79      16981.72       311.22 o
  -1   1   5       1555.93       1586.10        23.30 o
   0   1   5        508.45        498.60        14.32 o
   1   1   5       1941.90       1775.61        23.34 o
   2   1   5        925.99       1079.14         9.40 o
   3   1   5        177.08        270.74         4.87 o
   4   1   5      10013.17      10295.12       118.43 o
   5   1   5       2596.67       2583.74        23.29 o
   6   1   5         98.35        114.26         6.64 o
   7   1   5       7444.57       7726.60       108.54 o
   8   1   5        233.78        234.46        11.37 o
   9   1   5        307.09        255.88        17.54 o
  -9   2   5        269.99        226.24        20.80 o
  -8   2   5        797.76        752.96       111.64 o
  -7   2   5        524.94        528.79        24.28 o
  -6   2   5       1586.33       1509.73        42.67 o
  -5   2   5       1541.58       1496.42        23.18 o
  -4   2   5        167.41         60.34         5.60 o
  -3   2   5         86.84        143.81         6.23 o
  -2   2   5       6846.63       7003.47        97.20 o
  -1   2   5         52.15         31.98         2.24 o
   0   2   5      28693.82      30461.26       812.24 o
   1   2   5       1417.49       1326.84        24.02 o
   2   2   5       9191.37       9814.40       148.90 o
   3   2   5         99.07         70.82         2.65 o
   4   2   5        556.00        506.23        13.54 o
   5   2   5        169.23        149.26         3.98 o
   6   2   5       2665.14       2766.30        35.01 o
   7   2   5       1806.28       1795.35        29.10 o
   8   2   5       2148.04       2160.09        48.91 o
   9   2   5        744.00        813.66        21.22 o
  -9   3   5         16.09         23.40        14.15 o
  -8   3   5       1014.94       1029.47        41.39 o
  -7   3   5        165.56        171.16        15.41 o
  -6   3   5       2157.25       2082.72        65.85 o
  -5   3   5       1297.02       1181.54        30.59 o
  -4   3   5        200.84        236.60         6.78 o
  -3   3   5        346.14        347.67        13.26 o
  -2   3   5        199.10        265.79         6.26 o
  -1   3   5      15101.88      15759.85       383.25 o
   0   3   5       4185.88       4239.00        60.90 o
   1   3   5       3352.74       3093.02        43.43 o
   2   3   5       2048.91       1951.13        29.49 o
   3   3   5        564.10        639.25         8.66 o
   4   3   5        884.93        857.04        10.21 o
   5   3   5         51.52         34.67         4.13 o
   6   3   5       1538.84       1520.48        19.52 o
   7   3   5       2207.67       2189.61        39.85 o
   8   3   5       1486.43       1407.88        27.16 o
   9   3   5       1173.64       1265.73        29.10 o
  -9   4   5        774.80        817.20        22.09 o
  -8   4   5        245.29        190.23        16.39 o
  -7   4   5        623.10        639.57        26.60 o
  -6   4   5        544.41        508.06        21.79 o
  -5   4   5       2789.10       2847.83        75.66 o
  -4   4   5       3090.26       3036.88        37.48 o
  -3   4   5      10159.33       9659.24       127.47 o
  -2   4   5       2431.38       2668.23        30.57 o
  -1   4   5         53.58         22.46         3.79 o
   0   4   5       3646.27       4165.22        86.52 o
   1   4   5          1.38         15.90         2.16 o
   2   4   5       5066.73       5058.80        95.08 o
   3   4   5       6268.07       6188.02       106.34 o
   4   4   5        124.12        110.29         3.74 o
   5   4   5        180.18        147.92         6.27 o
   6   4   5         13.74         17.31         4.07 o
   7   4   5         91.63         63.49         4.60 o
   8   4   5         46.35         43.84         7.49 o
   9   4   5        152.75        160.42        11.13 o
  -9   5   5        337.78        338.39        14.14 o
  -8   5   5       1676.59       1696.27        48.98 o
  -7   5   5          7.02         -0.11         7.47 o
  -6   5   5       2283.43       2003.44        99.90 o
  -5   5   5        739.64        726.23        14.34 o
  -4   5   5      11010.79      10774.10       280.98 o
  -3   5   5       1678.74       1893.37        24.38 o
  -2   5   5        147.70         89.62         6.09 o
  -1   5   5       3984.90       3992.49        50.67 o
   0   5   5        453.08        430.58        17.99 o
   1   5   5       3056.54       3244.59        49.86 o
   2   5   5       1887.38       1485.57        64.92 o
   3   5   5         38.03         22.99         5.27 o
   4   5   5       2723.79       2508.53        31.66 o
   5   5   5        107.38        108.38         6.88 o
   6   5   5       1327.45       1359.27        27.71 o
   7   5   5        161.17        180.70        13.68 o
   8   5   5       1553.70       1562.42        35.84 o
  -8   6   5        451.51        424.09        28.24 o
  -7   6   5         18.46         16.87         8.44 o
  -6   6   5       4637.32       4641.79       118.94 o
  -5   6   5       3586.52       3630.30        54.36 o
  -4   6   5         25.48         35.22         3.64 o
  -3   6   5       5955.65       5843.41        86.74 o
  -2   6   5        801.45        791.80        10.62 o
  -1   6   5        175.67        170.34         4.96 o
   0   6   5         43.82        123.08         4.22 o
   1   6   5       2897.76       3163.86        70.23 o
   2   6   5       5576.39       5771.04       126.11 o
   3   6   5       6325.51       6098.54        91.09 o
   4   6   5          4.74          6.31         2.92 o
   5   6   5       2581.31       2523.52        52.86 o
   6   6   5       1928.93       1953.42        55.84 o
   7   6   5       2124.46       2177.88        34.82 o
   8   6   5        206.78        196.72        12.15 o
  -8   7   5         11.00         15.17        14.33 o
  -7   7   5       2018.29       2144.88        76.48 o
  -6   7   5         86.87        106.89         6.48 o
  -5   7   5       3485.76       3446.08        58.47 o
  -4   7   5       1021.72       1038.20        26.13 o
  -3   7   5       1211.50       1146.86        19.64 o
  -2   7   5       7630.13       8112.80       123.40 o
  -1   7   5        658.21        538.12         8.39 o
   0   7   5        656.04        684.36        19.37 o
   1   7   5       6190.96       6035.46        96.19 o
   2   7   5      17012.96      18701.83       457.27 o
   3   7   5       5781.79       5899.30       102.02 o
   4   7   5       2062.73       2074.12        28.90 o
   5   7   5         14.91         12.99         2.77 o
   6   7   5        852.39        838.58        21.40 o
   7   7   5       2035.87       2017.93        52.85 o
   8   7   5        193.15        194.62        11.76 o
  -8   8   5         48.19         59.00        14.10 o
  -7   8   5       1998.80       2032.55        42.11 o
  -6   8   5        214.15        253.52         7.71 o
  -5   8   5       2816.71       2869.15        44.34 o
  -4   8   5       8897.98       8838.61       142.87 o
  -3   8   5          6.82          9.09         5.21 o
  -2   8   5        802.64        859.94        20.66 o
  -1   8   5       1324.01       1356.76        22.38 o
   0   8   5       5803.81       5487.03        76.84 o
   1   8   5       4470.01       4747.22        64.40 o
   2   8   5       3581.25       3691.85        47.93 o
   3   8   5         14.31         33.91         4.65 o
   4   8   5        208.93        182.54         6.42 o
   5   8   5         76.04         58.40         3.61 o
   6   8   5         29.79         19.40         7.93 o
   7   8   5        774.82        783.92        25.25 o
   8   8   5        320.32        303.37        20.79 o
  -8   9   5          7.43         -2.47         9.57 o
  -7   9   5          4.24          8.53         5.45 o
  -6   9   5         18.64         27.22         6.46 o
  -5   9   5         42.69         47.82         7.03 o
  -4   9   5       1738.75       1730.76        35.21 o
  -3   9   5       1212.57       1216.88        26.26 o
  -2   9   5      14796.72      14411.31       424.44 o
  -1   9   5          1.71         10.84         3.01 o
   0   9   5       4561.55       4911.49        70.21 o
   1   9   5        321.19        340.60         8.28 o
   2   9   5       6470.28       6399.51        93.41 o
   3   9   5          6.78         10.34         4.47 o
   4   9   5       5321.09       5133.54        85.74 o
   5   9   5        784.34        714.71        26.55 o
   6   9   5        305.07        316.74        16.55 o
   7   9   5        364.26        362.24        15.04 o
   8   9   5        273.04        265.61        26.33 o
  -7  10   5        314.72        315.85        18.74 o
  -6  10   5         23.32         23.80         6.92 o
  -5  10   5       4773.00       4961.27        98.43 o
  -4  10   5       2426.72       2563.14        48.87 o
  -3  10   5       2872.28       2778.46        51.17 o
  -2  10   5       1879.37       1826.58        35.87 o
  -1  10   5       2043.93       1893.97        26.71 o
   0  10   5       3599.60       3419.47        55.83 o
   1  10   5       3149.00       3212.71        39.34 o
   2  10   5        326.23        379.95         9.88 o
   3  10   5       6494.01       6577.44       116.95 o
   4  10   5        223.83        194.70         8.35 o
   5  10   5       1435.81       1470.47        25.07 o
   6  10   5         29.88         41.12        10.14 o
   7  10   5          0.13          3.77         7.61 o
  -7  11   5       1019.87       1043.37        23.33 o
  -6  11   5         23.47         24.36         5.51 o
  -5  11   5       2160.50       2188.95        38.97 o
  -4  11   5        698.24        692.16        19.00 o
  -3  11   5       1820.41       1914.08        35.23 o
  -2  11   5        240.66        207.80        10.54 o
  -1  11   5         40.31         42.55         4.24 o
   0  11   5        331.74        319.67         7.95 o
   1  11   5        124.74        100.72         5.61 o
   2  11   5        818.86        864.49        13.28 o
   3  11   5       4334.34       4274.95        52.84 o
   4  11   5       1426.56       1472.41        27.49 o
   5  11   5        193.85        175.24         7.71 o
   6  11   5          8.00         12.24         8.40 o
   7  11   5        509.49        558.33        31.87 o
  -7  12   5         65.95         54.84         8.25 o
  -6  12   5       3983.03       4206.79        66.68 o
  -5  12   5         30.54         29.16         7.13 o
  -4  12   5        479.77        502.05        19.92 o
  -3  12   5       3075.46       3058.31        50.96 o
  -2  12   5         17.28         22.74         6.93 o
  -1  12   5       1103.59       1036.21        21.51 o
   0  12   5       1588.77       1493.89        21.47 o
   1  12   5        115.85         94.86         5.89 o
   2  12   5       2056.65       1998.91        25.72 o
   3  12   5       1309.58       1192.43        15.94 o
   4  12   5        130.75        111.82         6.77 o
   5  12   5          1.57         10.65         5.10 o
   6  12   5       1355.62       1368.33        37.31 o
   7  12   5        778.65        831.02        32.70 o
  -6  13   5        193.60        185.84        12.42 o
  -5  13   5        641.51        616.47        19.15 o
  -4  13   5       2176.71       2202.62        51.38 o
  -3  13   5          7.25         13.77         6.80 o
  -2  13   5        786.59        786.02        20.67 o
  -1  13   5       3760.03       3718.16        61.09 o
   0  13   5         20.26         20.27         4.38 o
   1  13   5         99.71         87.26         5.90 o
   2  13   5        835.51        807.01        13.99 o
   3  13   5         28.67         18.91         3.48 o
   4  13   5       1375.01       1387.38        27.86 o
   5  13   5        727.95        737.37        17.53 o
   6  13   5        377.06        347.38        19.11 o
  -6  14   5         23.24         26.85         8.45 o
  -5  14   5        220.73        214.39        13.18 o
  -4  14   5        156.73        162.88        12.63 o
  -3  14   5       3002.47       3056.82        55.64 o
  -2  14   5         22.95         27.92         7.78 o
  -1  14   5        515.53        502.36        27.98 o
   0  14   5       2335.50       2334.67        36.14 o
   1  14   5         96.75        116.11         8.50 o
   2  14   5         62.27         63.79         5.73 o
   3  14   5       2429.87       2429.51        55.91 o
   4  14   5        614.68        616.99        15.99 o
   5  14   5        283.38        328.56        13.01 o
   6  14   5         90.59         90.12        13.96 o
  -5  15   5        281.69        250.65        15.18 o
  -4  15   5        350.85        376.22        21.45 o
  -3  15   5         72.58         89.77        11.29 o
  -2  15   5       2508.52       2558.26        46.17 o
  -1  15   5         66.24         67.74         8.72 o
   0  15   5       1822.59       1767.41        37.66 o
   1  15   5       1470.83       1436.58        22.60 o
   2  15   5       4026.30       4041.32        55.10 o
   3  15   5       2908.05       2882.10        59.30 o
   4  15   5        160.67        119.14         9.78 o
   5  15   5         96.51         88.28         8.26 o
  -4  16   5        334.70        369.75        18.66 o
  -3  16   5        368.22        377.82        16.82 o
  -2  16   5        794.38        791.06        25.93 o
  -1  16   5          4.43          4.19         7.58 o
   0  16   5       3232.14       3152.80        44.78 o
   1  16   5        468.51        418.58        11.17 o
   2  16   5        389.87        346.74        12.41 o
   3  16   5         37.51         35.09         8.52 o
   4  16   5       1021.08        991.24        23.54 o
  -3  17   5         50.52         51.45         9.92 o
  -2  17   5        148.18        146.28        11.94 o
  -1  17   5       1134.83       1137.71        27.83 o
   0  17   5          2.22         -1.50         6.16 o
   1  17   5       1086.20       1089.25        32.86 o
   2  17   5        528.27        542.11        22.12 o
   3  17   5         98.52         87.13        10.21 o
  -2  18   5        214.93        219.17        14.75 o
  -1  18   5        586.42        586.49        20.51 o
   0  18   5          6.30          3.08         5.99 o
   1  18   5       1159.20       1080.88        37.83 o
   2  18   5        945.75        930.05        23.87 o
  -8   0   6        400.32        512.19        44.70 o
  -6   0   6       7445.87       7518.75       264.24 o
  -4   0   6        631.89        484.92        31.11 o
  -2   0   6      36761.95      39132.11      1990.81 o
   0   0   6      12043.42      13524.67       448.31 o
   2   0   6        686.98       1155.24        49.93 o
   4   0   6      29586.80      31646.77       727.86 o
   6   0   6       2196.95       2160.92        38.68 o
   8   0   6       3334.38       3287.16        79.09 o
  -9   1   6         42.48         54.79        18.30 o
  -8   1   6        527.78        601.06        30.46 o
  -7   1   6       1688.57       1623.27       125.95 o
  -6   1   6        355.85        408.77        24.26 o
  -5   1   6       3687.62       3603.32        84.73 o
  -4   1   6          1.84         21.52        22.50 o
  -3   1   6       3948.61       3852.65        61.04 o
  -2   1   6        119.09        143.87         4.18 o
  -1   1   6       2392.08       2266.31        44.49 o
   0   1   6       1147.95       1065.06        18.08 o
   1   1   6       1220.03       1165.42        32.73 o
   2   1   6       2838.77       2771.97        30.96 o
   3   1   6       5659.25       5746.83        62.87 o
   4   1   6          2.25          3.27         1.03 o
   5   1   6        134.83        141.94         7.80 o
   6   1   6       3081.86       3021.81        36.96 o
   7   1   6         74.92         75.64         6.39 o
   8   1   6        362.42        389.76        13.83 o
   9   1   6       2903.82       3115.50        63.43 o
  -9   2   6        359.34        347.80        26.59 o
  -8   2   6        191.13        176.11        18.04 o
  -7   2   6        891.06        988.51        38.02 o
  -6   2   6       1581.65       1574.24        42.76 o
  -5   2   6       6416.05       6415.39       112.21 o
  -4   2   6        566.09        584.03         9.23 o
  -3   2   6       1434.41       1773.87        28.15 o
  -2   2   6       2798.86       2775.39        41.33 o
  -1   2   6       3762.02       3504.85        72.72 o
   0   2   6      11980.71      12111.80       228.96 o
   1   2   6       1733.67       1546.83        31.41 o
   2   2   6        129.76        151.10         6.09 o
   3   2   6       1788.15       1969.09        20.70 o
   4   2   6          5.21         14.97         1.82 o
   5   2   6        341.92        273.16        10.43 o
   6   2   6        346.18        361.59         6.54 o
   7   2   6       2018.21       2056.54        33.70 o
   8   2   6        214.53        188.90        10.58 o
   9   2   6        184.85        177.54        13.51 o
  -9   3   6        226.42        202.15        21.70 o
  -8   3   6          7.85         -4.67         9.70 o
  -7   3   6        598.27        595.44        36.19 o
  -6   3   6       3676.20       3640.81       116.30 o
  -5   3   6        108.97         87.47         9.28 o
  -4   3   6          4.75          8.15         3.45 o
  -3   3   6       5111.42       5307.71        71.95 o
  -2   3   6       9856.92      10279.29       164.69 o
  -1   3   6       7776.68       8638.80       133.08 o
   0   3   6      12529.61      11480.47       267.31 o
   1   3   6       6654.60       6873.55       112.83 o
   2   3   6        110.27        150.10         6.14 o
   3   3   6       1297.86       1352.74        20.95 o
   4   3   6       2849.87       2898.06        33.59 o
   5   3   6        426.77        468.30         7.62 o
   6   3   6        326.97        295.85        11.71 o
   7   3   6        548.44        570.67        14.85 o
   8   3   6       2148.67       2120.71        38.50 o
   9   3   6        505.54        505.03        18.29 o
  -9   4   6        298.00        306.19        15.12 o
  -8   4   6         35.56         44.58        12.04 o
  -7   4   6       1009.88        925.96        33.68 o
  -6   4   6        212.24        222.88        17.55 o
  -5   4   6          2.80         -0.77         3.98 o
  -4   4   6      11288.23      11013.27       235.84 o
  -3   4   6       1015.28        902.03        14.67 o
  -2   4   6        304.62        214.20        11.99 o
  -1   4   6        204.04        267.67        15.30 o
   0   4   6       1706.56       2002.86        94.11 o
   1   4   6       6388.26       6433.18        90.63 o
   2   4   6      16609.08      16798.29       310.11 o
   3   4   6        901.47        876.47        38.65 o
   4   4   6        410.69        409.02        11.65 o
   5   4   6       5138.63       5118.71        71.40 o
   6   4   6       1812.39       1754.70        38.24 o
   7   4   6        418.68        417.41        12.13 o
   8   4   6       5302.69       5342.46        88.20 o
  -8   5   6        185.82        153.49        17.22 o
  -7   5   6        471.72        451.22        23.28 o
  -6   5   6         86.64         83.49        11.85 o
  -5   5   6       4984.70       5054.11        88.26 o
  -4   5   6       6558.34       6983.58       110.89 o
  -3   5   6       7217.66       7141.72        88.69 o
  -2   5   6       3196.54       3525.99        56.95 o
  -1   5   6       9377.27       9591.56       237.22 o
   0   5   6       2171.39       2322.92        98.57 o
   1   5   6         11.44         19.42         3.15 o
   2   5   6        235.61        241.63        15.84 o
   3   5   6       3018.85       2625.97        42.71 o
   4   5   6          6.53          9.56         1.51 o
   5   5   6       1762.48       1721.37        39.97 o
   6   5   6        287.31        265.53        14.26 o
   7   5   6       1824.11       1764.39        31.25 o
   8   5   6        263.51        261.85        12.84 o
  -8   6   6       2187.84       2240.44        89.39 o
  -7   6   6       1579.90       1651.25        44.53 o
  -6   6   6        156.11        173.10        16.91 o
  -5   6   6        838.38        794.73        24.39 o
  -4   6   6        491.15        439.50         9.22 o
  -3   6   6       1360.48       1386.85        21.01 o
  -2   6   6       5439.18       5815.51        82.84 o
  -1   6   6        550.22        477.38        11.99 o
   0   6   6          4.69         53.92        11.06 o
   1   6   6       2074.19       1728.78        24.86 o
   2   6   6       1268.54       1021.54        19.80 o
   3   6   6        348.30        356.31        21.71 o
   4   6   6       2901.02       2796.32        39.20 o
   5   6   6       2858.92       2894.68        51.85 o
   6   6   6        248.80        279.89        13.13 o
   7   6   6       1237.64       1252.60        22.72 o
   8   6   6         11.82          5.07         6.34 o
  -8   7   6       1449.47       1363.15        97.76 o
  -7   7   6        100.53         72.94        14.36 o
  -6   7   6        136.42        152.94         7.01 o
  -5   7   6       3434.98       3439.94        53.03 o
  -4   7   6        339.41        328.28         9.12 o
  -3   7   6       2706.50       2645.57        36.58 o
  -2   7   6       3244.00       3154.14        48.30 o
  -1   7   6        782.75        926.79        21.71 o
   0   7   6       2596.03       2315.36        29.32 o
   1   7   6          1.05         -0.95         4.28 o
   2   7   6        995.64        879.71        39.06 o
   3   7   6       1015.55        980.89        15.88 o
   4   7   6       1234.41       1179.29        18.14 o
   5   7   6        708.30        740.68        31.83 o
   6   7   6       3918.96       3920.58        90.14 o
   7   7   6         11.87          2.79         4.98 o
   8   7   6          4.92         11.38         5.94 o
  -8   8   6       1589.41       1581.36        56.00 o
  -7   8   6        136.54        152.01        11.34 o
  -6   8   6        332.91        333.76        21.36 o
  -5   8   6        556.82        569.32        10.40 o
  -4   8   6          5.76         11.96         3.35 o
  -3   8   6        318.39        312.78        11.20 o
  -2   8   6       3102.48       3111.10        42.07 o
  -1   8   6       3321.29       2946.15        47.56 o
   0   8   6         53.61         61.35         4.73 o
   1   8   6         21.68         42.92         5.94 o
   2   8   6       1068.09       1229.32        27.15 o
   3   8   6          1.13          4.79         3.75 o
   4   8   6       3765.45       3829.13        87.24 o
   5   8   6         30.92         41.39         4.18 o
   6   8   6         54.49         55.72         9.16 o
   7   8   6       1892.85       1898.21        41.37 o
   8   8   6          6.73          3.71         6.02 o
  -8   9   6          3.21         12.57        12.08 o
  -7   9   6       3925.53       3924.52        66.29 o
  -6   9   6          5.88          4.26         2.96 o
  -5   9   6       2797.34       2704.30        52.93 o
  -4   9   6         77.51         75.18         8.91 o
  -3   9   6       4077.34       3899.67        74.31 o
  -2   9   6         15.30         35.03         5.35 o
  -1   9   6       3277.44       3249.81        55.75 o
   0   9   6       1104.24       1118.73        16.35 o
   1   9   6       3336.02       3384.62        45.56 o
   2   9   6         12.62         11.48         4.85 o
   3   9   6        298.14        279.65        26.65 o
   4   9   6         81.63         73.48        10.28 o
   5   9   6        623.70        615.80        22.66 o
   6   9   6        241.02        223.85        14.04 o
   7   9   6        903.92        852.13        26.24 o
  -7  10   6         85.02         63.13         7.53 o
  -6  10   6         97.37        100.98        20.38 o
  -5  10   6        214.53        220.19        12.49 o
  -4  10   6       3058.10       2990.49        58.26 o
  -3  10   6         75.26         63.98         8.72 o
  -2  10   6       7767.27       7509.19       186.99 o
  -1  10   6       6547.69       6374.86       116.22 o
   0  10   6        317.78        344.33         9.05 o
   1  10   6       5161.20       5437.51        79.60 o
   2  10   6       1893.80       1855.51        22.68 o
   3  10   6        211.34        191.11        14.07 o
   4  10   6       3163.94       3323.95        56.88 o
   5  10   6        657.92        689.82        18.67 o
   6  10   6          0.10         -0.14         6.59 o
   7  10   6        744.69        703.62        22.20 o
  -7  11   6        187.10        186.93        14.94 o
  -6  11   6        369.33        401.42        12.38 o
  -5  11   6       1068.26       1069.37        33.87 o
  -4  11   6         19.67         17.53         8.78 o
  -3  11   6        269.82        274.32        25.74 o
  -2  11   6       1083.27       1005.08        24.30 o
  -1  11   6        559.89        584.82        17.05 o
   0  11   6        313.72        280.73        17.09 o
   1  11   6         46.16         59.65         5.15 o
   2  11   6        964.03        940.80        13.86 o
   3  11   6      19582.40      20098.89       419.33 o
   4  11   6       1997.40       2046.05        36.01 o
   5  11   6         62.62         63.50         5.94 o
   6  11   6       1200.95       1207.64        32.73 o
   7  11   6        218.84        206.97        16.19 o
  -7  12   6        767.34        904.48        23.21 o
  -6  12   6        758.99        770.40        18.71 o
  -5  12   6        213.80        214.78        13.16 o
  -4  12   6        707.32        693.47        18.80 o
  -3  12   6          1.34          3.72         6.20 o
  -2  12   6        595.15        601.07        16.50 o
  -1  12   6       1029.69        977.26        21.49 o
   0  12   6       8978.32       9093.44       135.56 o
   1  12   6       5598.62       5638.00        76.26 o
   2  12   6          3.51          2.87         3.35 o
   3  12   6        379.94        375.48        11.78 o
   4  12   6        656.81        619.98        12.51 o
   5  12   6       2645.99       2662.49       103.33 o
   6  12   6        469.69        502.83        22.21 o
  -6  13   6       2532.10       2555.82        45.11 o
  -5  13   6          3.84          6.58         7.22 o
  -4  13   6        577.87        569.66        19.22 o
  -3  13   6        675.68        698.76        26.33 o
  -2  13   6        562.86        549.74        17.09 o
  -1  13   6        396.03        413.61        16.78 o
   0  13   6       1878.07       1883.85        31.12 o
   1  13   6         19.01         19.32         4.75 o
   2  13   6          5.27          6.04         3.83 o
   3  13   6       3331.99       3392.63        51.09 o
   4  13   6         13.79         18.68         5.06 o
   5  13   6        233.67        238.40        18.34 o
   6  13   6        375.96        323.76        31.31 o
  -6  14   6         12.84         18.14         7.11 o
  -5  14   6        236.71        227.92        13.38 o
  -4  14   6       2770.34       2956.41        56.42 o
  -3  14   6        772.05        785.11        34.16 o
  -2  14   6        365.80        350.71        14.32 o
  -1  14   6        296.74        322.37        13.49 o
   0  14   6         53.89         59.72         5.74 o
   1  14   6        558.65        524.86        11.85 o
   2  14   6       4421.13       4419.41        60.67 o
   3  14   6        146.16        156.47        14.06 o
   4  14   6         12.83         16.55         5.88 o
   5  14   6        797.89        733.91        22.38 o
  -5  15   6         77.72         91.74        11.29 o
  -4  15   6        138.55        162.02        13.83 o
  -3  15   6       1449.78       1508.71        41.84 o
  -2  15   6        782.94        760.56        21.98 o
  -1  15   6        216.83        220.91        12.45 o
   0  15   6       1545.88       1517.84        45.83 o
   1  15   6       1266.08       1252.28        20.81 o
   2  15   6        329.70        338.82         9.70 o
   3  15   6       1612.85       1623.92        35.06 o
   4  15   6         24.33         16.68         7.75 o
   5  15   6        562.49        579.34        37.66 o
  -4  16   6        586.50        649.61        21.25 o
  -3  16   6         12.92         13.44         8.51 o
  -2  16   6         54.65         53.33        10.09 o
  -1  16   6       2924.19       2980.82        54.08 o
   0  16   6         57.60         48.57         5.89 o
   1  16   6         89.03         98.55         6.97 o
   2  16   6       2345.50       2310.32        38.35 o
   3  16   6          1.14         -4.25         6.48 o
   4  16   6         78.13        111.91         9.94 o
  -3  17   6          0.58          7.28         7.86 o
  -2  17   6        110.51         93.96        12.09 o
  -1  17   6        307.54        278.07        14.41 o
   0  17   6        930.21        945.00        23.25 o
   1  17   6         41.91         43.66         6.12 o
   2  17   6       1898.09       1941.31        81.48 o
   3  17   6         21.43         11.22         7.05 o
  -2  18   6          9.46         22.15         9.06 o
  -1  18   6         60.75         55.72        13.88 o
   0  18   6         74.15         64.49         9.65 o
   1  18   6       1754.25       1874.96        43.98 o
   2  18   6        394.03        404.74        15.47 o
  -9   0   7       2223.28       2271.22        95.41 o
  -7   0   7       1210.45       1109.32        53.51 o
  -5   0   7        984.14       1107.35        52.47 o
  -3   0   7      20184.56      20926.12       581.73 o
  -1   0   7         63.51         32.36         6.95 o
   1   0   7         22.08         20.74         5.60 o
   3   0   7      28807.10      29092.71       910.81 o
   5   0   7        168.00        172.33        10.19 o
   7   0   7       1394.62       1367.01        56.20 o
   9   0   7       1104.36       1157.81        61.13 o
  -9   1   7       1591.07       1564.12        52.65 o
  -8   1   7        480.42        585.78        28.71 o
  -7   1   7          7.50         14.28        11.26 o
  -6   1   7        115.74        119.46        16.37 o
  -5   1   7       1166.18       1191.83        35.96 o
  -4   1   7       1253.71       1102.64        64.30 o
  -3   1   7        914.55       1019.93        19.26 o
  -2   1   7       8140.18       8725.84       135.41 o
  -1   1   7       6337.30       6574.07       126.44 o
   0   1   7        751.18        719.64        15.69 o
   1   1   7        222.53        298.75         8.42 o
   2   1   7       1979.15       1788.67        35.18 o
   3   1   7        376.75        315.71         5.82 o
   4   1   7       6147.98       6279.91        84.30 o
   5   1   7       7022.43       6932.77        81.92 o
   6   1   7        541.37        516.55        11.99 o
   7   1   7        322.60        305.10        10.14 o
   8   1   7       2331.41       2340.08        39.47 o
  -9   2   7        436.62        413.90        30.35 o
  -8   2   7        519.41        593.61        28.88 o
  -7   2   7       1932.31       1791.78        69.43 o
  -6   2   7       3654.95       3744.51        95.11 o
  -5   2   7       2847.62       2560.36        91.54 o
  -4   2   7         66.32         88.81         5.32 o
  -3   2   7        266.20        335.96        10.80 o
  -2   2   7       9282.81      10058.11       193.07 o
  -1   2   7        600.77        476.25        11.83 o
   0   2   7        117.65        208.85         6.47 o
   1   2   7       4293.98       4705.84        71.38 o
   2   2   7        867.29        909.04        14.79 o
   3   2   7        191.33        144.43         6.30 o
   4   2   7       3311.89       3169.02        43.19 o
   5   2   7         20.56         20.69         2.47 o
   6   2   7       2323.70       2281.95        34.76 o
   7   2   7         84.88         88.79         8.52 o
   8   2   7        148.72        141.82        11.01 o
  -9   3   7          4.39          1.43        10.21 o
  -8   3   7        152.09        155.10        23.23 o
  -7   3   7       5043.42       4974.26       124.95 o
  -6   3   7        536.44        534.31        39.56 o
  -5   3   7       1669.31       1588.95        29.55 o
  -4   3   7       6308.91       5999.51       182.14 o
  -3   3   7       2680.41       2633.27        42.61 o
  -2   3   7       2200.12       2219.99        68.29 o
  -1   3   7      14831.22      14798.98       306.67 o
   0   3   7          7.16         24.11         5.90 o
   1   3   7         46.15         32.46         4.30 o
   2   3   7       1494.97       1392.29        35.68 o
   3   3   7          0.96          4.41         3.70 o
   4   3   7       6623.36       6861.30        80.92 o
   5   3   7       1740.51       1708.75        20.25 o
   6   3   7       2397.08       2278.01        30.03 o
   7   3   7       2453.26       2568.99        33.28 o
   8   3   7          3.74          4.19         6.91 o
  -8   4   7        636.12        627.65        30.64 o
  -7   4   7        326.46        355.61        26.55 o
  -6   4   7       1426.87       1331.32        40.41 o
  -5   4   7       6085.30       6311.63       141.30 o
  -4   4   7        123.59        143.79         8.80 o
  -3   4   7       3991.53       3498.86        45.64 o
  -2   4   7         48.03         66.89         6.10 o
  -1   4   7       1788.62       1870.23        31.65 o
   0   4   7       4017.23       3752.35        71.43 o
   1   4   7       8190.38       8347.86       178.68 o
   2   4   7       1835.15       1683.57        26.56 o
   3   4   7        370.16        263.84         6.96 o
   4   4   7        237.76        215.57         4.79 o
   5   4   7      12644.56      13146.90       243.03 o
   6   4   7         49.47         57.46         5.70 o
   7   4   7        376.41        400.49        17.50 o
   8   4   7         39.28         31.30         8.33 o
  -8   5   7         63.60         61.93        18.51 o
  -7   5   7         15.71          5.62         9.31 o
  -6   5   7         19.85         12.77         4.15 o
  -5   5   7        385.45        378.21        12.96 o
  -4   5   7      11088.55      11173.28       189.67 o
  -3   5   7       2477.49       2512.48        39.21 o
  -2   5   7          8.21         12.04         5.92 o
  -1   5   7        705.94        736.76        17.71 o
   0   5   7       1641.19       1811.57        39.37 o
   1   5   7       2030.87       2139.27        41.27 o
   2   5   7      17535.29      17567.52       467.79 o
   3   5   7       2542.03       2464.22        41.17 o
   4   5   7        278.41        295.15         7.08 o
   5   5   7          2.20         15.83         5.95 o
   6   5   7        209.72        210.45         8.13 o
   7   5   7        225.39        255.78        10.55 o
   8   5   7       2754.07       2702.77        47.87 o
  -8   6   7        795.11        797.85        70.00 o
  -7   6   7       2492.22       2588.93        64.16 o
  -6   6   7        529.30        564.03        14.90 o
  -5   6   7        222.77        234.77         9.41 o
  -4   6   7        132.76        140.84         5.91 o
  -3   6   7       1221.16       1080.56        23.14 o
  -2   6   7        859.11        847.45        21.79 o
  -1   6   7        214.04        239.90        11.82 o
   0   6   7       5588.47       4995.57       259.42 o
   1   6   7       4566.92       4497.90        88.66 o
   2   6   7       1111.54       1228.88        40.03 o
   3   6   7       4575.24       4455.95       112.03 o
   4   6   7       3731.96       3800.11        54.65 o
   5   6   7        189.15        178.51        10.78 o
   6   6   7         52.89         70.32         7.96 o
   7   6   7       3529.95       3524.33        63.80 o
   8   6   7          0.97         -0.63         8.33 o
  -8   7   7         10.36         12.70         8.36 o
  -7   7   7        970.87       1023.63        30.46 o
  -6   7   7       2598.55       2679.71        48.88 o
  -5   7   7       1937.80       1796.18        33.07 o
  -4   7   7       4267.69       4358.55        72.66 o
  -3   7   7         59.25         88.36        10.36 o
  -2   7   7       5424.46       5542.25        98.07 o
  -1   7   7       1690.46       1527.17        27.36 o
   0   7   7          0.21          0.73         6.31 o
   1   7   7       3653.98       3220.66        91.58 o
   2   7   7        100.28        113.16         8.05 o
   3   7   7          1.05          5.02         5.33 o
   4   7   7       1349.67       1392.43        22.21 o
   5   7   7       2464.60       2389.29        59.50 o
   6   7   7         47.65         42.63         8.24 o
   7   7   7        300.11        310.46        13.38 o
   8   7   7        395.88        362.61        29.46 o
  -8   8   7        346.65        292.45        45.63 o
  -7   8   7        462.69        419.00        23.54 o
  -6   8   7       2738.68       2736.34        78.97 o
  -5   8   7       2561.91       2557.43        40.26 o
  -4   8   7        802.90        724.96        20.93 o
  -3   8   7        398.15        393.93         9.26 o
  -2   8   7       1968.55       1692.50        31.96 o
  -1   8   7        886.72        911.46        18.43 o
   0   8   7       1682.19       1607.19        21.36 o
   1   8   7       3012.15       2964.01        97.03 o
   2   8   7        210.23        195.11        12.49 o
   3   8   7        545.85        488.53        17.43 o
   4   8   7        897.58        898.24        18.16 o
   5   8   7          0.93          3.56         2.54 o
   6   8   7       2471.97       2418.97        49.86 o
   7   8   7         22.30         20.39         6.67 o
   8   8   7        452.26        494.60        17.75 o
  -8   9   7        314.85        351.37        23.56 o
  -7   9   7         45.72         40.02        13.01 o
  -6   9   7        103.71         91.61        16.58 o
  -5   9   7       1039.01        966.84        20.70 o
  -4   9   7       3245.56       3281.99        49.27 o
  -3   9   7        286.04        250.06         6.55 o
  -2   9   7       3116.52       2879.40        55.26 o
  -1   9   7       2332.74       2272.40        41.38 o
   0   9   7      11686.14      11500.39       242.64 o
   1   9   7       1630.66       1644.57        29.98 o
   2   9   7         16.08         20.76         7.08 o
   3   9   7         50.30         53.93         6.72 o
   4   9   7       5945.68       5951.19        99.50 o
   5   9   7        245.80        193.77         6.78 o
   6   9   7        549.56        538.50        39.11 o
   7   9   7        130.49        133.79        10.58 o
  -7  10   7        153.31        154.14        11.52 o
  -6  10   7        628.16        634.48        61.10 o
  -5  10   7       2815.61       2910.39        50.60 o
  -4  10   7       3081.15       3056.08        62.81 o
  -3  10   7       1123.80       1075.48        27.25 o
  -2  10   7       1402.46       1257.06        42.19 o
  -1  10   7        580.75        584.41        16.48 o
   0  10   7        808.72        777.25        14.18 o
   1  10   7        857.60        786.24        14.27 o
   2  10   7       5065.67       5117.55        89.13 o
   3  10   7       5972.52       6075.37       110.86 o
   4  10   7         28.41         24.75         7.67 o
   5  10   7       1012.02        993.91        18.55 o
   6  10   7        190.87        189.12        13.84 o
   7  10   7        125.84        133.51        11.84 o
  -7  11   7        344.98        345.15        15.84 o
  -6  11   7       2013.08       1976.93        79.35 o
  -5  11   7        579.54        584.79        22.87 o
  -4  11   7         68.34         69.07        10.28 o
  -3  11   7          2.33          2.37         6.56 o
  -2  11   7       2106.00       2024.55        40.36 o
  -1  11   7        702.19        685.38        19.78 o
   0  11   7          1.94          5.57         3.62 o
   1  11   7       2451.94       2379.41        34.58 o
   2  11   7        309.48        263.93        17.74 o
   3  11   7        223.01        229.73        10.98 o
   4  11   7       1661.68       1649.14        57.01 o
   5  11   7        170.74        188.44         8.82 o
   6  11   7         10.46         31.05        11.27 o
   7  11   7        415.43        481.48        32.11 o
  -6  12   7        981.19       1014.03        22.94 o
  -5  12   7        144.26        120.74        12.77 o
  -4  12   7       2319.92       2377.78        53.38 o
  -3  12   7        805.94        786.57        25.27 o
  -2  12   7         18.03         25.96         9.53 o
  -1  12   7        133.22        147.80        12.53 o
   0  12   7       6735.00       6713.59        95.90 o
   1  12   7       3566.61       3669.02        49.05 o
   2  12   7         32.38         31.04         6.39 o
   3  12   7       4484.53       4475.76        69.52 o
   4  12   7       1710.11       1659.96        32.57 o
   5  12   7          0.17          4.70         4.63 o
   6  12   7         43.86         71.43        14.17 o
  -6  13   7        797.65        763.23        26.42 o
  -5  13   7         23.34         18.31         7.77 o
  -4  13   7         22.71         29.57         9.53 o
  -3  13   7       1566.83       1574.92        34.21 o
  -2  13   7         27.10         29.38         7.96 o
  -1  13   7       5400.53       5576.13        93.56 o
   0  13   7        290.37        296.86        13.17 o
   1  13   7        127.96        117.52         6.86 o
   2  13   7       4586.59       4497.54        71.77 o
   3  13   7       1599.27       1566.48        26.15 o
   4  13   7         11.65          4.29         4.26 o
   5  13   7       1252.93       1286.39        25.81 o
   6  13   7        163.02        176.06        16.82 o
  -5  14   7         90.06        112.65        12.31 o
  -4  14   7        305.54        295.85        15.63 o
  -3  14   7       2719.78       2732.18        54.52 o
  -2  14   7        824.84        797.28        21.03 o
  -1  14   7        248.36        275.69        13.09 o
   0  14   7          2.74          6.70         4.17 o
   1  14   7        349.80        328.95         9.90 o
   2  14   7        471.23        463.02        15.50 o
   3  14   7       1253.66       1116.92        31.10 o
   4  14   7        396.06        390.26        16.87 o
   5  14   7        957.20       1011.13        27.87 o
  -5  15   7       2057.15       2060.07        46.13 o
  -4  15   7       3715.03       3857.01        76.15 o
  -3  15   7       1933.60       1958.02        49.67 o
  -2  15   7       1252.36       1262.79        31.50 o
  -1  15   7         88.02         87.05         9.92 o
   0  15   7        233.40        216.10        12.15 o
   1  15   7        527.82        495.56        12.58 o
   2  15   7        113.62        129.07         7.07 o
   3  15   7         36.57         27.78         8.16 o
   4  15   7       2638.93       2658.22        50.04 o
   5  15   7         19.48         15.86         6.12 o
  -4  16   7          0.07         -1.03         7.67 o
  -3  16   7          2.58          8.66         7.83 o
  -2  16   7       4976.46       5177.22        97.89 o
  -1  16   7       2482.94       2553.40        48.33 o
   0  16   7       1205.39       1208.64        26.84 o
   1  16   7        161.66        151.30         8.20 o
   2  16   7         13.88         15.42         5.08 o
   3  16   7        972.87        959.11        25.64 o
   4  16   7       1041.88       1033.52        26.31 o
  -3  17   7        264.71        276.50        17.21 o
  -2  17   7       1075.65       1102.84        28.86 o
  -1  17   7        148.57        168.43        14.55 o
   0  17   7        178.99        183.74        13.63 o
   1  17   7       1287.81       1260.39        24.71 o
   2  17   7         98.71         93.86        16.55 o
   3  17   7       1311.48       1368.62        36.04 o
  -1  18   7        989.01       1011.24        26.67 o
   0  18   7        300.50        346.10        21.21 o
   1  18   7         31.70         25.80         6.36 o
  -8   0   8         32.24         31.63        24.16 o
  -6   0   8        490.72        469.88        41.90 o
  -4   0   8        341.66        306.65        23.75 o
  -2   0   8       2291.63       2521.25        80.68 o
   0   0   8      24712.61      26188.29      1126.74 o
   2   0   8       6507.45       6448.32       128.70 o
   4   0   8        148.57        133.79         5.72 o
   6   0   8       4992.26       5093.39       196.35 o
   8   0   8        854.55        933.57        25.95 o
  -9   1   8         73.64         69.08        16.81 o
  -8   1   8       1326.57       1466.16        52.04 o
  -7   1   8          0.94          2.55        10.32 o
  -6   1   8       1036.97        988.10        89.13 o
  -5   1   8       2822.90       2706.92        67.21 o
  -4   1   8        354.89        364.66        36.92 o
  -3   1   8       1052.54       1246.63        17.28 o
  -2   1   8      15623.13      16777.11       362.00 o
  -1   1   8       1163.63       1165.59        19.94 o
   0   1   8      19015.44      19977.95       550.45 o
   1   1   8       2213.28       2121.55        43.14 o
   2   1   8       2509.89       2712.24        89.45 o
   3   1   8       1857.17       1763.74        23.22 o
   4   1   8        214.83        149.71         6.19 o
   5   1   8        456.07        445.68        12.16 o
   6   1   8         89.34         90.55         6.57 o
   7   1   8        411.16        413.01        11.67 o
   8   1   8        528.08        575.10        16.50 o
  -9   2   8       1499.79       1503.73        51.70 o
  -8   2   8       1980.61       1921.30        58.16 o
  -7   2   8       4569.08       4692.26       183.19 o
  -6   2   8       3504.70       3535.52        87.55 o
  -5   2   8       2887.65       2961.65        75.47 o
  -4   2   8         32.81         53.47         5.69 o
  -3   2   8       2657.87       2635.54        43.59 o
  -2   2   8       2791.12       2696.94        40.84 o
  -1   2   8      18131.67      18177.54       488.16 o
   0   2   8        683.57        603.15        11.60 o
   1   2   8        249.15        159.92         6.38 o
   2   2   8         11.48          8.71         3.22 o
   3   2   8         25.40         79.54         3.97 o
   4   2   8       3127.07       3051.06        38.36 o
   5   2   8       2512.71       2446.93        34.76 o
   6   2   8        362.36        335.30         7.76 o
   7   2   8        926.29        931.94        18.21 o
   8   2   8       1396.24       1342.34        29.54 o
  -8   3   8       3376.15       3437.42        96.68 o
  -7   3   8        335.16        302.83        22.44 o
  -6   3   8       3170.10       3211.02        78.88 o
  -5   3   8        563.39        499.14        15.86 o
  -4   3   8        207.15        191.64        15.20 o
  -3   3   8        111.02        125.64         7.27 o
  -2   3   8      12884.58      12925.53       267.19 o
  -1   3   8       5243.35       5569.23       145.66 o
   0   3   8        799.90        620.01        14.46 o
   1   3   8        729.82        559.67        14.70 o
   2   3   8        637.91        561.52        13.55 o
   3   3   8       1114.16       1201.50        28.75 o
   4   3   8       1900.52       1816.50        22.34 o
   5   3   8        173.12        173.96        12.33 o
   6   3   8       2404.23       2420.52        28.10 o
   7   3   8       2053.81       2023.32        64.30 o
   8   3   8         43.61         45.93         8.90 o
  -8   4   8          4.35         10.65        11.27 o
  -7   4   8        324.53        286.82        21.75 o
  -6   4   8         47.40         42.64        14.31 o
  -5   4   8        191.73        197.64         9.97 o
  -4   4   8       4340.11       4342.55        75.34 o
  -3   4   8         76.09         96.37         6.13 o
  -2   4   8        974.30        995.91        18.63 o
  -1   4   8       2947.11       2851.34        45.04 o
   0   4   8        194.37        139.04         9.61 o
   1   4   8        217.44        254.13         8.45 o
   2   4   8       2370.97       2090.53        41.17 o
   3   4   8       3396.78       3334.79        54.77 o
   4   4   8       1548.53       1496.33        48.35 o
   5   4   8        475.29        503.76        21.35 o
   6   4   8        603.22        688.01        14.37 o
   7   4   8          7.53          7.09         3.05 o
   8   4   8       4212.76       4304.56        71.20 o
  -8   5   8        571.42        575.61        28.87 o
  -7   5   8        135.95        109.97        16.02 o
  -6   5   8       2084.58       1989.15       110.24 o
  -5   5   8        406.33        370.97        12.56 o
  -4   5   8        557.56        510.93        16.41 o
  -3   5   8        902.38        775.60        13.92 o
  -2   5   8         81.02         98.00         7.31 o
  -1   5   8       9321.18      10613.87       215.66 o
   0   5   8       5907.72       6254.56       220.47 o
   1   5   8      23000.07      22798.82       559.57 o
   2   5   8          0.55          6.96         2.40 o
   3   5   8         17.07         24.28         6.59 o
   4   5   8       1945.58       2051.90        36.68 o
   5   5   8       1335.77       1289.13        27.39 o
   6   5   8       1104.56       1104.96        28.42 o
   7   5   8       1903.81       1859.86        26.14 o
   8   5   8         34.26         37.45         8.85 o
  -8   6   8        441.99        479.95        24.68 o
  -7   6   8        425.00        466.00        41.27 o
  -6   6   8         33.20         35.66         7.12 o
  -5   6   8          8.35          6.15         1.77 o
  -4   6   8      10971.94      11303.20       235.25 o
  -3   6   8        117.91         85.70         8.44 o
  -2   6   8        193.95        136.90        10.66 o
  -1   6   8      17084.36      17044.01       404.52 o
   0   6   8        741.30        858.90        24.91 o
   1   6   8       3895.06       3886.38        66.18 o
   2   6   8       5788.24       5558.11        82.44 o
   3   6   8       1304.03       1296.93        27.21 o
   4   6   8       2593.58       2652.97        51.96 o
   5   6   8        481.57        510.94         9.91 o
   6   6   8         48.59         49.66         7.64 o
   7   6   8        137.20        116.25         9.38 o
   8   6   8        168.13        107.23        13.21 o
  -8   7   8       1509.37       1531.29        93.23 o
  -7   7   8          0.35          2.36         7.37 o
  -6   7   8         20.03         12.15         5.37 o
  -5   7   8       3954.90       3878.16        69.22 o
  -4   7   8        448.04        434.28        20.13 o
  -3   7   8         68.85         82.69         6.81 o
  -2   7   8       3340.11       3146.29        67.27 o
  -1   7   8        945.42        878.25        23.60 o
   0   7   8        334.98        258.07        11.92 o
   1   7   8       1853.40       1916.87        34.18 o
   2   7   8        612.21        624.06        17.53 o
   3   7   8        392.24        411.27        14.07 o
   4   7   8       7463.85       7521.70       127.11 o
   5   7   8        865.58        886.01        17.33 o
   6   7   8        807.92        819.60        20.80 o
   7   7   8        187.98        200.96        14.22 o
   8   7   8         29.09         15.61        10.41 o
  -8   8   8         90.56         90.64        34.95 o
  -7   8   8        143.60        113.97        10.82 o
  -6   8   8        850.58        754.85        24.76 o
  -5   8   8         84.60         75.42         7.16 o
  -4   8   8       1586.64       1559.55        25.07 o
  -3   8   8       8668.09       8752.35       169.74 o
  -2   8   8       1193.53       1109.85        29.48 o
  -1   8   8        106.32        160.90        11.71 o
   0   8   8       1098.49       1049.66        26.66 o
   1   8   8        959.43       1043.88        31.34 o
   2   8   8       1783.82       1678.56        35.50 o
   3   8   8       2637.48       2412.46        50.15 o
   4   8   8          4.72          8.94         4.24 o
   5   8   8       5087.83       5236.57        83.99 o
   6   8   8         13.74         32.50         9.28 o
   7   8   8         16.27         10.89         7.21 o
  -7   9   8          0.45         12.44         8.28 o
  -6   9   8        173.01        138.89        16.39 o
  -5   9   8       4523.51       4614.17        88.66 o
  -4   9   8        703.07        657.14        16.27 o
  -3   9   8       7351.10       6863.26       194.17 o
  -2   9   8        412.58        399.88        14.81 o
  -1   9   8       4723.39       4729.51        85.47 o
   0   9   8        167.84        164.52        12.33 o
   1   9   8        963.35       1003.12        20.04 o
   2   9   8        185.49        163.77        16.08 o
   3   9   8       4772.88       4783.37        97.50 o
   4   9   8        360.92        334.48        12.90 o
   5   9   8          1.42          2.28         5.01 o
   6   9   8        491.13        508.70        18.18 o
   7   9   8         32.42         25.10         9.05 o
  -7  10   8         68.17         51.82         9.20 o
  -6  10   8       2737.29       2640.62        68.76 o
  -5  10   8        966.04        970.12        29.00 o
  -4  10   8       1362.14       1337.09        34.45 o
  -3  10   8       1603.23       1577.17        36.56 o
  -2  10   8       3432.45       3406.29        65.54 o
  -1  10   8        213.21        263.81        18.72 o
   0  10   8       1454.19       1379.87        67.98 o
   1  10   8        687.76        752.04        21.10 o
   2  10   8        760.93        726.43        22.27 o
   3  10   8        488.40        463.50        24.88 o
   4  10   8       1003.06       1051.00        30.16 o
   5  10   8        186.02        201.82         9.75 o
   6  10   8         59.05         57.35        10.08 o
   7  10   8         85.94        101.58        13.56 o
  -7  11   8        369.66        337.89        16.31 o
  -6  11   8          9.76          9.06        14.10 o
  -5  11   8        240.73        245.11        13.34 o
  -4  11   8        712.17        724.64        23.33 o
  -3  11   8       1523.67       1627.02        37.32 o
  -2  11   8        543.30        516.23        18.39 o
  -1  11   8       2321.13       2448.17        48.46 o
   0  11   8        939.81        955.99        22.82 o
   1  11   8       1642.24       1578.86        29.78 o
   2  11   8       1482.96       1457.63        24.85 o
   3  11   8       2143.27       2258.18        41.35 o
   4  11   8       2256.70       2310.53        42.58 o
   5  11   8        361.06        409.49        12.75 o
   6  11   8        255.54        272.55        22.56 o
  -6  12   8       1197.06       1160.54        32.38 o
  -5  12   8          5.24         13.30        10.11 o
  -4  12   8       1650.05       1616.64        39.23 o
  -3  12   8         52.24         34.28         9.73 o
  -2  12   8          0.09         -0.21         6.40 o
  -1  12   8       5130.96       5214.43       101.08 o
   0  12   8          3.42          2.94         6.49 o
   1  12   8        947.30        925.63        18.87 o
   2  12   8       1305.80       1294.35        23.44 o
   3  12   8       3351.55       3344.97        52.83 o
   4  12   8        750.87        647.88        17.91 o
   5  12   8       1600.52       1567.16        32.53 o
   6  12   8         71.85         52.69        12.01 o
  -6  13   8       2868.35       2907.93        50.06 o
  -5  13   8        355.36        410.13        21.94 o
  -4  13   8        801.69        802.20        26.46 o
  -3  13   8       2412.83       2410.86        53.43 o
  -2  13   8       1218.28       1214.02        30.64 o
  -1  13   8        881.01        871.54        33.63 o
   0  13   8       1389.47       1421.81        27.94 o
   1  13   8       2440.46       2501.63        40.08 o
   2  13   8         94.40         91.46         9.77 o
   3  13   8        702.64        668.42        15.68 o
   4  13   8       1524.18       1498.17        31.93 o
   5  13   8        296.57        317.60        14.55 o
   6  13   8       1168.52       1254.79        39.19 o
  -5  14   8         19.25         23.39         8.97 o
  -4  14   8       1747.96       1857.77        54.78 o
  -3  14   8       1532.59       1577.86        37.17 o
  -2  14   8        101.23        104.09        10.71 o
  -1  14   8        166.88        162.66        11.89 o
   0  14   8          4.67          0.91         5.26 o
   1  14   8         63.82         54.79         6.24 o
   2  14   8        399.92        393.73        13.07 o
   3  14   8        129.25        138.95         9.55 o
   4  14   8       2231.66       2155.51        43.07 o
   5  14   8        187.28        208.17        21.61 o
  -5  15   8        328.81        399.08        28.60 o
  -4  15   8        378.72        363.03        19.07 o
  -3  15   8         50.96         56.92        11.18 o
  -2  15   8         56.61         57.94        10.15 o
  -1  15   8         71.14         75.48         9.66 o
   0  15   8        670.84        686.15        20.19 o
   1  15   8        568.68        545.66        22.28 o
   2  15   8        699.69        637.48        16.44 o
   3  15   8        531.21        510.88        21.54 o
   4  15   8        768.45        694.93        25.22 o
  -4  16   8         91.03        103.16        12.42 o
  -3  16   8       2384.52       2417.72        49.60 o
  -2  16   8        287.17        328.92        33.13 o
  -1  16   8       1138.79       1218.46        28.45 o
   0  16   8         12.37         13.98         7.14 o
   1  16   8        545.70        546.15        13.63 o
   2  16   8        750.70        806.85        24.91 o
   3  16   8         11.72         15.97         8.84 o
  -3  17   8          9.61         19.88        10.17 o
  -2  17   8        102.47        120.35        12.62 o
  -1  17   8        720.04        735.92        22.48 o
   0  17   8       2428.78       2475.77        45.90 o
   1  17   8        542.64        500.29        13.59 o
   2  17   8        186.11        161.88        20.31 o
  -7   0   9        914.06        777.37        50.30 o
  -5   0   9       2367.46       2465.25        86.90 o
  -3   0   9      24171.55      25034.23       758.00 o
  -1   0   9       4480.39       4512.27       121.75 o
   1   0   9         52.43         27.17         6.12 o
   3   0   9      12141.57      12219.20       243.01 o
   5   0   9        339.59        335.54        17.27 o
   7   0   9       1582.78       1461.92        33.42 o
  -8   1   9        308.46        299.36        27.16 o
  -7   1   9        724.67        597.54        35.57 o
  -6   1   9       5076.58       5319.43       145.88 o
  -5   1   9       1560.84       1548.18        42.93 o
  -4   1   9       2137.28       1902.92        41.06 o
  -3   1   9       3891.72       3741.19        53.73 o
  -2   1   9       1070.72       1021.78        22.34 o
  -1   1   9       3408.11       3453.54        61.18 o
   0   1   9       1925.93       1811.70        33.68 o
   1   1   9        190.33        175.12         8.94 o
   2   1   9       2568.25       2470.54        45.50 o
   3   1   9       5988.42       6221.32       105.92 o
   4   1   9        667.98        664.85        11.69 o
   5   1   9        116.43        138.27         6.50 o
   6   1   9          3.83          4.28         4.74 o
   7   1   9          2.04          4.56         4.83 o
   8   1   9       1439.32       1475.12        37.62 o
  -8   2   9        682.70        721.35        58.39 o
  -7   2   9        515.95        552.12        29.45 o
  -6   2   9        100.42        102.61        15.69 o
  -5   2   9          7.87         16.78        10.09 o
  -4   2   9       2855.69       2713.43        57.39 o
  -3   2   9       1128.32       1105.23        17.95 o
  -2   2   9       1630.62       1503.74        24.19 o
  -1   2   9       1522.04       1467.23        27.61 o
   0   2   9       2992.94       3154.83        57.52 o
   1   2   9       2442.79       2292.73        34.82 o
   2   2   9      11069.96      11903.31       202.81 o
   3   2   9       2766.68       2731.28        51.64 o
   4   2   9       5602.11       5385.72        79.24 o
   5   2   9        490.49        464.26        15.17 o
   6   2   9       2566.48       2486.89        34.46 o
   7   2   9        820.17        827.92        18.99 o
   8   2   9        899.04        877.10        22.54 o
  -8   3   9        129.65        143.33        25.10 o
  -7   3   9       2146.38       2131.08        60.82 o
  -6   3   9        265.19        276.81        33.76 o
  -5   3   9          0.10          8.36         5.12 o
  -4   3   9      10685.21      10580.47       214.44 o
  -3   3   9       4272.94       3861.94        65.32 o
  -2   3   9       1295.10       1288.09        23.19 o
  -1   3   9       4686.39       4690.25       190.02 o
   0   3   9       1056.19       1274.87        23.30 o
   1   3   9         49.47         21.31         7.96 o
   2   3   9       2217.07       2037.13        33.36 o
   3   3   9       2886.49       2824.97        75.76 o
   4   3   9        852.37        758.07        13.29 o
   5   3   9       4590.21       4633.77        54.06 o
   6   3   9        139.38        142.32         6.57 o
   7   3   9        282.40        302.28        16.70 o
   8   3   9         60.33         44.70         8.66 o
  -8   4   9       1140.90       1153.82        41.58 o
  -7   4   9       1304.79       1265.76        44.80 o
  -6   4   9          1.81         10.30        10.97 o
  -5   4   9       5793.38       5946.02       111.99 o
  -4   4   9          6.71          7.27         6.32 o
  -3   4   9         11.35          9.89         5.28 o
  -2   4   9       1444.46       1322.53        20.96 o
  -1   4   9       4402.54       4849.19        80.74 o
   0   4   9       3180.07       2832.81        98.62 o
   1   4   9       3478.78       3223.93        66.42 o
   2   4   9        703.09        737.19        16.19 o
   3   4   9        128.84         92.28        11.09 o
   4   4   9        230.35        212.61        10.14 o
   5   4   9       2961.73       3020.94        56.52 o
   6   4   9        213.33        244.80        10.10 o
   7   4   9       2365.37       2332.23        38.95 o
   8   4   9        408.22        357.76        20.17 o
  -8   5   9        548.22        620.00        32.38 o
  -7   5   9          4.33         17.19        15.76 o
  -6   5   9        591.21        498.93        24.43 o
  -5   5   9        845.78        810.43        18.99 o
  -4   5   9       2255.59       2177.22        40.46 o
  -3   5   9         35.99         39.23         7.25 o
  -2   5   9        155.02        174.75        19.04 o
  -1   5   9        438.96        536.19        16.49 o
   0   5   9      11100.62      11120.58       276.25 o
   1   5   9       4223.31       4415.81        94.08 o
   2   5   9       2065.02       1997.99        26.59 o
   3   5   9        172.60        194.04         6.63 o
   4   5   9         79.11         80.69         7.76 o
   5   5   9       2111.61       2032.49        53.69 o
   6   5   9       1713.54       1657.98        43.13 o
   7   5   9        552.65        511.69        14.43 o
   8   5   9         64.31         82.53        14.26 o
  -8   6   9        518.68        520.83        56.47 o
  -7   6   9        274.02        295.55        26.03 o
  -6   6   9         64.88         76.75         9.29 o
  -5   6   9        207.26        222.93        11.27 o
  -4   6   9          7.06         12.28         6.78 o
  -3   6   9         90.85        105.59         6.88 o
  -2   6   9      10621.21      10902.02       271.80 o
  -1   6   9       2197.21       2458.84       107.31 o
   0   6   9       1815.06       1690.58        48.79 o
   1   6   9       2405.62       2065.81        37.03 o
   2   6   9       4246.60       4212.23        60.95 o
   3   6   9        526.03        522.84        15.33 o
   4   6   9        445.20        478.54        17.05 o
   5   6   9        614.81        603.74        23.42 o
   6   6   9        241.34        221.96        13.16 o
   7   6   9        200.79        194.88        15.87 o
   8   6   9         59.70         49.35        12.69 o
  -8   7   9         53.63         17.97        30.18 o
  -7   7   9        810.91        909.30        54.81 o
  -6   7   9        142.56        129.00        15.05 o
  -5   7   9        329.82        323.25        13.30 o
  -4   7   9        144.78        153.81        10.33 o
  -3   7   9       4564.33       4546.35        71.06 o
  -2   7   9       2622.42       2589.17        61.02 o
  -1   7   9       8711.40       8335.87       196.29 o
   0   7   9        302.43        329.68        18.40 o
   1   7   9         27.90         42.35         7.56 o
   2   7   9          3.61          1.62         3.60 o
   3   7   9        500.86        473.23        16.00 o
   4   7   9       2272.56       2290.53        61.02 o
   5   7   9       5623.86       5733.66        91.81 o
   6   7   9       4402.77       4360.89        85.07 o
   7   7   9       1188.03       1148.51        28.35 o
  -7   8   9        113.92         97.78        17.68 o
  -6   8   9       1134.56       1094.69        35.37 o
  -5   8   9          5.54          8.10         6.30 o
  -4   8   9       1728.16       1695.91        27.64 o
  -3   8   9        318.27        313.27        23.81 o
  -2   8   9        737.24        592.30        22.07 o
  -1   8   9        221.74        215.95        13.65 o
   0   8   9       6278.33       6389.02       236.81 o
   1   8   9         21.44         18.91         6.61 o
   2   8   9       2422.20       2517.55        51.40 o
   3   8   9        138.62        136.65        10.83 o
   4   8   9       6191.37       5917.12       229.75 o
   5   8   9       2212.56       2098.84        51.45 o
   6   8   9       3625.62       3662.86        91.25 o
   7   8   9         19.52         17.28         7.86 o
  -7   9   9        507.92        456.84        39.82 o
  -6   9   9       1391.29       1478.15        42.28 o
  -5   9   9        900.72        868.87        44.39 o
  -4   9   9        199.27        161.32         9.64 o
  -3   9   9       3338.31       3311.63        58.38 o
  -2   9   9       1361.98       1423.18        38.72 o
  -1   9   9         53.94         49.23        10.67 o
   0   9   9        246.05        232.78        15.83 o
   1   9   9       2520.19       2470.92        48.49 o
   2   9   9       2662.90       2534.47        80.43 o
   3   9   9         36.25         42.80        10.38 o
   4   9   9        465.10        441.12        12.99 o
   5   9   9          5.07         10.62         4.34 o
   6   9   9       2010.72       1955.76        58.96 o
   7   9   9          0.90          7.21        19.73 o
  -7  10   9         85.68         68.12        22.04 o
  -6  10   9          1.54          0.88         8.68 o
  -5  10   9        195.82        258.81        21.25 o
  -4  10   9          8.70          2.29         3.28 o
  -3  10   9        296.78        286.34        20.54 o
  -2  10   9       1339.62       1260.76        37.49 o
  -1  10   9       3657.28       3770.40       136.89 o
   0  10   9        226.20        254.28        16.17 o
   1  10   9       3985.73       4042.95        71.23 o
   2  10   9       5930.85       5896.04       138.29 o
   3  10   9        352.16        289.38        17.15 o
   4  10   9       1682.08       1642.40        29.37 o
   5  10   9       1785.17       1796.40        30.89 o
   6  10   9        593.57        563.66        26.41 o
   7  10   9        303.04        333.10        28.35 o
  -7  11   9       1079.01       1100.81        37.19 o
  -6  11   9       1979.82       1917.62        58.88 o
  -5  11   9         65.81         59.72        14.20 o
  -4  11   9        641.27        641.18        25.79 o
  -3  11   9        393.79        449.73        20.49 o
  -2  11   9       1965.10       1908.51        40.73 o
  -1  11   9       8337.57       8512.52       216.69 o
   0  11   9       3435.90       3336.33        84.51 o
   1  11   9         95.58         89.13         9.81 o
   2  11   9         23.17         14.07         7.28 o
   3  11   9         71.57         81.70        12.17 o
   4  11   9        255.74        221.38        10.88 o
   5  11   9       2169.98       2155.74        37.90 o
   6  11   9         10.19          8.77         9.41 o
  -6  12   9        447.07        429.52        22.79 o
  -5  12   9         56.06         51.98        14.56 o
  -4  12   9         93.46        113.76        13.47 o
  -3  12   9       1016.18       1051.74        31.83 o
  -2  12   9       4583.05       4626.96        95.07 o
  -1  12   9          5.52         17.80         8.07 o
   0  12   9       1538.48       1558.48        43.66 o
   1  12   9       1683.03       1652.38        58.70 o
   2  12   9        811.23        832.46        17.80 o
   3  12   9       1915.40       1972.34        33.03 o
   4  12   9        389.53        422.43        14.87 o
   5  12   9         41.81         37.75         6.41 o
   6  12   9        223.60        276.79        38.33 o
  -6  13   9          9.68          3.05         8.95 o
  -5  13   9          6.32          8.85         7.38 o
  -4  13   9       2585.37       2657.70        62.11 o
  -3  13   9       1722.49       1844.10        43.88 o
  -2  13   9          2.05         10.55         8.69 o
  -1  13   9        312.50        304.78        18.41 o
   0  13   9       1753.62       1813.89        48.76 o
   1  13   9         54.85         50.34         6.66 o
   2  13   9        212.54        197.79        15.31 o
   3  13   9        815.78        793.09        22.21 o
   4  13   9        841.63        778.99        35.15 o
   5  13   9        465.79        503.83        23.72 o
  -5  14   9       2058.13       2243.34        48.76 o
  -4  14   9        473.66        481.89        19.92 o
  -3  14   9        222.23        229.87        17.49 o
  -2  14   9        140.75        138.58        14.20 o
  -1  14   9        454.40        421.47        24.75 o
   0  14   9        176.42        209.09        14.51 o
   1  14   9       2635.97       2695.53        48.62 o
   2  14   9       1206.19       1134.95        24.10 o
   3  14   9        795.11        802.99        38.33 o
   4  14   9       1631.02       1552.04        42.85 o
   5  14   9        318.84        318.83        13.58 o
  -4  15   9        568.34        700.43        24.07 o
  -3  15   9        282.10        283.08        17.51 o
  -2  15   9         89.16         87.62        11.36 o
  -1  15   9          1.59         -2.83         6.68 o
   0  15   9        507.26        437.66        18.66 o
   1  15   9         85.49         81.07         8.89 o
   2  15   9       1822.08       1955.70        34.93 o
   3  15   9         20.76         24.43         6.97 o
   4  15   9       4711.30       4517.70        88.03 o
  -3  16   9        146.93        135.31        14.36 o
  -2  16   9        103.29        108.33        11.90 o
  -1  16   9         29.13         21.00         8.64 o
   0  16   9        478.62        463.90        19.75 o
   1  16   9       2569.22       2567.26        49.61 o
   2  16   9         40.97         30.12         7.46 o
   3  16   9        574.32        482.03        18.55 o
  -2  17   9        246.04        223.08        17.25 o
  -1  17   9        227.61        220.61        14.23 o
   0  17   9        130.00         95.77        13.61 o
   1  17   9        497.73        447.95        40.98 o
   2  17   9        475.74        479.89        23.28 o
  -8   0  10        153.78         90.12        26.34 o
  -6   0  10        124.60        109.30        24.79 o
  -4   0  10       7025.20       6908.04       233.44 o
  -2   0  10       2097.97       2288.65        52.79 o
   0   0  10       6080.25       5807.53       161.36 o
   2   0  10       3520.10       3455.15        67.47 o
   4   0  10       5847.94       6235.37       109.01 o
   6   0  10       1518.28       1448.76        35.06 o
   8   0  10       2316.03       2460.85        53.23 o
  -8   1  10        268.92        305.02        27.99 o
  -7   1  10       2600.74       2582.11        74.37 o
  -6   1  10       6264.85       5855.41       152.26 o
  -5   1  10          9.38          3.47        10.48 o
  -4   1  10         14.92         15.11         3.79 o
  -3   1  10       1345.37       1225.65        43.87 o
  -2   1  10       5529.06       5417.86       106.48 o
  -1   1  10       6259.00       5901.91       134.61 o
   0   1  10       6439.82       7386.99       156.62 o
   1   1  10         48.26         13.38         5.27 o
   2   1  10       3409.99       3715.00       127.97 o
   3   1  10       1066.52       1015.11        48.34 o
   4   1  10        386.43        311.44        18.02 o
   5   1  10       1021.61       1039.12        17.24 o
   6   1  10       1625.70       1623.30        24.88 o
   7   1  10        279.67        297.86        10.32 o
   8   1  10         18.87         15.80         6.91 o
  -8   2  10        101.85        123.37        19.35 o
  -7   2  10       2163.56       2247.04        87.42 o
  -6   2  10       1564.86       1558.15        49.88 o
  -5   2  10          1.75          5.32        10.55 o
  -4   2  10        218.99        234.82        18.98 o
  -3   2  10       5298.61       5526.11       109.89 o
  -2   2  10       1380.35       1409.78        23.59 o
  -1   2  10       9791.75      10026.57       229.19 o
   0   2  10        495.02        571.64        23.44 o
   1   2  10        167.62        244.91        11.76 o
   2   2  10       1951.64       1885.57        36.57 o
   3   2  10       5530.12       5199.96       140.78 o
   4   2  10        112.96        126.86        14.62 o
   5   2  10       6127.64       6316.55        82.93 o
   6   2  10        311.79        304.35        10.24 o
   7   2  10         75.39         92.29        10.08 o
   8   2  10         97.14         86.52        10.52 o
  -8   3  10       2271.68       2172.77        71.47 o
  -7   3  10         90.23         66.52        15.35 o
  -6   3  10        758.94        711.79        33.90 o
  -5   3  10        101.83         83.56         8.07 o
  -4   3  10       1069.60       1026.37        24.18 o
  -3   3  10       1626.00       1731.75        29.48 o
  -2   3  10       1338.73       1136.56        21.41 o
  -1   3  10       3074.40       3633.29        89.91 o
   0   3  10       1947.09       1774.73        53.08 o
   1   3  10       1438.45       1423.20        24.20 o
   2   3  10        738.73        644.37        16.32 o
   3   3  10        405.15        426.38        10.18 o
   4   3  10       6457.92       6277.95       170.62 o
   5   3  10       1224.86       1216.53        16.56 o
   6   3  10          4.37          7.36         3.63 o
   7   3  10        270.83        300.22        22.97 o
   8   3  10        209.70        212.65        14.49 o
  -8   4  10       1736.91       1737.07        54.81 o
  -7   4  10        387.30        370.88        25.56 o
  -6   4  10       1112.49       1069.83        63.10 o
  -5   4  10       1975.73       1953.67        40.46 o
  -4   4  10         89.74         92.30         8.64 o
  -3   4  10          6.93          6.84         5.92 o
  -2   4  10        858.50        828.11        40.30 o
  -1   4  10        706.65        621.50        15.36 o
   0   4  10       4219.47       4139.12        68.12 o
   1   4  10       9319.87      10014.40       281.97 o
   2   4  10        180.01        130.02         8.58 o
   3   4  10        328.17        371.66        20.80 o
   4   4  10          4.15          6.21         6.00 o
   5   4  10       1501.97       1444.64        24.07 o
   6   4  10       3202.30       3299.28        62.46 o
   7   4  10         33.43         29.64         7.21 o
   8   4  10        268.27        241.03        16.17 o
  -8   5  10       1383.96       1404.45        61.34 o
  -7   5  10        339.92        395.01        25.23 o
  -6   5  10         17.09         21.75        12.11 o
  -5   5  10       2372.77       2356.72        47.60 o
  -4   5  10          0.50          1.27         9.80 o
  -3   5  10        116.71        137.23         9.71 o
  -2   5  10        322.29        393.42        17.84 o
  -1   5  10       2788.03       2791.00        62.43 o
   0   5  10        209.80        174.57        12.33 o
   1   5  10      17350.64      17176.70       483.56 o
   2   5  10          3.37          4.77         5.79 o
   3   5  10        368.27        311.48        10.58 o
   4   5  10        130.38        131.74        12.91 o
   5   5  10        614.57        628.18        20.40 o
   6   5  10         36.75         38.97         7.44 o
   7   5  10       2178.60       2184.51        42.03 o
   8   5  10         11.35         10.85        10.15 o
  -8   6  10        591.31        585.52        49.99 o
  -7   6  10        216.84        203.92        19.24 o
  -6   6  10        495.60        566.17        26.26 o
  -5   6  10       1585.48       1580.36        33.33 o
  -4   6  10       9983.34      10261.76       212.94 o
  -3   6  10       1726.22       1689.03        29.41 o
  -2   6  10        343.10        381.72        14.65 o
  -1   6  10       1811.26       1693.02        35.59 o
   0   6  10       2458.12       2233.80       121.80 o
   1   6  10       1718.41       1762.93        43.18 o
   2   6  10       2024.11       1995.58        54.43 o
   3   6  10         71.88         61.07         8.82 o
   4   6  10         23.19         32.64         7.18 o
   5   6  10        408.97        443.60        32.93 o
   6   6  10        659.28        617.63        29.85 o
   7   6  10        108.63         85.20        12.87 o
  -8   7  10         71.07         21.06        25.61 o
  -7   7  10          7.32         11.53        10.42 o
  -6   7  10          2.84          6.69         6.52 o
  -5   7  10       3613.86       3644.18        92.81 o
  -4   7  10       1121.54       1102.64        25.30 o
  -3   7  10       1616.41       1570.26        27.51 o
  -2   7  10       2173.66       1966.28        54.55 o
  -1   7  10       1076.67        988.77        26.87 o
   0   7  10        420.09        421.57        27.74 o
   1   7  10       1452.07       1338.90        36.18 o
   2   7  10       3096.08       3142.41        80.91 o
   3   7  10         25.15         29.78         7.40 o
   4   7  10        504.52        469.60        28.43 o
   5   7  10        298.12        273.97         7.86 o
   6   7  10        244.97        225.47        14.20 o
   7   7  10         42.94         29.25         8.73 o
  -7   8  10        119.62        120.17        14.93 o
  -6   8  10       1224.09       1179.84        25.35 o
  -5   8  10        789.85        792.98        30.03 o
  -4   8  10       1318.41       1278.94        25.03 o
  -3   8  10       1028.19       1005.86        20.57 o
  -2   8  10         15.82         32.06        10.47 o
  -1   8  10        277.33        280.02        16.26 o
   0   8  10       3776.44       3612.23        75.02 o
   1   8  10        248.38        270.19        19.19 o
   2   8  10       3112.18       3009.11       105.36 o
   3   8  10       1932.56       1851.09        40.69 o
   4   8  10        702.79        685.76        29.76 o
   5   8  10       3324.74       3171.35        61.29 o
   6   8  10         24.17         32.45         8.43 o
   7   8  10        774.38        703.20        23.65 o
  -7   9  10       5243.75       5339.25       139.54 o
  -6   9  10         57.55         47.06        12.82 o
  -5   9  10       2196.85       2255.00        63.08 o
  -4   9  10         52.46         58.83         6.78 o
  -3   9  10        452.79        438.09        14.01 o
  -2   9  10        256.26        325.74        26.96 o
  -1   9  10       1760.68       1786.50        45.47 o
   0   9  10        842.98        851.09        27.68 o
   1   9  10       6054.51       6123.80       123.10 o
   2   9  10          4.72          7.44         6.87 o
   3   9  10       3626.95       3549.84        78.88 o
   4   9  10        340.87        314.55        11.68 o
   5   9  10       2344.73       2189.45        36.30 o
   6   9  10         94.83         87.96        13.11 o
   7   9  10        980.42       1056.81        48.83 o
  -7  10  10          8.42         15.75        12.60 o
  -6  10  10       3378.57       3493.30        99.97 o
  -5  10  10        484.07        500.00        23.87 o
  -4  10  10        524.01        564.50        28.17 o
  -3  10  10        140.29        146.59         9.44 o
  -2  10  10        132.23        144.36        15.55 o
  -1  10  10        931.46        998.79        35.82 o
   0  10  10       3333.44       3428.59        80.11 o
   1  10  10        234.80        245.82        12.89 o
   2  10  10       3999.45       3999.54       133.97 o
   3  10  10       1824.49       1854.03        71.13 o
   4  10  10         12.12         12.76         5.70 o
   5  10  10        298.33        293.38        10.23 o
   6  10  10        670.39        609.08        28.40 o
  -6  11  10         14.20          5.09        10.74 o
  -5  11  10         73.13         82.27        11.60 o
  -4  11  10        145.26        122.08        28.83 o
  -3  11  10        301.04        315.07        21.45 o
  -2  11  10       1371.71       1323.81        39.87 o
  -1  11  10       3341.95       3405.36       169.92 o
   0  11  10        119.99        102.81        13.85 o
   1  11  10       1048.31       1047.56        26.29 o
   2  11  10        140.59        141.77        10.52 o
   3  11  10         22.17         24.85         7.25 o
   4  11  10       1436.49       1322.28        36.99 o
   5  11  10         26.15         34.26         6.80 o
   6  11  10         44.74         48.15        11.04 o
  -6  12  10        111.01         98.84        17.16 o
  -5  12  10        674.21        632.79        50.06 o
  -4  12  10       1919.85       1863.63        58.31 o
  -3  12  10       4468.09       4666.08       119.39 o
  -2  12  10        210.38        212.81        19.11 o
  -1  12  10        666.30        681.00        28.36 o
   0  12  10       4555.74       4449.76       212.90 o
   1  12  10         30.45         37.63         8.45 o
   2  12  10         61.20         50.40         9.21 o
   3  12  10        500.31        579.75        35.70 o
   4  12  10       1272.00       1201.40        27.42 o
   5  12  10        156.26        119.88        11.81 o
   6  12  10          0.16          2.16         8.39 o
  -5  13  10       1193.16       1220.75        56.52 o
  -4  13  10         12.20         21.49        12.54 o
  -3  13  10       1249.52       1261.03       102.72 o
  -2  13  10       3206.55       3269.74       101.42 o
  -1  13  10         27.84         27.62        11.63 o
   0  13  10       1748.86       1717.42        71.09 o
   1  13  10       1744.34       1796.94        35.78 o
   2  13  10         16.28         14.06         6.57 o
   3  13  10        103.05        100.10        13.82 o
   4  13  10       1490.55       1693.17        30.42 o
   5  13  10        622.95        606.66        16.62 o
  -5  14  10        293.64        258.98        17.05 o
  -4  14  10         51.05         31.88        15.52 o
  -3  14  10        741.11        720.44        43.19 o
  -2  14  10          8.86         12.65        11.51 o
  -1  14  10         11.66         17.02        11.18 o
   0  14  10        337.54        395.11        49.73 o
   1  14  10        707.39        694.87        21.90 o
   2  14  10        120.10        135.95        10.42 o
   3  14  10        446.62        515.44        16.16 o
   4  14  10        421.22        395.69        13.97 o
  -4  15  10        919.71       1008.12        44.90 o
  -3  15  10       2462.68       2541.31        60.16 o
  -2  15  10        352.46        348.05        20.81 o
  -1  15  10         50.72         46.12        11.07 o
   0  15  10        105.87        141.89        20.04 o
   1  15  10       1196.85       1238.12        34.17 o
   2  15  10        256.48        256.62        24.43 o
   3  15  10        670.26        521.42        17.39 o
   4  15  10        283.07        354.48        26.00 o
  -3  16  10       3213.63       3293.45        75.83 o
  -2  16  10        395.44        401.58        23.95 o
  -1  16  10        128.24        139.16        27.57 o
   0  16  10        366.90        376.91        36.34 o
   1  16  10        301.84        300.19        27.03 o
   2  16  10         70.34         73.47         8.89 o
   3  16  10       2331.56       2314.08        54.91 o
  -1  17  10          3.56          6.15        10.50 o
   0  17  10        540.57        530.50        24.98 o
   1  17  10        130.59        134.76        14.15 o
  -7   0  11       4707.91       4407.42       172.67 o
  -5   0  11        504.82        625.75        38.37 o
  -3   0  11        452.89        432.79        11.28 o
  -1   0  11       8083.62       8148.13       252.42 o
   1   0  11       1883.49       1563.23        31.84 o
   3   0  11        714.84        651.19        22.61 o
   5   0  11        745.08        681.07        28.89 o
   7   0  11       3577.09       3890.89        80.58 o
  -8   1  11        280.41        287.48        26.74 o
  -7   1  11        910.30        876.81        69.90 o
  -6   1  11       2229.55       2159.76        65.68 o
  -5   1  11        529.63        509.33        37.23 o
  -4   1  11        524.11        535.09        27.22 o
  -3   1  11        624.67        616.45        17.71 o
  -2   1  11       3781.10       3895.62        75.04 o
  -1   1  11        951.60        991.66        35.05 o
   0   1  11       4315.46       4183.22        80.33 o
   1   1  11        122.67         92.75         8.60 o
   2   1  11       2679.31       2501.57        49.27 o
   3   1  11         14.32         16.38         5.10 o
   4   1  11       2223.48       2285.17        35.79 o
   5   1  11         10.61          6.36         4.30 o
   6   1  11        124.93        131.32         9.33 o
   7   1  11         15.95          9.22         5.62 o
   8   1  11       1175.55       1210.60        26.46 o
  -8   2  11        136.49        126.81        20.08 o
  -7   2  11        686.31        776.38        39.83 o
  -6   2  11        268.26        334.33        26.46 o
  -5   2  11       2361.17       2408.65        72.25 o
  -4   2  11         34.02         20.69        10.39 o
  -3   2  11       1297.37       1389.16        27.34 o
  -2   2  11       3656.83       3539.72        58.52 o
  -1   2  11        268.88        278.48        10.56 o
   0   2  11       2523.19       2754.60        57.19 o
   1   2  11       1993.59       2136.60        41.49 o
   2   2  11       1733.55       1632.66        33.12 o
   3   2  11        135.86        124.69        12.87 o
   4   2  11        427.96        367.58        18.17 o
   5   2  11       1513.13       1453.06        25.48 o
   6   2  11         92.92         85.56         4.75 o
   7   2  11        207.01        198.81        12.76 o
   8   2  11        363.45        347.47        16.21 o
  -8   3  11        819.34        795.77        40.63 o
  -7   3  11         97.62         91.10        20.90 o
  -6   3  11        395.10        355.38        32.77 o
  -5   3  11        255.01        300.58        20.48 o
  -4   3  11         52.47         50.54         8.32 o
  -3   3  11       3553.58       3588.80        57.98 o
  -2   3  11         40.14         52.86         7.19 o
  -1   3  11       2602.80       2359.65        47.23 o
   0   3  11       4182.15       4038.05       122.73 o
   1   3  11       1499.85       1653.15        30.04 o
   2   3  11         28.82         30.89         5.55 o
   3   3  11       8935.61       9242.46       154.92 o
   4   3  11        975.13        935.94        17.84 o
   5   3  11        182.24        174.49         7.62 o
   6   3  11       2435.17       2438.82        40.66 o
   7   3  11        203.56        189.33        15.47 o
   8   3  11         58.51         57.65        11.24 o
  -8   4  11        737.00        728.46        36.06 o
  -7   4  11       1283.69       1284.37        48.69 o
  -6   4  11          0.05          3.71        10.68 o
  -5   4  11        531.05        482.87        17.30 o
  -4   4  11       3169.34       3192.28        60.16 o
  -3   4  11         51.01         60.21         7.73 o
  -2   4  11       7203.42       7529.65       225.44 o
  -1   4  11       1262.22       1258.24        29.26 o
   0   4  11       1415.07       1613.33        37.28 o
   1   4  11      15687.64      15055.13       329.27 o
   2   4  11        515.13        443.24        18.82 o
   3   4  11        466.61        488.33        12.36 o
   4   4  11       2263.13       2121.71        41.58 o
   5   4  11       5336.21       5288.68        83.95 o
   6   4  11       2786.15       2777.19        40.17 o
   7   4  11        571.21        626.26        24.76 o
   8   4  11         36.52         17.82        11.63 o
  -8   5  11        530.00        608.93        95.04 o
  -7   5  11         87.79         45.28        13.13 o
  -6   5  11       1520.22       1559.98        47.48 o
  -5   5  11        398.70        332.33        14.81 o
  -4   5  11       2073.91       2036.46        41.42 o
  -3   5  11        732.01        701.32        19.58 o
  -2   5  11       3585.65       3461.87        67.24 o
  -1   5  11        806.85        722.84        35.59 o
   0   5  11      12150.27      12105.90       255.37 o
   1   5  11         11.95          8.11         7.72 o
   2   5  11         35.77         41.05         8.84 o
   3   5  11        827.66        789.73        19.90 o
   4   5  11         97.69        101.06        10.06 o
   5   5  11       2434.15       2340.93        50.54 o
   6   5  11       4159.43       4103.50        67.44 o
   7   5  11        835.49        790.85        14.96 o
  -8   6  11        467.62        468.87        29.45 o
  -7   6  11         29.65         30.00        10.87 o
  -6   6  11        294.30        259.25        24.57 o
  -5   6  11       3829.01       3956.55        77.18 o
  -4   6  11       2525.23       2493.16        68.61 o
  -3   6  11       2962.31       2910.09        54.93 o
  -2   6  11        358.88        335.22        13.29 o
  -1   6  11          7.07          8.77         5.94 o
   0   6  11         15.95          8.99         8.18 o
   1   6  11       1272.59       1251.65        34.66 o
   2   6  11       4062.02       3878.93        99.43 o
   3   6  11       3639.49       3608.68        52.54 o
   4   6  11          8.77         14.02         7.41 o
   5   6  11         71.52         81.85        11.22 o
   6   6  11        109.26         92.56         9.79 o
   7   6  11        701.91        651.75        36.53 o
  -7   7  11       1198.04       1237.69        41.75 o
  -6   7  11        271.76        221.88        13.67 o
  -5   7  11       3666.61       3627.20        72.61 o
  -4   7  11        645.32        588.56        18.56 o
  -3   7  11       4225.41       4123.34        67.32 o
  -2   7  11       2422.57       2610.83        51.04 o
  -1   7  11       3928.36       3956.88        87.81 o
   0   7  11        194.27        250.26        18.26 o
   1   7  11       1128.35       1056.35        33.77 o
   2   7  11          2.93          1.83         6.69 o
   3   7  11        427.08        443.23        31.63 o
   4   7  11          2.46         10.85         7.20 o
   5   7  11       3594.36       3458.30        71.75 o
   6   7  11        515.11        504.60        19.90 o
   7   7  11         17.46         11.64         7.33 o
  -7   8  11        483.47        422.39        21.51 o
  -6   8  11        380.31        366.30        14.65 o
  -5   8  11        501.74        448.01        16.87 o
  -4   8  11        318.85        273.40        14.59 o
  -3   8  11       1442.02       1388.91        26.76 o
  -2   8  11       1339.08       1259.14        61.39 o
  -1   8  11       5374.16       5443.20       128.03 o
   0   8  11       5470.33       5348.29       284.73 o
   1   8  11         79.78         81.40        20.48 o
   2   8  11       1453.35       1425.86        43.94 o
   3   8  11        654.98        616.56        24.83 o
   4   8  11       4414.28       4553.08        95.96 o
   5   8  11       1206.74       1155.93        21.60 o
   6   8  11        714.09        690.62        24.77 o
   7   8  11        612.27        614.23        28.31 o
  -7   9  11          0.69          0.46         8.67 o
  -6   9  11        561.84        626.35        29.01 o
  -5   9  11        369.37        341.79        23.24 o
  -4   9  11         91.55         96.70         8.06 o
  -3   9  11        121.59        133.34         8.82 o
  -2   9  11        321.48        352.60        44.59 o
  -1   9  11        749.56        779.31        31.57 o
   0   9  11        868.65        792.16        26.11 o
   1   9  11         43.05         34.41        13.77 o
   2   9  11       2020.29       2062.99        46.45 o
   3   9  11        537.80        542.09        22.11 o
   4   9  11       3024.55       3174.47        71.69 o
   5   9  11        494.28        494.64        20.64 o
   6   9  11        215.82        208.43        16.55 o
  -6  10  11        211.94        174.27        17.05 o
  -5  10  11        465.45        437.97        26.57 o
  -4  10  11        113.04        126.33        13.38 o
  -3  10  11        387.71        358.27        14.42 o
  -2  10  11         62.62         59.63        16.57 o
  -1  10  11       3853.70       3863.61        94.52 o
   0  10  11       4418.27       4649.03       115.23 o
   1  10  11        192.34        172.67        14.58 o
   2  10  11       1019.77       1009.13        73.73 o
   3  10  11        262.12        279.71        33.85 o
   4  10  11        244.30        266.98        13.34 o
   5  10  11        696.50        751.69        26.22 o
   6  10  11        239.69        233.94        18.58 o
  -6  11  11       1866.83       1940.30        63.96 o
  -5  11  11        225.16        253.63        14.48 o
  -4  11  11       1494.95       1517.45        41.53 o
  -3  11  11       1537.57       1521.45        46.76 o
  -2  11  11       1965.15       1936.43        54.37 o
  -1  11  11        891.70        856.64        36.97 o
   0  11  11        738.72        698.38        33.24 o
   1  11  11         90.89         86.71        13.90 o
   2  11  11        227.53        243.76        42.78 o
   3  11  11       2622.59       2593.50        91.94 o
   4  11  11          5.06          8.55         6.39 o
   5  11  11       1494.70       1522.45        41.51 o
   6  11  11        364.79        368.89        20.29 o
  -6  12  11         13.10         22.81        11.40 o
  -5  12  11          0.83          5.48         9.56 o
  -4  12  11        743.91        728.81        25.38 o
  -3  12  11         22.29         14.01        13.10 o
  -2  12  11       3369.24       3368.86        87.28 o
  -1  12  11        176.65        183.74        17.88 o
   0  12  11        502.96        504.17        24.53 o
   1  12  11          0.55          1.44         8.71 o
   2  12  11        890.71        934.79        23.81 o
   3  12  11        510.35        506.32        17.11 o
   4  12  11        298.83        340.37        13.68 o
   5  12  11         31.46         29.54         6.28 o
  -5  13  11        167.51        160.66        17.90 o
  -4  13  11        428.96        430.28        32.54 o
  -3  13  11         13.08         18.88        14.53 o
  -2  13  11        383.76        409.36        28.41 o
  -1  13  11         33.09         18.05        16.90 o
   0  13  11        345.30        367.48        57.82 o
   1  13  11         28.39         30.95        12.39 o
   2  13  11       1268.12       1260.45        26.11 o
   3  13  11       1026.90       1033.53        23.54 o
   4  13  11          0.31          3.42         6.09 o
   5  13  11          3.25          0.36         5.29 o
  -4  14  11        638.11        558.86        85.09 o
  -3  14  11         17.72         14.77        14.02 o
  -2  14  11         48.59         37.61        14.32 o
  -1  14  11        275.29        341.51        27.93 o
   0  14  11        211.98        204.96        19.14 o
   1  14  11       2339.66       2430.72        55.10 o
   2  14  11        138.71        155.23        10.28 o
   3  14  11        116.36        110.85         8.96 o
   4  14  11          2.03          2.47         5.29 o
  -3  15  11        295.70        276.70        23.86 o
  -2  15  11         80.13         55.84        15.30 o
  -1  15  11        455.43        442.97        32.24 o
   0  15  11       2148.51       2273.71        64.14 o
   1  15  11        543.80        524.94        22.02 o
   2  15  11       1135.72       1199.84        32.93 o
   3  15  11        536.77        564.00        17.27 o
  -2  16  11         21.35         22.23        11.38 o
  -1  16  11        473.62        463.99        23.40 o
   0  16  11          3.42         33.72        18.85 o
   1  16  11        338.89        423.98        20.67 o
   2  16  11        862.06        910.87        23.80 o
  -8   0  12        141.91         99.24        35.16 o
  -6   0  12       4726.19       4813.42       181.07 o
  -4   0  12        136.10        101.68         5.77 o
  -2   0  12       3205.61       3209.33        81.41 o
   0   0  12       4952.39       5666.45       118.60 o
   2   0  12         44.17         32.42         6.67 o
   4   0  12       1290.03       1312.17        54.76 o
   6   0  12       2420.44       2491.89        54.76 o
  -8   1  12        233.62        210.90        25.18 o
  -7   1  12       1713.55       1605.30        56.94 o
  -6   1  12        166.08        163.47        20.32 o
  -5   1  12         69.02         65.00        14.69 o
  -4   1  12       1292.77       1205.72        17.71 o
  -3   1  12        592.98        597.93        15.73 o
  -2   1  12       1330.85       1313.32        28.05 o
  -1   1  12       4895.92       4651.29        92.80 o
   0   1  12        344.34        338.44        11.99 o
   1   1  12       1485.09       1407.55        28.97 o
   2   1  12       1252.21       1153.24        42.00 o
   3   1  12        370.90        385.10        13.07 o
   4   1  12       6918.74       7011.27       134.33 o
   5   1  12       2806.00       2941.87        47.37 o
   6   1  12       1259.37       1202.10        26.98 o
   7   1  12         57.97         55.78         7.61 o
  -8   2  12        431.00        435.94        36.50 o
  -7   2  12        157.12        114.78        19.46 o
  -6   2  12         28.53         42.22        17.32 o
  -5   2  12       1999.67       2151.19        61.67 o
  -4   2  12         85.63        106.41        16.32 o
  -3   2  12       6606.23       6710.43       108.94 o
  -2   2  12        710.81        699.19        21.88 o
  -1   2  12       3830.27       3883.59       158.98 o
   0   2  12       2314.36       2340.78        45.35 o
   1   2  12       1511.93       1398.19        30.60 o
   2   2  12       2523.62       2647.71        56.42 o
   3   2  12       9855.88       9994.83       241.85 o
   4   2  12       2728.83       2729.44        49.23 o
   5   2  12        561.61        549.60        17.03 o
   6   2  12          3.28          3.01         3.83 o
   7   2  12         55.20         39.37        11.16 o
  -8   3  12          3.69         14.91        14.69 o
  -7   3  12        660.40        623.16        34.44 o
  -6   3  12       1048.80        998.17        42.33 o
  -5   3  12        114.87        107.80        20.69 o
  -4   3  12        394.16        385.36        17.55 o
  -3   3  12         17.04         21.08         6.35 o
  -2   3  12       3203.06       3271.18        92.65 o
  -1   3  12        565.73        564.87        16.94 o
   0   3  12          0.83         12.07         7.04 o
   1   3  12          1.70          2.18         6.03 o
   2   3  12       7975.71       7501.33       173.84 o
   3   3  12       1156.94       1198.88        29.57 o
   4   3  12         72.42         65.17         9.11 o
   5   3  12        803.65        789.06        35.91 o
   6   3  12         78.91         78.60         8.25 o
   7   3  12       1528.03       1415.94        44.10 o
  -8   4  12        531.11        556.97        31.00 o
  -7   4  12        336.05        315.69        57.14 o
  -6   4  12       1576.71       1459.12        53.36 o
  -5   4  12        643.90        621.38        22.83 o
  -4   4  12        161.22        147.14        12.30 o
  -3   4  12        193.17        211.49        12.57 o
  -2   4  12        322.21        314.23        15.02 o
  -1   4  12        162.77        211.10        14.06 o
   0   4  12       6201.88       5926.23       144.40 o
   1   4  12          1.65          8.79         5.94 o
   2   4  12       1728.74       1780.11        35.39 o
   3   4  12        318.68        330.12        11.80 o
   4   4  12        415.43        438.52        13.04 o
   5   4  12        226.58        214.08         6.34 o
   6   4  12       1283.39       1225.59        24.99 o
   7   4  12          6.76         26.20        11.56 o
  -7   5  12       1526.38       1599.32        59.00 o
  -6   5  12       1067.60        907.80        43.14 o
  -5   5  12       5440.25       5572.45       112.40 o
  -4   5  12        318.60        284.65        14.04 o
  -3   5  12         70.92         86.99         9.32 o
  -2   5  12        980.87        997.15        33.11 o
  -1   5  12       1906.15       1739.68        52.37 o
   0   5  12         83.67         59.34         8.51 o
   1   5  12       7226.07       6840.96       209.04 o
   2   5  12       5035.15       4823.53        87.56 o
   3   5  12        938.39        974.54        29.41 o
   4   5  12        592.88        600.85        15.33 o
   5   5  12       4061.79       4023.98        65.18 o
   6   5  12          1.00          4.21         4.30 o
   7   5  12       1961.09       1928.04        66.91 o
  -7   6  12         93.61         91.63        15.22 o
  -6   6  12       3022.33       3137.32        66.74 o
  -5   6  12       2953.95       2915.30        60.59 o
  -4   6  12        825.42        788.45        30.70 o
  -3   6  12       1442.62       1452.51        35.70 o
  -2   6  12       4326.27       4251.02       105.59 o
  -1   6  12        143.37        152.37        10.23 o
   0   6  12       7076.54       7046.45       137.81 o
   1   6  12        878.58        888.57        70.47 o
   2   6  12       2207.86       2091.65        52.30 o
   3   6  12       1427.43       1383.86        30.52 o
   4   6  12         18.31         28.66         8.50 o
   5   6  12       2551.47       2526.26        54.24 o
   6   6  12       4416.43       4502.39       104.79 o
   7   6  12        167.81        143.28         8.67 o
  -7   7  12         25.34         19.07        13.05 o
  -6   7  12          1.73          1.91         7.36 o
  -5   7  12         25.37         16.88         7.36 o
  -4   7  12       2117.45       2114.48        45.89 o
  -3   7  12       1033.46        997.86        25.75 o
  -2   7  12        322.73        293.00        19.72 o
  -1   7  12        909.77        843.96        43.14 o
   0   7  12         84.66         73.63        13.33 o
   1   7  12       1807.59       1841.67        56.40 o
   2   7  12        374.49        390.70        21.76 o
   3   7  12         55.18         71.03        10.70 o
   4   7  12        597.04        555.21        48.33 o
   5   7  12        253.28        316.09        36.10 o
   6   7  12         57.09         63.40        11.38 o
   7   7  12        166.95        146.20        13.43 o
  -7   8  12        195.49        173.21        16.42 o
  -6   8  12        263.34        250.54        14.76 o
  -5   8  12         42.06         43.68         9.52 o
  -4   8  12       2048.95       2011.29        43.47 o
  -3   8  12         61.93         56.71         8.02 o
  -2   8  12       2569.41       2570.84        52.64 o
  -1   8  12        550.17        547.63        30.72 o
   0   8  12        122.37        122.58        16.95 o
   1   8  12        341.04        362.89        22.28 o
   2   8  12       7765.48       7883.29       222.73 o
   3   8  12        547.47        552.14        22.42 o
   4   8  12       1039.66       1136.63        62.27 o
   5   8  12        286.33        260.10        15.13 o
   6   8  12          6.75          7.15        15.25 o
  -7   9  12       2274.82       2443.53        75.96 o
  -6   9  12        171.56        158.94        16.11 o
  -5   9  12        217.34        256.52        18.84 o
  -4   9  12         60.58         73.89        10.43 o
  -3   9  12       1284.75       1234.56        25.51 o
  -2   9  12         57.64         66.13        17.16 o
  -1   9  12       6716.14       6855.09       174.29 o
   0   9  12        562.20        593.65        27.34 o
   1   9  12      11116.39      10653.30       803.19 o
   2   9  12        312.21        296.20        15.76 o
   3   9  12       1310.75       1309.72        63.95 o
   4   9  12         22.53         12.51         9.12 o
   5   9  12        878.36        971.59        44.62 o
   6   9  12         33.26         32.64        11.47 o
  -6  10  12       1766.70       1716.88        51.07 o
  -5  10  12        253.73        266.74        20.34 o
  -4  10  12        967.09        999.96        29.21 o
  -3  10  12         24.22         22.21         7.34 o
  -2  10  12       4291.78       4336.84       108.56 o
  -1  10  12         41.04         19.67        11.63 o
   0  10  12       1085.27       1036.71        42.10 o
   1  10  12        324.88        339.28        19.05 o
   2  10  12       1828.18       1905.22       110.52 o
   3  10  12        668.84        655.34        27.66 o
   4  10  12        972.11       1015.49        32.20 o
   5  10  12       1032.10       1075.99        33.14 o
   6  10  12        284.71        279.12        20.51 o
  -6  11  12        320.56        269.14        29.66 o
  -5  11  12         17.47         12.30        11.43 o
  -4  11  12          9.52         23.31         9.63 o
  -3  11  12        410.01        413.83        28.88 o
  -2  11  12         19.78         48.34        16.36 o
  -1  11  12        995.53        981.32        36.20 o
   0  11  12          7.11         -0.14         9.78 o
   1  11  12         54.32         60.00        13.72 o
   2  11  12        354.10        355.95        17.09 o
   3  11  12        249.18        262.06        19.05 o
   4  11  12         11.04         14.76         6.45 o
   5  11  12        291.16        257.17        28.60 o
  -5  12  12        922.92        977.33        27.97 o
  -4  12  12        569.95        566.03        36.81 o
  -3  12  12        942.01        972.92        38.79 o
  -2  12  12         88.62         84.71        17.82 o
  -1  12  12        479.58        476.93        28.16 o
   0  12  12        542.03        609.59        27.77 o
   1  12  12         51.51         63.37        13.01 o
   2  12  12         73.56         88.35        11.56 o
   3  12  12        386.61        406.98        53.93 o
   4  12  12        299.98        305.94        13.68 o
   5  12  12        563.93        574.36        32.74 o
  -5  13  12        630.71        678.87        28.49 o
  -4  13  12        231.56        257.96        18.69 o
  -3  13  12       1934.99       2003.00        72.59 o
  -2  13  12       2485.84       2546.30        75.47 o
  -1  13  12        259.56        300.12        32.51 o
   0  13  12        660.64        582.45        28.21 o
   1  13  12        419.94        449.08        29.47 o
   2  13  12       1200.37       1282.52        30.46 o
   3  13  12        127.07        108.96         9.75 o
   4  13  12        753.25        785.34        21.69 o
  -4  14  12          0.98         20.54        13.58 o
  -3  14  12        486.74        461.46        30.56 o
  -2  14  12        115.69        119.92        20.64 o
  -1  14  12         82.30        105.18        17.51 o
   0  14  12       2887.13       2904.99        82.17 o
   1  14  12        154.75        155.93        17.85 o
   2  14  12         18.42         31.31        10.51 o
   3  14  12       2075.08       2117.89        39.66 o
   4  14  12         79.00         75.13         8.90 o
  -3  15  12         51.71         54.47        23.28 o
  -2  15  12       1196.08       1285.43        47.29 o
  -1  15  12        188.68        183.89        21.60 o
   0  15  12         65.41         47.50        15.29 o
   1  15  12        482.44        556.03        40.83 o
   2  15  12        698.40        755.41        34.08 o
   3  15  12        296.52        285.91        14.34 o
  -1  16  12        548.85        586.87        25.57 o
   0  16  12         45.36         48.38        12.02 o
   1  16  12       1449.15       1487.54        42.39 o
  -7   0  13       7833.48       8101.57       348.86 o
  -5   0  13        140.66        135.85        32.56 o
  -3   0  13      10455.35      10996.87       342.59 o
  -1   0  13       3873.85       3909.75       110.55 o
   1   0  13       6714.58       6660.58       154.52 o
   3   0  13       3308.07       3512.06        74.68 o
   5   0  13       1815.70       1781.22        78.30 o
   7   0  13       5001.00       5328.79       111.71 o
  -8   1  13       1585.37       1589.57        65.20 o
  -7   1  13          0.38         11.61        16.59 o
  -6   1  13       1391.89       1251.70        51.44 o
  -5   1  13       1750.19       1793.59        60.08 o
  -4   1  13          5.05         10.83         3.52 o
  -3   1  13         37.44         44.07         8.47 o
  -2   1  13       6263.46       6259.42       145.39 o
  -1   1  13       2632.03       2728.85       172.05 o
   0   1  13       2551.83       2538.91        52.68 o
   1   1  13        199.62        215.83        12.38 o
   2   1  13       3060.54       3105.21        66.83 o
   3   1  13       3011.92       2875.03        82.21 o
   4   1  13        887.00        909.34        45.06 o
   5   1  13        753.75        671.23        31.75 o
   6   1  13       1754.97       1785.53        38.99 o
   7   1  13       1528.42       1605.18        62.03 o
  -8   2  13         19.23         45.16        19.51 o
  -7   2  13         80.74         74.11        22.24 o
  -6   2  13          4.77          9.22        12.90 o
  -5   2  13        247.71        240.69        21.65 o
  -4   2  13         95.49         95.67        17.30 o
  -3   2  13       4793.34       4971.00        80.55 o
  -2   2  13        143.83        188.31        37.07 o
  -1   2  13       2757.03       2792.71        55.93 o
   0   2  13        344.91        378.46        14.67 o
   1   2  13        618.04        672.15        28.26 o
   2   2  13       2824.07       2702.32        72.70 o
   3   2  13         44.06         41.11        18.61 o
   4   2  13          7.38          0.91         4.46 o
   5   2  13        684.13        683.26        16.85 o
   6   2  13       1190.03       1148.87        25.24 o
   7   2  13       1084.53       1009.42        32.66 o
  -7   3  13        186.42        135.78        23.41 o
  -6   3  13       1662.44       1663.72        60.30 o
  -5   3  13         72.17         62.55        15.24 o
  -4   3  13       6305.58       6428.60       129.99 o
  -3   3  13       2029.58       2169.14        63.68 o
  -2   3  13          2.42         14.61         6.60 o
  -1   3  13         19.24         25.11         7.49 o
   0   3  13       9301.15       9075.18       335.28 o
   1   3  13       4161.78       3960.41        86.78 o
   2   3  13        766.20        788.58        23.81 o
   3   3  13       1803.82       1768.57        40.81 o
   4   3  13        449.96        485.15        38.21 o
   5   3  13        147.69        140.31         9.22 o
   6   3  13       1184.66       1138.02        23.47 o
   7   3  13        175.93        206.00        17.94 o
  -7   4  13         61.72         60.59        18.67 o
  -6   4  13       2016.00       1902.35        70.57 o
  -5   4  13        836.81        758.97        24.88 o
  -4   4  13       3128.24       3099.96        64.11 o
  -3   4  13        565.72        596.82        18.05 o
  -2   4  13        114.93        111.75        12.09 o
  -1   4  13      13153.29      12392.91       321.17 o
   0   4  13          7.92         15.35         8.96 o
   1   4  13       4480.61       4341.64        93.97 o
   2   4  13        485.91        439.23        14.53 o
   3   4  13        298.00        309.14        29.63 o
   4   4  13        880.03        849.79        17.95 o
   5   4  13       2054.40       2023.16       100.97 o
   6   4  13          4.54         -0.71         5.20 o
   7   4  13        215.27        222.04        20.09 o
  -7   5  13        168.66        182.85        26.65 o
  -6   5  13       4189.71       4269.85       121.78 o
  -5   5  13       1214.02       1145.67        31.20 o
  -4   5  13        356.82        418.90        32.69 o
  -3   5  13         66.76         48.20        11.19 o
  -2   5  13        455.15        427.81        18.97 o
  -1   5  13        259.92        206.25        26.44 o
   0   5  13       1914.92       1727.70        41.65 o
   1   5  13        204.08        145.74        11.50 o
   2   5  13       1110.16       1137.02        28.20 o
   3   5  13         27.35         11.30         6.60 o
   4   5  13         23.56         24.66         6.63 o
   5   5  13        158.72        163.38         9.35 o
   6   5  13       4380.29       4429.21       111.90 o
   7   5  13          0.79          8.71        10.66 o
  -7   6  13         17.69          3.90        11.71 o
  -6   6  13        855.38        809.29        34.05 o
  -5   6  13        888.83        827.80        32.69 o
  -4   6  13       1147.47       1192.61        28.68 o
  -3   6  13        262.33        240.75        26.76 o
  -2   6  13         27.54         16.76         9.84 o
  -1   6  13        104.17        106.15        11.94 o
   0   6  13        549.81        527.00        19.68 o
   1   6  13        343.53        310.62        15.42 o
   2   6  13         90.09         54.26         9.77 o
   3   6  13          9.98          6.47         5.24 o
   4   6  13       3552.04       3670.92        62.89 o
   5   6  13       1398.53       1361.68        26.32 o
   6   6  13        609.03        619.12        17.80 o
   7   6  13         95.82         76.59         9.21 o
  -7   7  13         30.30         30.21        15.12 o
  -6   7  13         25.49         22.09        10.15 o
  -5   7  13       5204.20       5227.51       106.36 o
  -4   7  13        161.75        160.09        13.55 o
  -3   7  13       2524.05       2631.44        68.35 o
  -2   7  13         58.90         68.68        10.82 o
  -1   7  13        540.96        485.68        17.97 o
   0   7  13        459.88        449.21        19.21 o
   1   7  13       1237.89       1208.93        38.12 o
   2   7  13       1853.07       1829.42        72.39 o
   3   7  13       4212.69       4145.00        85.52 o
   4   7  13         83.91         68.78        10.36 o
   5   7  13         84.21         71.08        23.70 o
   6   7  13        650.60        566.33        17.73 o
  -7   8  13        956.39        943.02        48.43 o
  -6   8  13        395.98        391.44        17.42 o
  -5   8  13          8.57          0.07         6.95 o
  -4   8  13       3555.23       3480.33        74.79 o
  -3   8  13         21.70         25.13         8.90 o
  -2   8  13       1820.35       1941.21        45.84 o
  -1   8  13         76.39         68.80        11.26 o
   0   8  13       2080.21       2154.18        62.57 o
   1   8  13       2018.53       2063.82        59.00 o
   2   8  13       2286.55       2335.42        66.67 o
   3   8  13        169.51        197.60        15.05 o
   4   8  13        421.81        470.41        19.90 o
   5   8  13         56.07         39.62        11.37 o
   6   8  13        113.92         79.79        11.16 o
  -6   9  13         43.56         36.98        12.48 o
  -5   9  13        150.09        122.78        18.89 o
  -4   9  13       1012.03       1023.75        44.58 o
  -3   9  13        270.19        298.96        14.01 o
  -2   9  13        659.73        655.74        28.33 o
  -1   9  13        329.37        310.99        21.71 o
   0   9  13        268.81        303.34        21.74 o
   1   9  13       1718.84       1624.04        53.60 o
   2   9  13         71.65         74.08        16.08 o
   3   9  13        174.36        210.38        17.81 o
   4   9  13       1999.97       1965.35        55.74 o
   5   9  13        211.59        227.85        14.00 o
   6   9  13        458.73        388.52        19.50 o
  -6  10  13         35.49         19.28        11.53 o
  -5  10  13          9.26          9.30        11.44 o
  -4  10  13        127.22        121.61        11.33 o
  -3  10  13        116.92        117.72        11.27 o
  -2  10  13        645.47        702.09        33.99 o
  -1  10  13        686.60        649.44        29.86 o
   0  10  13        161.87        172.79        23.90 o
   1  10  13         81.38         97.82        18.65 o
   2  10  13       2252.72       2156.06       196.36 o
   3  10  13       1550.67       1562.96        40.11 o
   4  10  13          9.06          6.06         8.42 o
   5  10  13        232.67        226.94        10.55 o
  -5  11  13       2432.15       2499.36       127.61 o
  -4  11  13         76.65         74.90        12.60 o
  -3  11  13       1818.70       1884.04        47.25 o
  -2  11  13       1745.19       1627.06       125.84 o
  -1  11  13         92.46        101.55        16.19 o
   0  11  13         38.40         58.74        14.75 o
   1  11  13        141.24        166.14        34.84 o
   2  11  13        535.67        505.56        36.56 o
   3  11  13       2698.86       2778.84        65.99 o
   4  11  13        821.42        816.52        29.48 o
   5  11  13        445.62        495.41        23.91 o
  -5  12  13         12.62         19.15        15.54 o
  -4  12  13       1095.04       1131.62        35.59 o
  -3  12  13         80.42         70.10        13.22 o
  -2  12  13        750.39        770.62        37.61 o
  -1  12  13         20.85         23.00        12.88 o
   0  12  13       1324.07       1366.64        47.19 o
   1  12  13        635.18        615.99        55.01 o
   2  12  13       1376.14       1406.37        43.59 o
   3  12  13         87.87        113.34        14.40 o
   4  12  13       1777.26       1773.42        65.23 o
  -4  13  13       1291.90       1259.51        37.76 o
  -3  13  13        775.15        829.17        37.84 o
  -2  13  13          2.03          2.01        12.60 o
  -1  13  13          1.38         -1.30         9.88 o
   0  13  13        590.00        614.66        35.36 o
   1  13  13        508.83        536.08        40.19 o
   2  13  13        117.56        112.98        24.01 o
   3  13  13        156.60        178.07        12.38 o
   4  13  13         14.55         13.32         6.95 o
  -3  14  13        147.52        137.23        20.54 o
  -2  14  13        240.20        254.27        26.76 o
  -1  14  13       1560.96       1677.61        56.16 o
   0  14  13        149.34        150.61        35.26 o
   1  14  13        514.70        598.65        29.17 o
   2  14  13          8.18         10.06        11.79 o
   3  14  13        185.91        189.46        17.09 o
  -2  15  13        567.24        614.22        33.94 o
  -1  15  13        291.09        283.99        26.91 o
   0  15  13       2416.99       2639.48       108.73 o
   1  15  13        603.07        627.99        45.65 o
   2  15  13         89.92         80.98        14.14 o
  -6   0  14          5.37         11.20        19.91 o
  -4   0  14       1995.61       1837.00        67.72 o
  -2   0  14         30.81         15.76         6.33 o
   0   0  14        336.73        290.59        29.81 o
   2   0  14       3204.05       3345.07        73.94 o
   4   0  14       2453.55       2473.86        94.89 o
   6   0  14       1926.75       2025.44       103.39 o
  -7   1  14        608.84        726.76        42.42 o
  -6   1  14       3140.16       3054.71        91.65 o
  -5   1  14        497.41        463.55        32.87 o
  -4   1  14       1055.04       1070.55        18.92 o
  -3   1  14        188.79        213.55         8.06 o
  -2   1  14        217.53        209.54        16.44 o
  -1   1  14       2192.64       2202.96        74.25 o
   0   1  14        818.13        844.90        22.54 o
   1   1  14        460.78        415.35        17.89 o
   2   1  14       9776.95       9922.81       201.29 o
   3   1  14       1418.88       1374.95        33.13 o
   4   1  14       2569.79       2731.61        75.20 o
   5   1  14        166.03        181.17        21.80 o
   6   1  14       1955.34       1899.87        49.61 o
   7   1  14        821.34        848.50        49.11 o
  -7   2  14        110.87        103.84        22.02 o
  -6   2  14        250.62        260.25        25.01 o
  -5   2  14       5323.25       5399.38       153.46 o
  -4   2  14       2086.88       1943.05        90.26 o
  -3   2  14       2079.16       2168.07        41.65 o
  -2   2  14       7123.48       7510.59       364.83 o
  -1   2  14        847.58        796.09        35.88 o
   0   2  14         87.72         87.85         9.71 o
   1   2  14       4790.34       4806.95       103.27 o
   2   2  14         64.94         63.58         9.53 o
   3   2  14       6446.70       6621.89       247.85 o
   4   2  14         22.61         14.14         8.15 o
   5   2  14        366.38        398.24        14.34 o
   6   2  14         56.83         48.47         8.92 o
   7   2  14       1500.71       1473.86        40.11 o
  -7   3  14          4.17          9.41        15.38 o
  -6   3  14        496.94        499.26        31.57 o
  -5   3  14        581.35        594.03        32.78 o
  -4   3  14       3341.77       3328.92        70.12 o
  -3   3  14       1907.10       1859.10        42.33 o
  -2   3  14          1.81          1.71         8.62 o
  -1   3  14        310.54        303.70        14.85 o
   0   3  14       7460.22       7035.59       200.67 o
   1   3  14        825.89        970.05        49.99 o
   2   3  14       1634.68       1587.25        38.03 o
   3   3  14          9.00          1.66         6.51 o
   4   3  14          7.72          2.76        11.56 o
   5   3  14         34.62         23.71         7.55 o
   6   3  14        146.02        173.00        12.59 o
   7   3  14         90.89         79.29        16.01 o
  -7   4  14          0.75         13.58        15.87 o
  -6   4  14        588.33        560.21        33.04 o
  -5   4  14        640.57        597.01        33.04 o
  -4   4  14        406.55        427.51        20.77 o
  -3   4  14        179.99        186.43        14.05 o
  -2   4  14        693.76        710.75        38.12 o
  -1   4  14         52.69         60.07        31.79 o
   0   4  14       1825.04       1850.11        63.26 o
   1   4  14        151.07        183.56        14.18 o
   2   4  14        465.98        505.60        31.32 o
   3   4  14        201.85        204.21        14.39 o
   4   4  14        145.72        117.01        10.98 o
   5   4  14        190.69        170.69        12.63 o
   6   4  14       1495.10       1478.29        30.76 o
   7   4  14        314.96        287.62        22.12 o
  -7   5  14        793.54        751.89        36.44 o
  -6   5  14          0.56         -8.93        13.33 o
  -5   5  14         56.68         70.45        11.74 o
  -4   5  14       1156.45       1183.70        32.06 o
  -3   5  14         15.95         14.53         9.47 o
  -2   5  14       1137.67       1039.98        29.95 o
  -1   5  14       5388.56       5343.79       382.51 o
   0   5  14       1084.24       1064.12        33.78 o
   1   5  14         94.56         83.47         9.47 o
   2   5  14        178.46        173.22        12.52 o
   3   5  14        137.93        146.88        16.78 o
   4   5  14          0.33          2.83         5.75 o
   5   5  14       6834.53       7056.75       164.68 o
   6   5  14          1.60          3.62         6.58 o
  -7   6  14       1096.81       1126.45        48.49 o
  -6   6  14        836.87        857.76        28.84 o
  -5   6  14       2273.67       2331.01        54.52 o
  -4   6  14       1567.72       1552.88        37.99 o
  -3   6  14         12.47          7.18        10.11 o
  -2   6  14          7.59          8.22         8.84 o
  -1   6  14         53.45         56.73         8.20 o
   0   6  14       4981.49       5136.70       103.94 o
   1   6  14         18.25         21.45         8.83 o
   2   6  14        767.68        698.33        22.60 o
   3   6  14        833.55        878.46        26.02 o
   4   6  14       3097.08       3010.93        68.42 o
   5   6  14        108.93        116.58        10.40 o
   6   6  14        970.59       1007.23        44.86 o
  -6   7  14        179.83        175.69        15.42 o
  -5   7  14        392.95        370.87        28.47 o
  -4   7  14        243.42        270.46        20.24 o
  -3   7  14         53.86         56.18        15.63 o
  -2   7  14         19.92         46.99        12.75 o
  -1   7  14       2596.15       2559.30        57.98 o
   0   7  14         31.95         31.41        10.04 o
   1   7  14        955.33        954.36        38.34 o
   2   7  14       1486.88       1372.87        36.51 o
   3   7  14        334.21        314.86        24.56 o
   4   7  14         62.88         74.86         9.78 o
   5   7  14          9.63         19.02         7.07 o
   6   7  14        311.36        312.96        14.81 o
  -6   8  14         14.86         10.62         8.75 o
  -5   8  14       1003.40       1000.77        29.67 o
  -4   8  14          7.75          8.41         8.45 o
  -3   8  14        972.18        985.37        36.81 o
  -2   8  14        220.13        273.87        16.77 o
  -1   8  14         44.22         51.16        10.60 o
   0   8  14         12.50         10.78         9.56 o
   1   8  14       2449.64       2275.91        65.85 o
   2   8  14       1403.05       1392.20        52.87 o
   3   8  14         80.38         74.10        14.49 o
   4   8  14       1742.17       1655.62        87.26 o
   5   8  14         10.19         14.04         7.44 o
   6   8  14        918.55        961.36        23.09 o
  -6   9  14         78.73         78.92        20.07 o
  -5   9  14        330.51        379.68        25.41 o
  -4   9  14       1067.77        990.01        30.80 o
  -3   9  14       2102.15       2165.61        53.88 o
  -2   9  14         95.61         99.95        13.06 o
  -1   9  14       5682.50       5766.15       119.89 o
   0   9  14        827.93        786.45        30.12 o
   1   9  14        161.64        215.67        42.21 o
   2   9  14       1050.12       1129.01        43.43 o
   3   9  14       3217.84       3308.63       312.51 o
   4   9  14         48.52         59.11        13.00 o
   5   9  14        691.62        713.79        45.73 o
  -5  10  14          0.33          5.74        13.09 o
  -4  10  14        101.50         84.76        12.06 o
  -3  10  14        202.84        217.27        13.50 o
  -2  10  14       5632.45       5618.83       119.22 o
  -1  10  14          7.36         21.42        12.98 o
   0  10  14         59.15         78.80        17.65 o
   1  10  14         98.62        108.32        20.33 o
   2  10  14         23.64          6.80        18.46 o
   3  10  14        229.96        249.31        40.03 o
   4  10  14       2417.21       2539.26        63.20 o
   5  10  14          0.35          1.28         4.64 o
  -5  11  14         60.88         53.24        20.12 o
  -4  11  14        531.86        598.29        36.55 o
  -3  11  14         37.30         33.26         8.89 o
  -2  11  14        221.30        217.79        18.94 o
  -1  11  14         36.25         20.47        12.71 o
   0  11  14          6.35          5.09        11.55 o
   1  11  14        888.59        899.14        33.65 o
   2  11  14        456.72        444.89        64.82 o
   3  11  14         42.18         26.80        19.49 o
   4  11  14        144.36        125.19        14.93 o
   5  11  14         38.09         31.80        14.07 o
  -4  12  14        657.33        650.32        34.12 o
  -3  12  14        676.65        674.69        34.37 o
  -2  12  14         20.95         41.98        15.76 o
  -1  12  14        103.50        146.70        21.62 o
   0  12  14       1047.71       1017.07        41.57 o
   1  12  14       1068.55       1132.60        58.64 o
   2  12  14         90.14         72.82        15.24 o
   3  12  14       3410.39       3641.79       196.62 o
   4  12  14        280.25        287.23        16.82 o
  -4  13  14       1478.64       1609.09        51.04 o
  -3  13  14        693.64        690.26        30.69 o
  -2  13  14          3.77          4.83        13.21 o
  -1  13  14       1260.90       1315.10        57.87 o
   0  13  14       1484.29       1469.85        58.07 o
   1  13  14        194.83        206.37        19.97 o
   2  13  14       2617.60       2716.53        95.04 o
   3  13  14          6.40         29.03        13.21 o
  -3  14  14       1584.53       1565.72        51.98 o
  -2  14  14        310.11        329.30        37.59 o
  -1  14  14         95.92        103.45        21.70 o
   0  14  14        806.43        877.08        57.24 o
   1  14  14       1029.30        954.33        41.03 o
   2  14  14        404.72        350.57        82.03 o
  -1  15  14        559.34        610.20        36.37 o
   0  15  14       1207.84       1260.21        61.96 o
   1  15  14         67.38         57.73        16.24 o
  -7   0  15        870.09        957.50        64.92 o
  -5   0  15        247.98        223.90        33.19 o
  -3   0  15      16753.15      17691.84       523.25 o
  -1   0  15        118.23        130.46        15.24 o
   1   0  15       3546.42       3470.77       108.68 o
   3   0  15      16271.42      16585.60       691.71 o
   5   0  15         58.94         51.54        22.50 o
   7   0  15        987.81       1057.89        69.38 o
  -7   1  15        813.67        872.19        48.43 o
  -6   1  15         97.53         68.79        18.77 o
  -5   1  15        642.90        591.47        37.75 o
  -4   1  15         21.82         25.54         4.70 o
  -3   1  15        563.44        597.64        21.54 o
  -2   1  15       1064.92       1144.85        24.49 o
  -1   1  15       1834.21       1895.89        50.92 o
   0   1  15         15.44         20.33         8.40 o
   1   1  15       1837.95       1956.22        38.68 o
   2   1  15         68.39         64.26         9.57 o
   3   1  15       2128.04       2234.83        46.93 o
   4   1  15       2907.00       2965.18        59.55 o
   5   1  15        628.84        646.85        39.41 o
   6   1  15        658.70        682.59        30.23 o
   7   1  15         84.74         77.58        16.26 o
  -7   2  15          6.41          6.99        14.77 o
  -6   2  15        656.92        671.42        37.37 o
  -5   2  15       1419.95       1481.16       125.17 o
  -4   2  15       1525.75       1484.50        27.09 o
  -3   2  15        474.38        470.65        37.56 o
  -2   2  15       2206.16       2271.48        52.23 o
  -1   2  15        782.35        703.00        24.35 o
   0   2  15       3004.31       2942.04        63.39 o
   1   2  15          0.23         -0.67         6.55 o
   2   2  15       1465.30       1468.09        56.47 o
   3   2  15        345.73        340.56        14.40 o
   4   2  15       1397.88       1331.91        39.00 o
   5   2  15        132.25        128.24        11.24 o
   6   2  15        303.64        323.19        31.86 o
  -7   3  15        283.53        331.02        32.18 o
  -6   3  15       1302.37       1341.83        56.70 o
  -5   3  15       3263.44       3010.55       151.57 o
  -4   3  15       2732.20       2467.14        80.63 o
  -3   3  15        996.88       1025.41        25.04 o
  -2   3  15       1089.27       1131.59        54.97 o
  -1   3  15       4433.35       4415.76        97.44 o
   0   3  15         19.55         19.71        10.23 o
   1   3  15       1107.69       1006.29        28.41 o
   2   3  15        427.21        411.04        23.44 o
   3   3  15        693.25        637.89        41.90 o
   4   3  15       1231.64       1238.40        48.59 o
   5   3  15       1326.60       1329.75        33.21 o
   6   3  15        473.52        490.16        17.64 o
  -7   4  15        104.83        114.68        22.91 o
  -6   4  15        933.67        829.90        41.39 o
  -5   4  15        159.12        130.05        23.06 o
  -4   4  15         56.99         55.81        12.70 o
  -3   4  15       4022.41       3911.87       182.82 o
  -2   4  15         92.56         87.49        11.34 o
  -1   4  15       1306.11       1263.77        34.05 o
   0   4  15       1794.70       1780.23        46.30 o
   1   4  15       2485.22       2379.97        56.26 o
   2   4  15        996.86        978.84        29.97 o
   3   4  15        432.58        395.50        30.23 o
   4   4  15        316.11        360.70        20.10 o
   5   4  15       4039.44       4229.66       121.70 o
   6   4  15       1229.01       1183.19        26.06 o
  -7   5  15        269.58        265.78        30.57 o
  -6   5  15         21.04         30.63        17.91 o
  -5   5  15         26.69         23.41        14.15 o
  -4   5  15        822.42        796.97        28.39 o
  -3   5  15         79.50         77.63        13.25 o
  -2   5  15         35.50         35.27         9.86 o
  -1   5  15         69.15         70.57        14.21 o
   0   5  15       1238.41       1202.15        39.64 o
   1   5  15       2303.21       2143.04        55.46 o
   2   5  15          9.17         15.37         9.42 o
   3   5  15         74.36         72.58        14.07 o
   4   5  15       4997.03       5261.58       130.83 o
   5   5  15        208.38        211.65        18.61 o
   6   5  15        154.00        100.40        16.18 o
  -6   6  15       1596.57       1581.38        59.78 o
  -5   6  15          5.72         21.47        11.75 o
  -4   6  15         45.66         66.03        12.18 o
  -3   6  15        239.63        260.22        19.82 o
  -2   6  15        270.07        263.18        18.56 o
  -1   6  15        914.44        939.97       108.16 o
   0   6  15       1155.74       1020.60        26.48 o
   1   6  15        143.46        129.84        13.54 o
   2   6  15        335.38        302.37        17.65 o
   3   6  15        112.46        119.49        13.41 o
   4   6  15          1.45         13.65         7.85 o
   5   6  15        138.35        138.64         8.49 o
   6   6  15       1673.53       1646.29        38.78 o
  -6   7  15       1622.80       1560.56        41.70 o
  -5   7  15       4212.02       4257.17        92.89 o
  -4   7  15         99.33        108.97        16.96 o
  -3   7  15        507.76        485.14        29.61 o
  -2   7  15         75.27         83.15        14.82 o
  -1   7  15        197.27        191.17        14.32 o
   0   7  15         58.84         43.31        11.97 o
   1   7  15       7659.10       7665.98       162.73 o
   2   7  15        176.90        166.22        14.97 o
   3   7  15        646.24        643.42        27.22 o
   4   7  15       1153.34       1155.62        29.66 o
   5   7  15        706.08        701.66        21.08 o
   6   7  15        231.46        236.03        13.19 o
  -6   8  15        744.55        727.68        68.68 o
  -5   8  15         75.69         44.52        11.76 o
  -4   8  15       2009.41       2099.17        50.24 o
  -3   8  15        259.58        318.44        26.35 o
  -2   8  15         20.11         27.33         8.52 o
  -1   8  15         92.53         92.83        12.72 o
   0   8  15       4985.67       5211.25       161.09 o
   1   8  15          5.70         -3.90         8.94 o
   2   8  15        921.97        894.67        28.90 o
   3   8  15       1845.96       1770.50        54.00 o
   4   8  15         46.40         38.41        11.86 o
   5   8  15         90.75         67.53        10.37 o
  -5   9  15        211.12        220.04        23.89 o
  -4   9  15          3.98          0.89         9.50 o
  -3   9  15        526.65        472.88        71.92 o
  -2   9  15       1334.52       1410.67        39.19 o
  -1   9  15         56.20         51.86        11.97 o
   0   9  15         29.67         34.80        10.65 o
   1   9  15        324.33        350.93        61.08 o
   2   9  15         14.77         27.72        13.62 o
   3   9  15        776.03        748.80        41.01 o
   4   9  15         53.24         49.44        14.08 o
   5   9  15          1.39          2.04         7.22 o
  -5  10  15         63.69         57.20        15.97 o
  -4  10  15       1503.06       1466.95        50.45 o
  -3  10  15       1433.69       1464.22        41.39 o
  -2  10  15        740.90        676.08        27.95 o
  -1  10  15       1155.01       1186.29        36.24 o
   0  10  15        381.71        451.17        50.66 o
   1  10  15        170.14        239.49        30.72 o
   2  10  15        137.44        162.25        27.79 o
   3  10  15        146.88        167.60        22.02 o
   4  10  15          1.08          5.48         8.31 o
   5  10  15        154.66        180.10        18.23 o
  -4  11  15         13.77         32.79        17.79 o
  -3  11  15        113.40        116.28        11.87 o
  -2  11  15       1814.79       1811.45        49.81 o
  -1  11  15        164.41        163.97        16.64 o
   0  11  15        145.91        195.13        20.17 o
   1  11  15       1495.38       1585.40        50.74 o
   2  11  15          7.01         11.28        14.85 o
   3  11  15        754.57        728.13       121.90 o
   4  11  15        965.84       1010.85        33.52 o
  -4  12  15        109.88        129.35        25.63 o
  -3  12  15       1102.92       1097.79        36.80 o
  -2  12  15        254.22        234.56        19.92 o
  -1  12  15          0.13          4.39        12.31 o
   0  12  15        617.44        751.43        58.28 o
   1  12  15         43.98         39.94        14.53 o
   2  12  15       3337.97       3323.50        89.22 o
   3  12  15        650.50        629.68        80.32 o
  -3  13  15        526.63        520.51        26.74 o
  -2  13  15         54.15         33.47        12.74 o
  -1  13  15        336.15        392.88        30.75 o
   0  13  15        896.85       1004.86        40.86 o
   1  13  15        100.10        104.13        19.52 o
   2  13  15         40.14         40.90        15.66 o
   3  13  15         24.30         71.43        51.80 o
  -2  14  15          0.16         14.08        14.40 o
  -1  14  15       2115.66       2216.02        93.49 o
   0  14  15        434.88        424.00        40.86 o
   1  14  15        471.90        478.85        30.90 o
  -6   0  16          0.92          2.39        19.08 o
  -4   0  16        119.93        115.69         9.18 o
  -2   0  16        689.28        689.01        23.75 o
   0   0  16       6177.97       6264.14       209.79 o
   2   0  16       1832.40       1832.14        81.20 o
   4   0  16       1055.07        856.08        52.47 o
   6   0  16          3.01          4.56        23.64 o
  -7   1  16        506.08        422.90        45.06 o
  -6   1  16         97.20         94.36        22.13 o
  -5   1  16         28.11         26.49        16.01 o
  -4   1  16        208.48        167.63         7.78 o
  -3   1  16       2481.62       2414.61        42.57 o
  -2   1  16       2034.76       2079.43        67.36 o
  -1   1  16        644.19        652.85        16.75 o
   0   1  16       5398.21       5705.35       105.12 o
   1   1  16         36.99         28.51         8.31 o
   2   1  16       1073.40       1069.71        28.16 o
   3   1  16        294.68        279.18        14.28 o
   4   1  16         69.16         84.91        17.75 o
   5   1  16        109.62        112.73        23.54 o
   6   1  16        869.10        820.05        43.42 o
  -7   2  16       1088.27       1107.30        52.27 o
  -6   2  16         96.02         71.68        22.22 o
  -5   2  16        955.72        956.42        52.84 o
  -4   2  16       1042.46        992.14        21.58 o
  -3   2  16          0.74         -7.68         7.68 o
  -2   2  16       1247.34       1286.12        35.60 o
  -1   2  16       2490.96       2576.54        58.31 o
   0   2  16       1479.03       1504.50        71.97 o
   1   2  16       1872.06       1836.58        67.20 o
   2   2  16        332.27        308.95        16.84 o
   3   2  16       3156.29       3365.67        69.57 o
   4   2  16       1463.61       1556.53        37.41 o
   5   2  16        575.45        564.47        19.67 o
   6   2  16        319.63        298.68        29.95 o
  -6   3  16       1612.29       1784.39        65.96 o
  -5   3  16          9.92          8.04        14.12 o
  -4   3  16       5591.00       5500.07       125.99 o
  -3   3  16         36.79         43.75         9.71 o
  -2   3  16       2210.10       2087.79        46.16 o
  -1   3  16         51.08         49.12        11.34 o
   0   3  16       2284.12       2270.49        94.68 o
   1   3  16        167.09        190.87        25.77 o
   2   3  16        757.48        728.97        26.56 o
   3   3  16       2316.17       2355.11       114.33 o
   4   3  16        164.74        165.84        13.81 o
   5   3  16         58.39         53.71         8.45 o
   6   3  16       1150.22       1162.54        30.71 o
  -6   4  16       1502.67       1520.22        59.60 o
  -5   4  16         15.82         -7.78        21.26 o
  -4   4  16       1864.26       1964.17        47.93 o
  -3   4  16        512.97        499.69        22.21 o
  -2   4  16       2167.90       2215.44        72.96 o
  -1   4  16         71.85         59.68        11.10 o
   0   4  16          1.01          5.65         8.86 o
   1   4  16        240.06        289.63        19.42 o
   2   4  16        228.64        237.21        16.69 o
   3   4  16         22.37         11.38        12.81 o
   4   4  16       2969.29       3023.60        87.06 o
   5   4  16        331.77        372.53        23.64 o
   6   4  16        265.67        226.81        14.28 o
  -6   5  16        341.70        356.50        33.84 o
  -5   5  16       1095.78       1044.45        38.92 o
  -4   5  16         75.47         64.02        13.19 o
  -3   5  16       1213.95       1157.50        71.39 o
  -2   5  16       2780.06       2810.83        64.35 o
  -1   5  16       4221.99       4335.28       159.19 o
   0   5  16        742.02        745.42        29.51 o
   1   5  16       1391.70       1326.01        40.24 o
   2   5  16         19.42          6.32        10.38 o
   3   5  16       2172.66       2282.42        59.87 o
   4   5  16        266.96        292.16        28.78 o
   5   5  16       1528.77       1628.36        75.55 o
   6   5  16       2639.58       2690.44        61.71 o
  -6   6  16         67.22         41.47        19.66 o
  -5   6  16        147.49        156.93        28.46 o
  -4   6  16       2018.83       2072.49        49.43 o
  -3   6  16         34.82         17.77        12.68 o
  -2   6  16         34.08         46.56        13.48 o
  -1   6  16       1239.48       1058.79        77.26 o
   0   6  16       1282.88       1178.53        91.62 o
   1   6  16       1592.18       1606.22        49.52 o
   2   6  16       3998.16       3654.63       163.16 o
   3   6  16        181.29        160.44        11.19 o
   4   6  16       1938.95       2081.25        62.81 o
   5   6  16       1528.51       1513.70        43.78 o
  -6   7  16        158.34        139.11        16.30 o
  -5   7  16       1493.07       1525.48        55.66 o
  -4   7  16        728.00        804.79        29.10 o
  -3   7  16        132.85        131.47        18.07 o
  -2   7  16          6.48         13.63        13.05 o
  -1   7  16         51.64         45.11        13.15 o
   0   7  16       1413.03       1509.76       123.08 o
   1   7  16       3546.73       3395.19        72.89 o
   2   7  16        316.88        342.92        21.65 o
   3   7  16        159.02        177.84        15.18 o
   4   7  16          0.32          9.57         8.46 o
   5   7  16       1598.80       1586.53        38.44 o
  -5   8  16       2565.35       2649.98        61.36 o
  -4   8  16         24.18         20.28        11.76 o
  -3   8  16          5.40         18.15        16.51 o
  -2   8  16        278.79        318.57        25.37 o
  -1   8  16        119.15        116.58        13.24 o
   0   8  16        631.37        564.95        42.40 o
   1   8  16          9.11          2.40         7.92 o
   2   8  16       1900.06       1842.15        57.23 o
   3   8  16        597.86        534.11        22.57 o
   4   8  16        404.69        418.93        20.61 o
   5   8  16          1.83         -0.32        12.95 o
  -5   9  16        642.33        603.58        45.13 o
  -4   9  16        230.64        206.38        18.02 o
  -3   9  16       5027.51       5102.24       180.13 o
  -2   9  16        596.70        579.77        41.48 o
  -1   9  16        150.28        154.12        19.41 o
   0   9  16         16.85         23.41         9.93 o
   1   9  16          1.38         -0.72         9.12 o
   2   9  16        294.89        253.82        21.84 o
   3   9  16       1474.79       1624.05        46.77 o
   4   9  16         74.61         65.97        12.05 o
  -5  10  16        542.22        552.33        30.61 o
  -4  10  16        653.91        629.03        65.64 o
  -3  10  16        588.72        559.95        33.71 o
  -2  10  16       1820.08       1931.16        52.08 o
  -1  10  16         87.04         75.50        13.72 o
   0  10  16        278.62        277.66        19.77 o
   1  10  16         15.76         28.13        13.33 o
   2  10  16       1505.67       1587.42        59.99 o
   3  10  16        255.34        219.95        25.17 o
   4  10  16        551.25        567.02        30.34 o
  -4  11  16       1187.08       1098.84        51.29 o
  -3  11  16        164.67        168.37        18.86 o
  -2  11  16         67.68         58.58        14.15 o
  -1  11  16        240.62        257.46        21.17 o
   0  11  16         91.04        120.77        15.53 o
   1  11  16        259.66        343.46        35.37 o
   2  11  16        297.25        312.51        30.04 o
   3  11  16       2145.84       2242.17       360.27 o
  -3  12  16       1269.50       1284.22        40.76 o
  -2  12  16         14.72          4.79        10.27 o
  -1  12  16         20.89         25.95        12.89 o
   0  12  16         67.65         57.16        16.62 o
   1  12  16       1418.81       1594.48        53.50 o
   2  12  16         52.34         46.00        15.45 o
   3  12  16        647.89        647.86        42.49 o
  -2  13  16        310.05        309.44        24.68 o
  -1  13  16       1040.02       1161.89        39.32 o
   0  13  16        898.31       1016.58        43.31 o
   1  13  16        367.84        376.20        27.33 o
   2  13  16        387.78        369.73        27.70 o
  -5   0  17        285.17        255.22        38.27 o
  -3   0  17       7894.20       8213.18       214.38 o
  -1   0  17       1098.46       1135.56        43.97 o
   1   0  17       5923.20       5938.30       198.70 o
   3   0  17       1968.28       2053.44        84.93 o
   5   0  17        141.64         77.99        27.79 o
  -6   1  17        856.09        879.40       117.96 o
  -5   1  17        132.33        162.74        24.13 o
  -4   1  17       1519.40       1522.19        30.92 o
  -3   1  17       1738.56       1717.25        35.40 o
  -2   1  17       2265.77       2412.52        52.33 o
  -1   1  17         34.86         34.09         8.76 o
   0   1  17        542.42        495.80        18.48 o
   1   1  17       1887.63       1923.57        43.06 o
   2   1  17       3673.19       3681.58        71.90 o
   3   1  17        137.22        123.24        25.56 o
   4   1  17        486.05        506.05        32.87 o
   5   1  17          2.76         -1.81        13.04 o
   6   1  17        767.01        766.60        44.31 o
  -6   2  17       1341.05       1456.14        65.21 o
  -5   2  17        164.06        194.73        29.92 o
  -4   2  17       1282.62       1235.13        30.43 o
  -3   2  17       1124.30       1075.19        38.98 o
  -2   2  17          9.39          2.41         8.11 o
  -1   2  17        760.74        760.54        27.10 o
   0   2  17         20.27         20.67        10.08 o
   1   2  17       2173.41       2180.80       105.10 o
   2   2  17        153.62        178.40        15.25 o
   3   2  17        523.26        533.01        19.75 o
   4   2  17        254.23        217.96        15.83 o
   5   2  17        753.81        723.44        39.99 o
   6   2  17        470.72        560.97        38.43 o
  -6   3  17         41.98         13.84        23.18 o
  -5   3  17       2407.97       2551.54        83.26 o
  -4   3  17       1335.70       1381.78        56.23 o
  -3   3  17       1737.47       1753.98        59.17 o
  -2   3  17        412.20        463.74        22.02 o
  -1   3  17       1116.07       1128.96        34.80 o
   0   3  17       1545.72       1475.15        41.08 o
   1   3  17        980.79       1039.72        41.69 o
   2   3  17        302.37        292.97        18.64 o
   3   3  17        205.93        191.40        18.05 o
   4   3  17       1377.93       1464.08        37.92 o
   5   3  17        237.75        257.65        16.34 o
   6   3  17        396.28        345.26        37.13 o
  -6   4  17        146.16        132.19        26.48 o
  -5   4  17       3491.38       3366.44       109.22 o
  -4   4  17        291.53        304.76        20.13 o
  -3   4  17        818.94        830.16        29.29 o
  -2   4  17       4515.55       4510.85       143.57 o
  -1   4  17          4.39          4.87        12.65 o
   0   4  17        757.40        771.55        33.50 o
   1   4  17        212.80        239.68        17.02 o
   2   4  17        758.99        714.56        40.70 o
   3   4  17        416.50        450.63        21.18 o
   4   4  17       1483.00       1415.20        40.92 o
   5   4  17       2774.88       2827.04        63.91 o
  -6   5  17        130.02        127.61        26.06 o
  -5   5  17        327.08        274.84        30.94 o
  -4   5  17        340.78        334.05        21.80 o
  -3   5  17         90.11         57.43        13.52 o
  -2   5  17       7274.12       7254.85       312.18 o
  -1   5  17        775.08        712.24        31.74 o
   0   5  17         52.88         64.19        14.10 o
   1   5  17        399.96        422.99        32.15 o
   2   5  17       1232.40       1221.97        42.61 o
   3   5  17        709.75        717.85        32.82 o
   4   5  17       3449.35       3536.55       118.43 o
   5   5  17        198.73        189.54        35.36 o
  -5   6  17        234.62        264.93        22.40 o
  -4   6  17       1087.27       1070.95        34.55 o
  -3   6  17         15.61          8.54        10.71 o
  -2   6  17        956.40        922.40        66.74 o
  -1   6  17       5038.73       4794.11       164.32 o
   0   6  17       2928.54       2996.09       206.94 o
   1   6  17       1353.68       1251.86        58.28 o
   2   6  17          2.30         -3.60         9.94 o
   3   6  17          9.09         13.02        11.21 o
   4   6  17        422.59        499.09        24.99 o
   5   6  17        574.39        600.46        84.57 o
  -5   7  17        321.88        320.10        24.55 o
  -4   7  17         42.54         43.67        12.91 o
  -3   7  17          0.55         17.64        12.82 o
  -2   7  17        162.57        157.29        20.21 o
  -1   7  17       4256.89       4190.95       119.51 o
   0   7  17        182.89        180.64        27.17 o
   1   7  17       1781.23       1822.66        57.91 o
   2   7  17        997.25       1061.62        56.39 o
   3   7  17         13.68          6.05         7.18 o
   4   7  17        355.23        351.42        23.45 o
   5   7  17       1875.36       1924.14        58.02 o
  -5   8  17        115.23         92.92        14.62 o
  -4   8  17         10.34         16.76        10.19 o
  -3   8  17       1197.07       1215.31        45.98 o
  -2   8  17       1409.90       1405.20        57.45 o
  -1   8  17         54.91         45.30        14.85 o
   0   8  17       1344.76       1388.88        41.96 o
   1   8  17         11.18         26.37        11.96 o
   2   8  17        465.96        468.24        22.68 o
   3   8  17        464.31        450.31        22.45 o
   4   8  17         28.02         15.68         9.71 o
  -4   9  17        540.81        588.27        26.42 o
  -3   9  17        247.31        229.63        69.48 o
  -2   9  17         28.10         54.18        17.52 o
  -1   9  17         67.37         50.10        12.41 o
   0   9  17        528.02        531.59        23.62 o
   1   9  17        313.35        336.11        22.86 o
   2   9  17          6.18         23.14        11.47 o
   3   9  17        232.65        203.67        18.77 o
   4   9  17        391.81        410.06        21.44 o
  -4  10  17         81.98         62.20        19.18 o
  -3  10  17       1361.54       1414.44        54.21 o
  -2  10  17       1194.57       1157.00        87.22 o
  -1  10  17          3.45          6.55        11.34 o
   0  10  17          2.87          0.60         9.17 o
   1  10  17         68.65         61.73        15.98 o
   2  10  17         12.66         41.70        14.66 o
   3  10  17        529.67        600.59        28.98 o
  -3  11  17        185.55        158.53        16.88 o
  -2  11  17         17.60         13.71        12.79 o
  -1  11  17       1555.20       1752.86        51.21 o
   0  11  17         36.93         40.24        12.83 o
   1  11  17       1971.69       2056.31        52.75 o
   2  11  17       2483.05       2671.08        77.16 o
   3  11  17         86.12         91.71        16.15 o
  -2  12  17         72.61         76.47        16.04 o
  -1  12  17         22.15         11.05        12.39 o
   0  12  17       1517.18       1570.27        52.58 o
   1  12  17          1.87        -11.85        13.24 o
   2  12  17         66.84         63.28        20.94 o
  -6   0  18        748.79        603.14        69.79 o
  -4   0  18       1641.53       1707.62        45.31 o
  -2   0  18       2196.37       2218.75        65.75 o
   0   0  18        474.35        443.02        27.17 o
   2   0  18       2347.07       2306.07        88.36 o
   4   0  18        953.31        878.37        57.66 o
  -6   1  18          4.00         -8.08        16.54 o
  -5   1  18         15.32         23.53        19.26 o
  -4   1  18         28.25         29.03         6.76 o
  -3   1  18       3290.38       3250.27        56.14 o
  -2   1  18       2035.18       2009.84        46.49 o
  -1   1  18         10.99         -7.74         7.74 o
   0   1  18       1322.06       1451.73        37.98 o
   1   1  18          3.63          6.82        15.76 o
   2   1  18       1164.82       1089.72        42.66 o
   3   1  18       1273.52       1273.55        46.26 o
   4   1  18         12.46         30.03        14.85 o
   5   1  18        314.13        322.47        31.13 o
  -6   2  18        247.54        248.58        33.45 o
  -5   2  18         48.00         46.98        18.75 o
  -4   2  18        314.47        299.69        24.77 o
  -3   2  18        807.76        776.24        19.23 o
  -2   2  18         41.54         33.46         8.74 o
  -1   2  18        863.91        881.68        22.18 o
   0   2  18       2195.71       2190.78        44.48 o
   1   2  18       1611.91       1633.88        38.11 o
   2   2  18       1527.85       1527.43        36.83 o
   3   2  18        884.24        887.08        26.29 o
   4   2  18       1037.56       1020.01        28.95 o
   5   2  18       1524.85       1663.21       137.51 o
  -6   3  18       2116.52       2065.13        79.32 o
  -5   3  18        271.57        221.23        27.85 o
  -4   3  18        282.18        279.54        17.02 o
  -3   3  18         19.40         12.16         8.23 o
  -2   3  18        224.74        202.30        20.24 o
  -1   3  18         45.95         61.80        12.93 o
   0   3  18        653.63        590.57        25.00 o
   1   3  18         14.77         28.17        11.66 o
   2   3  18         56.30         58.09        13.33 o
   3   3  18         66.93         73.11        11.66 o
   4   3  18         76.12         61.06        11.51 o
   5   3  18          4.67          3.70         7.04 o
  -5   4  18         93.01        122.89        23.34 o
  -4   4  18       1011.67        999.31        54.35 o
  -3   4  18         50.68         63.48        13.70 o
  -2   4  18       1435.61       1425.54        66.15 o
  -1   4  18       1543.98       1451.85        44.96 o
   0   4  18        372.21        393.20        27.59 o
   1   4  18         61.73         67.94        14.91 o
   2   4  18         85.44         98.61        13.92 o
   3   4  18        123.47        119.29        16.70 o
   4   4  18       3216.38       3369.51        77.04 o
   5   4  18        148.64        144.02        14.65 o
  -5   5  18        154.49        179.47        27.73 o
  -4   5  18        474.92        481.09        24.26 o
  -3   5  18       1378.10       1348.34        46.69 o
  -2   5  18        102.86         73.63        14.28 o
  -1   5  18        965.59        948.31        38.56 o
   0   5  18         67.30         52.23        13.81 o
   1   5  18       2179.89       2287.08        61.29 o
   2   5  18        367.44        359.31        25.08 o
   3   5  18       2061.83       2035.52        63.83 o
   4   5  18        356.93        339.97        24.08 o
   5   5  18        721.33        722.97        27.54 o
  -5   6  18        469.50        491.33        34.14 o
  -4   6  18        558.87        652.86        27.73 o
  -3   6  18        124.55        105.12        17.61 o
  -2   6  18        864.64        776.87        44.25 o
  -1   6  18       1604.61       1463.92        48.98 o
   0   6  18       1400.60       1397.07        48.04 o
   1   6  18       1297.29       1274.15        43.81 o
   2   6  18        137.10        144.35        17.80 o
   3   6  18        127.59        134.57        18.04 o
   4   6  18       1313.56       1397.30        52.72 o
  -5   7  18       2055.04       2314.87        63.44 o
  -4   7  18        656.20        642.41        27.39 o
  -3   7  18         90.73         82.25        17.84 o
  -2   7  18        997.24        980.05        70.85 o
  -1   7  18         44.48         31.57        13.87 o
   0   7  18        535.36        550.00        35.00 o
   1   7  18          6.51         11.68        12.46 o
   2   7  18         34.83        103.27        26.91 o
   3   7  18       1108.84       1178.63        50.49 o
   4   7  18         36.45         28.74        14.97 o
  -4   8  18        630.87        707.31        30.99 o
  -3   8  18          7.49          3.02        18.61 o
  -2   8  18        193.13        198.00        37.41 o
  -1   8  18        289.76        369.87        42.91 o
   0   8  18        145.46        153.03        26.27 o
   1   8  18       1089.85       1104.32        64.92 o
   2   8  18       1262.06       1242.59        69.37 o
   3   8  18         79.24         52.38        10.53 o
   4   8  18          7.28         25.31        15.86 o
  -4   9  18        277.11        204.87        44.11 o
  -3   9  18        694.65        728.46        38.99 o
  -2   9  18        125.07         99.40        34.84 o
  -1   9  18        607.31        585.45        32.88 o
   0   9  18        411.10        382.46        25.36 o
   1   9  18        553.78        649.62        51.57 o
   2   9  18         25.94         31.67        12.28 o
   3   9  18       1383.63       1369.23        61.25 o
  -3  10  18          0.08         -7.00        13.77 o
  -2  10  18          4.79          1.94        12.93 o
  -1  10  18          1.59          9.86         9.29 o
   0  10  18         14.10          4.85        11.62 o
   1  10  18        409.63        461.36        27.72 o
   2  10  18       3290.58       3334.89        88.06 o
   3  10  18         39.64         28.21        12.85 o
  -2  11  18        443.76        476.34        51.80 o
  -1  11  18         32.55         43.32        13.49 o
   0  11  18       1155.73       1274.76        40.64 o
   1  11  18        103.33        104.01        17.17 o
   2  11  18        227.34        187.97        22.68 o
   0  12  18       1906.81       2014.41        61.74 o
  -5   0  19         19.53         42.10        27.79 o
  -3   0  19       2289.04       2372.85        64.56 o
  -1   0  19        880.25        808.58        41.69 o
   1   0  19       3798.01       3852.71       145.50 o
   3   0  19        204.46        202.95        31.94 o
   5   0  19        203.81        153.48        42.21 o
  -5   1  19       1883.25       2013.66        81.71 o
  -4   1  19       2386.20       2260.39        41.48 o
  -3   1  19          8.46         16.11         7.09 o
  -2   1  19        233.13        164.45        13.68 o
  -1   1  19       2560.16       2528.90        61.96 o
   0   1  19         91.42        109.79        25.30 o
   1   1  19        193.55        168.25        20.70 o
   2   1  19       2858.21       2874.60        77.10 o
   3   1  19          2.52          6.10        12.11 o
   4   1  19        155.63        104.25        21.32 o
   5   1  19         71.06         43.57        22.03 o
  -5   2  19        128.70        102.35        23.32 o
  -4   2  19         47.04         49.52        11.43 o
  -3   2  19          5.45          1.75         6.53 o
  -2   2  19       1714.25       1577.32        38.52 o
  -1   2  19       1017.45        994.14        48.72 o
   0   2  19        988.49        969.16        28.79 o
   1   2  19        220.08        193.38        14.03 o
   2   2  19        587.83        608.53        23.44 o
   3   2  19        141.83        113.93        13.27 o
   4   2  19        289.74        290.25        27.70 o
   5   2  19        119.75         95.67        23.74 o
  -5   3  19        244.18        258.47        38.63 o
  -4   3  19        185.32        177.69        12.09 o
  -3   3  19        104.52        121.39        11.35 o
  -2   3  19        565.40        539.54        29.93 o
  -1   3  19       1400.13       1404.04        46.98 o
   0   3  19       2211.20       2210.51        84.00 o
   1   3  19        460.19        512.30        24.44 o
   2   3  19         80.97        109.20        12.55 o
   3   3  19       1129.82       1144.78        34.58 o
   4   3  19         37.03         55.07        11.29 o
  -5   4  19        541.51        491.34        41.25 o
  -4   4  19        102.65        105.70        22.16 o
  -3   4  19         48.24         54.46        14.53 o
  -2   4  19       3184.36       3309.12       109.78 o
  -1   4  19         79.25         97.02        16.10 o
   0   4  19         28.25         30.38        13.14 o
   1   4  19        827.50        924.94        34.58 o
   2   4  19        515.47        466.70        62.07 o
   3   4  19       1658.01       1729.53        52.63 o
   4   4  19         69.79         77.77        13.97 o
  -5   5  19          3.55          5.37        16.00 o
  -4   5  19       1237.56       1239.53        40.12 o
  -3   5  19        106.93        123.43        18.79 o
  -2   5  19       1339.25       1336.16        67.19 o
  -1   5  19         67.45         73.43        17.06 o
   0   5  19        554.96        640.73        42.88 o
   1   5  19        450.30        416.79        29.00 o
   2   5  19        339.01        390.62        24.20 o
   3   5  19        211.34        216.98        18.71 o
   4   5  19        927.85        927.91        50.92 o
  -4   6  19          0.13         -1.44         9.66 o
  -3   6  19        684.70        658.67        32.15 o
  -2   6  19       2247.51       2202.30       100.53 o
  -1   6  19        689.54        617.57        31.72 o
   0   6  19          5.85          0.98        14.57 o
   1   6  19        147.86        141.79        19.75 o
   2   6  19         53.11         54.48        15.17 o
   3   6  19         57.52         62.33        14.38 o
   4   6  19          3.41          8.85        10.91 o
  -4   7  19        439.64        441.90        25.74 o
  -3   7  19        678.57        838.68        45.11 o
  -2   7  19        250.26        255.28        23.51 o
  -1   7  19       3109.63       3034.68       101.34 o
   0   7  19       1338.96       1312.78        84.99 o
   1   7  19         53.27         33.79        16.70 o
   2   7  19          0.10          8.24        12.79 o
   3   7  19        822.79        961.68        47.14 o
  -3   8  19        436.22        375.74        94.73 o
  -2   8  19         40.71         35.25        14.95 o
  -1   8  19       1293.50       1276.38        89.68 o
   0   8  19        988.10       1055.92        47.44 o
   1   8  19        334.96        306.04        44.07 o
   2   8  19        127.64        121.67        20.83 o
   3   8  19          2.11         -2.79        12.26 o
  -3   9  19         13.62         20.55        16.01 o
  -2   9  19        380.93        428.28        45.21 o
  -1   9  19         85.79         66.75        30.40 o
   0   9  19        901.75        913.27        51.12 o
   1   9  19         39.13         10.72        16.56 o
   2   9  19       2038.13       2152.18        76.69 o
  -2  10  19          1.19         -5.20        15.67 o
  -1  10  19        104.50         88.59        20.98 o
   0  10  19        296.69        320.05        30.92 o
   1  10  19        600.39        592.63        32.35 o
  -4   0  20       1165.41       1146.14        79.44 o
  -2   0  20         12.68         10.37         9.75 o
   0   0  20       1051.42        872.98        44.49 o
   2   0  20        169.44        203.36        30.28 o
   4   0  20       1032.52       1028.12        64.92 o
  -5   1  20        402.62        326.78        34.52 o
  -4   1  20        253.20        222.93        31.38 o
  -3   1  20       1297.66       1292.54        33.04 o
  -2   1  20        657.66        601.41        21.06 o
  -1   1  20         47.65         48.39        11.40 o
   0   1  20        348.42        319.01        44.23 o
   1   1  20       1818.35       1783.47        52.72 o
   2   1  20        163.31        164.61        19.50 o
   3   1  20          5.61          7.41        13.85 o
   4   1  20        695.71        723.76        63.67 o
  -4   2  20          2.13          9.46         9.04 o
  -3   2  20        754.75        791.17        20.94 o
  -2   2  20         68.11         68.38        12.09 o
  -1   2  20       2056.26       2135.10        52.70 o
   0   2  20        235.67        215.38        17.85 o
   1   2  20          9.69         11.08         8.09 o
   2   2  20       1176.43       1230.51        49.52 o
   3   2  20       2670.01       2809.96        94.67 o
   4   2  20        219.90        193.13        28.28 o
  -4   3  20         85.59         63.46        12.05 o
  -3   3  20       1017.78        981.73        27.34 o
  -2   3  20        540.30        586.96        43.46 o
  -1   3  20        529.75        548.15        23.28 o
   0   3  20       1660.80       1676.33        39.39 o
   1   3  20        217.39        223.97        18.04 o
   2   3  20         50.29         58.95        11.94 o
   3   3  20       1292.07       1349.35        47.75 o
   4   3  20       2533.36       2656.43        61.50 o
  -4   4  20         52.53         55.40        13.78 o
  -3   4  20        675.75        621.09        32.89 o
  -2   4  20       2482.70       2489.29        63.79 o
  -1   4  20        164.35        185.64        22.57 o
   0   4  20        890.30        867.20        34.12 o
   1   4  20        200.47        240.45        21.88 o
   2   4  20       1539.72       1663.68        51.41 o
   3   4  20         78.21         86.12        12.95 o
   4   4  20         28.97         10.34        10.65 o
  -4   5  20          1.78         -1.24        13.97 o
  -3   5  20        202.11        219.14        25.24 o
  -2   5  20          2.69          5.47        10.57 o
  -1   5  20        384.20        429.85        55.79 o
   0   5  20         78.73         93.08        16.68 o
   1   5  20        151.02        146.39        19.27 o
   2   5  20        364.51        390.16        29.49 o
   3   5  20        645.52        721.84        31.65 o
  -4   6  20         55.76         39.05        14.15 o
  -3   6  20        808.14        749.65        40.57 o
  -2   6  20         21.30         25.31        18.90 o
  -1   6  20        123.00        108.71        17.97 o
   0   6  20       1126.85       1202.87        47.91 o
   1   6  20        602.62        595.28        30.52 o
   2   6  20         11.08         16.11        16.85 o
   3   6  20         64.36         74.32        15.93 o
  -3   7  20         43.08         70.93        19.65 o
  -2   7  20       2197.08       2158.52       101.46 o
  -1   7  20        111.42        110.14        18.48 o
   0   7  20        167.33        211.54        23.81 o
   1   7  20         98.21         91.03        18.98 o
   2   7  20         53.93         33.51        15.75 o
  -2   8  20        272.33        235.51        25.12 o
  -1   8  20       2995.08       3026.90        85.51 o
   0   8  20        297.34        241.35        27.74 o
   1   8  20       1058.79       1142.59        53.73 o
   2   8  20        634.42        654.83       116.41 o
  -1   9  20         38.47         35.69        17.14 o
   0   9  20        362.91        289.47        28.17 o
   1   9  20       2924.89       3088.41       221.46 o
  -3   0  21        949.20       1095.38        76.79 o
  -1   0  21        599.68        656.34        39.10 o
   1   0  21       2220.24       2309.59        94.27 o
   3   0  21         11.23          8.40        24.06 o
  -4   1  21        268.45        239.11        33.57 o
  -3   1  21        512.55        524.73        18.65 o
  -2   1  21        164.76        137.60        44.07 o
  -1   1  21        173.62        144.21        15.26 o
   0   1  21        772.84        768.97        39.87 o
   1   1  21        528.82        463.74        27.25 o
   2   1  21        797.77        791.96        73.22 o
   3   1  21         12.81         14.89        16.64 o
  -4   2  21          3.31         14.18        20.15 o
  -3   2  21        185.76        167.68        13.57 o
  -2   2  21        967.36       1117.06        36.18 o
  -1   2  21         12.84         18.09         9.86 o
   0   2  21       2877.74       2860.86        80.16 o
   1   2  21       1072.67       1092.11        39.88 o
   2   2  21          8.21          4.09        13.06 o
   3   2  21         50.60         32.06        16.25 o
  -4   3  21       1113.82       1268.12        60.91 o
  -3   3  21        710.83        732.17        24.54 o
  -2   3  21         16.52         11.74        10.04 o
  -1   3  21       1703.07       1646.82        36.96 o
   0   3  21       1038.40       1002.31        29.60 o
   1   3  21          2.38          7.27         9.07 o
   2   3  21         24.80          9.67        13.29 o
   3   3  21        950.64       1045.03        35.47 o
  -3   4  21        661.34        686.58        39.52 o
  -2   4  21        157.25        181.09        27.18 o
  -1   4  21       1534.04       1611.42        54.39 o
   0   4  21        319.93        277.08        23.30 o
   1   4  21       1272.53       1316.74        49.76 o
   2   4  21        110.46         90.07        15.21 o
   3   4  21        380.45        448.45        25.30 o
  -3   5  21         95.28         86.32        16.40 o
  -2   5  21          0.83         11.34        13.66 o
  -1   5  21       1436.13       1364.97        53.09 o
   0   5  21        200.16        193.71        22.81 o
   1   5  21          0.06          3.83        11.88 o
   2   5  21       1002.44       1074.69        50.92 o
  -2   6  21        566.71        606.33        33.67 o
  -1   6  21        232.96        195.71        20.80 o
   0   6  21          1.08         -9.36        13.81 o
   1   6  21         52.24         11.42        13.07 o
   2   6  21         21.03         -5.26        14.07 o
  -2   7  21       1075.27       1138.44        89.44 o
  -1   7  21       1127.49       1171.57        47.50 o
   0   7  21        123.63        122.68        25.57 o
   1   7  21        198.99        124.77        22.51 o
  -2   0  22          1.31          6.01        13.90 o
   0   0  22        485.64        505.14        35.36 o
   2   0  22       1091.72       1122.08        62.95 o
  -3   1  22          4.49         -4.80         9.45 o
  -2   1  22          6.72         -0.02         8.24 o
  -1   1  22          6.63         21.63        11.15 o
   0   1  22         11.75         14.67        11.63 o
   1   1  22       2422.47       2383.98        69.51 o
   2   1  22        105.96        111.88        20.73 o
  -3   2  22        337.75        352.37        23.89 o
  -2   2  22        374.25        341.71        38.42 o
  -1   2  22        417.24        468.62        26.50 o
   0   2  22        206.63        218.23        23.59 o
   1   2  22        521.21        567.46        31.14 o
   2   2  22         16.62          5.23        15.25 o
  -2   3  22       1765.88       1815.68        69.43 o
  -1   3  22       1057.02       1102.43        36.74 o
   0   3  22         67.26         59.75        17.11 o
   1   3  22        180.57        182.66        17.68 o
   2   3  22        683.28        705.55        38.28 o
  -2   4  22          3.59         23.22        12.46 o
  -1   4  22        125.73        126.81        15.30 o
   0   4  22        876.64        898.61        42.19 o
   1   4  22         46.66         45.57        13.97 o
  -1   5  22        335.86        369.86        34.16 o
   0   5  22         18.60          4.40        14.99 o
   1   5  22         30.04         41.54        15.21 o
  -1   0  23         38.73         41.27        17.84 o
  -1   1  23        277.38        273.29        20.06 o
   0   1  23        357.11        335.33        25.75 o
                                                
