# Supplementary material for: Chlorido­(4′-chloro-2,2′:6′,2′′-terpyridine-κ3 N,N′,N′′)(tri­fluoro­methane­sulfonato-κO)zinc(II) aceto­nitrile monosolvate
Source: IUCrdata. 2020 Sep 30;5(Pt 9):x201292. doi: 10.1107/S2414314620012924 (PMC9462286; doi:10.1107/S2414314620012924)
Supplement: Supplementary file 3 [file x-05-x201292-Isup3.mol]

cd1502a
  --CCDC--091720    3D                              

 45 48  0  0  0  0  0  0  0  0999 V2000
    4.0645    1.6036   10.0438 Zn     0
    5.5429    0.0808   10.6968 Cl     0
    4.6148    4.2323   12.2128 S      0
   -0.7698    5.1397    7.7368 Cl     0
    6.9114    5.5505   12.2643 F      0
    5.4018    6.4331   10.9815 F      0
    5.0981    3.5220   11.0279 O      0
    5.2358    6.6246   13.1300 F      0
    3.2347    4.6694   12.1252 O      0
    2.5768    2.6444    9.3132 N      0
    2.7247    1.4395   11.5827 N      0
    4.7885    2.0064    8.1792 N      0
    5.0229    3.6428   13.4681 O      0
    1.4569    2.7805   10.0527 C      0
    3.9638    2.7801    7.4093 C      0
    2.6892    3.1608    8.0841 C      0
    1.5317    2.0711   11.3600 C      0
    0.3773    3.5347    9.5764 C      0
   -0.4032    3.6314   10.0719 H      0
    5.9650    1.5836    7.6563 C      0
    6.5249    1.0516    8.1746 H      0
    0.5247    4.1332    8.3257 C      0
    2.9175    0.8123   12.7602 C      0
    3.7315    0.3924   12.9205 H      0
    0.4913    2.0432   12.2869 C      0
   -0.3226    2.4542   12.1040 H      0
    1.6604    3.9471    7.5358 C      0
    1.7326    4.3243    6.6893 H      0
    4.2946    3.1487    6.1056 C      0
    3.7153    3.6698    5.5975 H      0
    6.3604    1.9244    6.3653 C      0
    7.1757    1.6279    6.0298 H      0
    0.7036    1.3807   13.4991 C      0
    0.0281    1.3459   14.1379 H      0
    1.9317    0.7743   13.7443 C      0
    2.0927    0.3480   14.5554 H      0
    5.5218    2.7155    5.5783 C      0
    5.7722    2.9524    4.7145 H      0
    5.5834    5.7956   12.1393 C      0
   -3.7942    6.5234    7.4643 N      0
   -3.1698    7.4028    7.8500 C      0
   -2.3614    8.5314    8.3322 C      0
   -2.5354    9.3047    7.7904 H      0
   -1.4301    8.3053    8.2762 H      0
   -2.5907    8.7222    9.2443 H      0
  1  2  1
  1  7  1
  1 10  1
  1 11  1
  1 12  1
  3  7  1
  3  9  1
  3 13  1
  3 39  1
  4 22  1
  5 39  1
  6 39  1
  8 39  1
 10 14  1
 10 16  1
 11 17  1
 11 23  1
 12 15  1
 12 20  1
 14 17  1
 14 18  1
 15 16  1
 15 29  1
 16 27  1
 17 25  1
 18 19  1
 18 22  1
 20 21  1
 20 31  1
 22 27  1
 23 24  1
 23 35  1
 25 26  1
 25 33  1
 27 28  1
 29 30  1
 29 37  1
 31 32  1
 31 37  1
 33 34  1
 33 35  1
 35 36  1
 37 38  1
 40 41  1
 41 42  1
 42 43  1
 42 44  1
 42 45  1
M  END
$$$$
